# Supplementary material for: Mutational processes of distinct POLE exonuclease domain mutants drive an enrichment of a specific TP53 mutation in colorectal cancer
Source: PLoS Genet. 2020 Feb 3;16(2):e1008572. doi: 10.1371/journal.pgen.1008572 (PMC7018097; doi:10.1371/journal.pgen.1008572)
Supplement: S1 Table — (XLSX) [file pgen.1008572.s010.xlsx]

## Sheet: Supplementary table 1
Supplementary table 1. Sample information of 53 whole genome sequencing colorectal cancer.
Sample	Microsatellite status	POLE mutations
TCGA-EI-6917_READ-US	MSS	V411L;A426V
TCGA-AA-A00N_COAD-US	MSS(MSI-L)	V411L
TCGA-AZ-4315	MSS	V411L
TCGA-F5-6814_READ-US	MSS	P286R
TCGA-CA-6718_COAD-US	MSS	P286R
TCGA-CA-6717_COAD-US	MSS	P286R;P286C
TCGA-AA-3555_COAD-US	MSS	P286H
TCGA-A6-6141_COAD-US	MSS	S297F
TCGA-AA-3977_COAD-US	MSS	F367S
TCGA-A6-2680_COAD-US	MSS
TCGA-A6-2681_COAD-US	MSS
TCGA-A6-2683_COAD-US	MSS
TCGA-A6-3807_COAD-US	MSS
TCGA-A6-A565_COAD-US	MSS
TCGA-A6-A566_COAD-US	MSS
TCGA-A6-A567_COAD-US	MSS
TCGA-A6-A56B_COAD-US	MSS
TCGA-AA-3514_COAD-US	MSS
TCGA-AA-3529_COAD-US	MSS
TCGA-AA-3534_COAD-US	MSS
TCGA-AA-3664_COAD-US	MSS
TCGA-AA-3666_COAD-US	MSS
TCGA-AA-3685_COAD-US	MSS
TCGA-AA-3956_COAD-US	MSS
TCGA-AA-3994_COAD-US	MSS
TCGA-AA-A01S_COAD-US	MSS
TCGA-AA-A01T_COAD-US	MSS
TCGA-AA-A01V_COAD-US	MSS
TCGA-AA-A01X_COAD-US	MSS
TCGA-AA-A02O_COAD-US	MSS
TCGA-AA-A02Y_COAD-US	MSS
TCGA-AD-A5EK_COAD-US	MSS
TCGA-AF-2689_READ-US	MSS
TCGA-AF-2691_READ-US	MSS
TCGA-AG-3574_READ-US	MSS
TCGA-AG-3582_READ-US	MSS
TCGA-AG-3593_READ-US	MSS
TCGA-AG-3727_READ-US	MSS
TCGA-AG-3885_READ-US	MSS
TCGA-AG-3890_READ-US	MSS
TCGA-AG-3896_READ-US	MSS
TCGA-AG-3901_READ-US	MSS
TCGA-AG-4007_READ-US	MSS
TCGA-AG-4008_READ-US	MSS
TCGA-AG-4015_READ-US	MSS
TCGA-AG-A032_READ-US	MSS
TCGA-AY-A54L_COAD-US	MSS
TCGA-NH-A50T_COAD-US	MSS
TCGA-NH-A50V_COAD-US	MSS
TCGA-QG-A5YV_COAD-US	MSS
TCGA-QG-A5YW_COAD-US	MSS
TCGA-QG-A5YX_COAD-US	MSS
TCGA-QG-A5Z1_COAD-US	MSS
