# Supplementary material for: Mutational processes of distinct POLE exonuclease domain mutants drive an enrichment of a specific TP53 mutation in colorectal cancer
Source: PLoS Genet. 2020 Feb 3;16(2):e1008572. doi: 10.1371/journal.pgen.1008572 (PMC7018097; doi:10.1371/journal.pgen.1008572)
Supplement: S2 Table — (XLSX) [file pgen.1008572.s011.xlsx]

## Sheet: Supplementary table 2
Supplementary table 2. Hotspot status across in all colorectal cancer.
cohort	sample	APC_p.Q1367*	APC_p.Q1378*	APC_p.Q1429*	APC_p.R1114*	APC_p.R1450*	APC_p.R213*	APC_p.R216*	APC_p.R232*	APC_p.R283*	APC_p.R499*	APC_p.R554*	APC_p.R564*	APC_p.R876*	BRAF_p.V600E	CHEK2_p.K373E	FBXW7_p.R465C	FBXW7_p.R465H	FBXW7_p.R505C	GNAS_p.R201H	KRAS_p.A146T	KRAS_p.G12A	KRAS_p.G12C	KRAS_p.G12D	KRAS_p.G12S	KRAS_p.G12V	KRAS_p.G13D	NRAS_p.Q61K	PCBP1_p.L100Q	PGM5_p.I98V	PIK3CA_p.E542K	PIK3CA_p.E545K	PIK3CA_p.H1047R	PIK3CA_p.Q546K	PIK3CA_p.R88Q	POLE_p.P286R	POLE_p.V411L	SMAD4_p.R361C	SMAD4_p.R361H	TP53_p.G245S	TP53_p.R175H	TP53_p.R196*	TP53_p.R213*	TP53_p.R248Q	TP53_p.R248W	TP53_p.R273C	TP53_p.R273H	TP53_p.R282W	TP53_p.R342*
Genentech_Nature_2012	587398	WT	WT	WT	WT	WT	WT	WT	WT	WT	APC_p.R499*	WT	WT	WT	WT	WT	WT	WT	FBXW7_p.R505C	WT	WT	WT	WT	WT	WT	KRAS_p.G12V	WT	WT	WT	WT	WT	WT	WT	WT	WT	WT	WT	WT	WT	WT	WT	WT	WT	WT	WT	WT	WT	WT	WT
UNSW_Cancer_Spectrum_2019	CRC_61	WT	WT	WT	WT	WT	WT	WT	WT	WT	WT	WT	WT	WT	WT	WT	WT	WT	WT	WT	WT	WT	WT	WT	WT	WT	WT	WT	WT	WT	WT	WT	WT	WT	WT	WT	WT	WT	WT	WT	WT	WT	WT	WT	WT	WT	WT	WT	WT
MSKCC_Cancer_Cell_2018	P-0007495-T01-IM5	APC_p.Q1367*	WT	WT	WT	WT	WT	WT	WT	WT	WT	WT	WT	WT	WT	WT	WT	WT	WT	WT	WT	WT	KRAS_p.G12C	WT	WT	WT	WT	WT	WT	WT	WT	WT	WT	WT	WT	WT	WT	WT	WT	WT	WT	WT	WT	WT	WT	WT	WT	WT	WT
MSKCC_Cancer_Cell_2018	P-0008079-T01-IM5	WT	WT	WT	WT	WT	WT	WT	WT	WT	WT	WT	WT	WT	WT	WT	WT	WT	WT	WT	WT	WT	WT	WT	WT	WT	WT	WT	WT	WT	WT	WT	WT	WT	WT	WT	WT	WT	WT	WT	WT	WT	WT	WT	WT	WT	TP53_p.R273H	WT	WT
DFCI_Cell_Reports_2016	coadread_dfci_2016_2263	WT	WT	WT	WT	WT	WT	WT	WT	WT	WT	WT	WT	WT	WT	CHEK2_p.K373E	WT	WT	WT	WT	WT	WT	WT	WT	WT	WT	WT	WT	WT	WT	WT	WT	WT	WT	WT	WT	WT	WT	WT	WT	WT	WT	WT	WT	WT	WT	WT	WT	WT
DFCI_Cell_Reports_2016	coadread_dfci_2016_4503	WT	WT	WT	WT	WT	WT	WT	WT	WT	WT	WT	WT	WT	WT	WT	WT	WT	WT	WT	WT	WT	WT	WT	WT	WT	WT	WT	WT	WT	WT	WT	WT	WT	WT	WT	WT	WT	WT	WT	TP53_p.R175H	WT	WT	WT	WT	WT	WT	WT	WT
TCGA	TCGA-AG-A008-01	WT	WT	WT	WT	WT	WT	WT	WT	WT	WT	WT	WT	WT	WT	WT	WT	WT	WT	WT	WT	WT	WT	WT	WT	KRAS_p.G12V	WT	WT	WT	WT	WT	WT	WT	WT	WT	WT	WT	WT	WT	WT	WT	WT	WT	WT	WT	WT	WT	WT	WT
MSKCC_Cancer_Cell_2018	P-0013156-T01-IM5	WT	WT	WT	WT	WT	WT	WT	WT	WT	WT	WT	WT	WT	WT	WT	WT	WT	WT	WT	WT	WT	WT	WT	WT	WT	WT	WT	WT	WT	WT	WT	WT	WT	WT	WT	WT	WT	WT	WT	WT	WT	WT	WT	WT	WT	WT	WT	WT
DFCI_Cell_Reports_2016	coadread_dfci_2016_3170	WT	WT	WT	WT	WT	WT	WT	WT	WT	WT	WT	WT	WT	WT	WT	WT	WT	WT	WT	WT	WT	WT	WT	WT	WT	WT	WT	WT	WT	WT	WT	WT	WT	WT	WT	WT	WT	WT	WT	WT	WT	WT	WT	WT	WT	WT	WT	WT
TCGA	TCGA-AA-A00K-01	WT	WT	WT	WT	WT	WT	WT	WT	WT	WT	WT	WT	WT	WT	WT	WT	WT	WT	WT	WT	WT	WT	WT	WT	KRAS_p.G12V	WT	WT	WT	WT	WT	WT	WT	WT	WT	WT	WT	WT	SMAD4_p.R361H	WT	WT	WT	WT	WT	WT	WT	WT	WT	WT
DFCI_Cell_Reports_2016	coadread_dfci_2016_2406	WT	WT	WT	WT	WT	WT	WT	WT	WT	WT	WT	WT	WT	WT	WT	WT	WT	WT	WT	WT	WT	WT	WT	WT	WT	WT	WT	WT	WT	WT	WT	WT	WT	WT	WT	WT	WT	WT	WT	WT	WT	WT	WT	WT	WT	WT	TP53_p.R282W	WT
TCGA	TCGA-AY-6197-01	WT	WT	WT	WT	WT	WT	WT	WT	WT	WT	WT	WT	WT	WT	WT	WT	WT	WT	WT	WT	WT	WT	WT	WT	WT	WT	WT	WT	WT	WT	WT	WT	WT	WT	WT	WT	WT	WT	WT	TP53_p.R175H	WT	WT	WT	WT	WT	WT	WT	WT
TCGA	TCGA-AA-3553-01	WT	WT	WT	WT	WT	WT	WT	WT	WT	WT	WT	WT	WT	WT	WT	WT	WT	WT	WT	WT	WT	WT	WT	WT	WT	WT	WT	WT	WT	WT	WT	WT	WT	WT	WT	WT	WT	WT	WT	WT	WT	TP53_p.R213*	WT	WT	WT	WT	WT	WT
MSKCC_Cancer_Cell_2018	P-0001531-T01-IM3	WT	WT	WT	WT	WT	WT	WT	WT	WT	WT	WT	WT	WT	WT	WT	WT	WT	WT	WT	WT	WT	WT	WT	WT	WT	WT	WT	WT	WT	WT	WT	WT	WT	WT	WT	WT	WT	WT	WT	TP53_p.R175H	WT	WT	WT	WT	WT	WT	WT	WT
DFCI_Cell_Reports_2016	coadread_dfci_2016_336	WT	WT	WT	WT	WT	WT	WT	WT	WT	WT	WT	WT	WT	WT	WT	WT	WT	WT	WT	WT	WT	WT	WT	WT	WT	WT	NRAS_p.Q61K	WT	WT	WT	WT	WT	WT	WT	WT	WT	WT	WT	WT	WT	WT	WT	WT	WT	WT	WT	WT	WT
MSKCC_Cancer_Cell_2018	P-0007979-T01-IM5	WT	WT	WT	WT	WT	WT	WT	WT	WT	WT	WT	WT	WT	BRAF_p.V600E	WT	WT	WT	WT	WT	WT	WT	WT	WT	WT	WT	WT	WT	WT	WT	WT	WT	WT	WT	WT	WT	WT	WT	WT	WT	WT	WT	WT	WT	WT	WT	WT	WT	WT
TCGA	TCGA-DY-A0XA-01	WT	WT	WT	WT	WT	WT	WT	WT	WT	WT	WT	WT	WT	WT	WT	WT	WT	WT	WT	WT	WT	WT	WT	WT	WT	WT	WT	WT	WT	WT	WT	WT	WT	WT	WT	WT	WT	WT	WT	WT	WT	WT	WT	WT	WT	WT	WT	WT
TCGA	TCGA-G4-6294-01	WT	WT	WT	WT	WT	WT	WT	WT	WT	WT	WT	WT	WT	WT	WT	WT	WT	WT	WT	WT	WT	WT	WT	KRAS_p.G12S	WT	WT	WT	WT	WT	WT	WT	WT	WT	WT	WT	WT	WT	WT	WT	WT	WT	WT	WT	WT	WT	WT	TP53_p.R282W	WT
DFCI_Cell_Reports_2016	coadread_dfci_2016_391	WT	WT	WT	WT	WT	WT	WT	WT	WT	WT	WT	WT	WT	WT	WT	WT	WT	WT	WT	WT	WT	WT	WT	WT	WT	WT	WT	WT	WT	WT	WT	WT	WT	WT	WT	WT	WT	WT	WT	WT	WT	WT	WT	WT	WT	WT	WT	WT
TCGA	TCGA-DM-A1DA-01	WT	WT	WT	WT	WT	WT	WT	WT	WT	WT	WT	WT	WT	WT	WT	WT	WT	WT	WT	WT	WT	WT	WT	WT	WT	WT	WT	WT	WT	WT	WT	WT	WT	WT	WT	WT	WT	WT	WT	WT	WT	WT	WT	WT	WT	WT	WT	WT
TCGA	TCGA-AF-6136-01	WT	WT	WT	WT	WT	WT	WT	WT	WT	WT	WT	WT	WT	WT	WT	WT	WT	WT	WT	WT	WT	WT	WT	WT	WT	WT	WT	WT	WT	WT	WT	WT	WT	WT	WT	WT	WT	WT	WT	WT	WT	WT	WT	WT	WT	WT	WT	WT
MSKCC_Cancer_Cell_2018	P-0004350-T01-IM5	WT	WT	WT	WT	WT	WT	WT	WT	WT	WT	WT	WT	WT	WT	WT	WT	WT	WT	WT	WT	WT	WT	WT	WT	WT	WT	NRAS_p.Q61K	WT	WT	WT	WT	WT	WT	WT	WT	WT	WT	SMAD4_p.R361H	WT	WT	WT	WT	WT	WT	WT	WT	WT	TP53_p.R342*
MSKCC_Cancer_Cell_2018	P-0010428-T01-IM5	WT	WT	WT	WT	WT	WT	WT	WT	WT	WT	WT	WT	WT	WT	WT	WT	WT	WT	WT	WT	WT	WT	WT	WT	KRAS_p.G12V	WT	WT	WT	WT	WT	PIK3CA_p.E545K	WT	WT	WT	WT	WT	WT	WT	WT	WT	WT	WT	WT	WT	WT	WT	WT	WT
MSKCC_Cancer_Cell_2018	P-0012268-T01-IM5	WT	WT	WT	WT	WT	WT	WT	WT	WT	WT	WT	WT	WT	WT	WT	WT	WT	WT	WT	WT	WT	KRAS_p.G12C	WT	WT	WT	WT	WT	WT	WT	WT	WT	WT	WT	PIK3CA_p.R88Q	WT	WT	WT	WT	WT	WT	WT	WT	WT	WT	WT	WT	WT	WT
MSKCC_Cancer_Cell_2018	P-0006861-T01-IM5	WT	WT	WT	WT	WT	WT	WT	WT	WT	WT	WT	WT	WT	WT	WT	WT	WT	WT	WT	WT	KRAS_p.G12A	WT	WT	WT	WT	WT	WT	WT	WT	WT	WT	WT	WT	WT	WT	WT	WT	WT	WT	WT	WT	WT	WT	WT	WT	WT	WT	WT
MSKCC_Cancer_Cell_2018	P-0011282-T01-IM5	WT	WT	WT	WT	WT	WT	WT	WT	WT	WT	WT	WT	WT	WT	WT	WT	WT	WT	WT	WT	WT	WT	WT	WT	WT	WT	WT	WT	WT	WT	WT	WT	WT	WT	WT	WT	WT	WT	WT	WT	WT	WT	WT	WT	WT	TP53_p.R273H	WT	WT
DFCI_Cell_Reports_2016	coadread_dfci_2016_352983	WT	WT	WT	WT	WT	WT	WT	WT	WT	WT	WT	WT	WT	BRAF_p.V600E	CHEK2_p.K373E	WT	WT	WT	WT	WT	WT	WT	WT	WT	WT	WT	WT	WT	WT	WT	WT	WT	WT	WT	WT	WT	WT	WT	WT	WT	WT	WT	WT	WT	WT	WT	WT	WT
DFCI_Cell_Reports_2016	coadread_dfci_2016_3680	WT	WT	WT	WT	WT	WT	WT	WT	WT	WT	WT	WT	WT	WT	WT	WT	WT	WT	WT	WT	WT	WT	KRAS_p.G12D	WT	WT	WT	WT	WT	WT	WT	WT	WT	WT	WT	WT	WT	WT	WT	WT	WT	WT	WT	WT	WT	WT	WT	WT	WT
Genentech_Nature_2012	587358	WT	WT	WT	WT	WT	WT	WT	WT	WT	WT	WT	WT	WT	WT	WT	WT	WT	WT	WT	WT	WT	WT	WT	WT	WT	WT	WT	WT	WT	WT	WT	WT	WT	WT	WT	WT	WT	WT	WT	WT	WT	WT	WT	WT	WT	TP53_p.R273H	WT	WT
MSKCC_Cancer_Cell_2018	P-0002665-T01-IM3	WT	WT	WT	WT	WT	APC_p.R213*	WT	WT	WT	WT	WT	WT	WT	WT	WT	WT	WT	WT	WT	WT	WT	WT	WT	WT	KRAS_p.G12V	WT	WT	WT	WT	WT	WT	WT	WT	WT	WT	WT	WT	WT	WT	WT	WT	WT	WT	WT	WT	WT	WT	WT
Genentech_Nature_2012	587278	WT	WT	WT	WT	WT	WT	WT	WT	WT	WT	WT	APC_p.R564*	WT	WT	WT	WT	WT	FBXW7_p.R505C	WT	WT	WT	WT	WT	WT	KRAS_p.G12V	WT	WT	WT	WT	WT	WT	WT	WT	WT	WT	WT	WT	WT	WT	WT	WT	WT	WT	WT	WT	WT	WT	WT
MSKCC_Cancer_Cell_2018	P-0012110-T01-IM5	WT	WT	WT	WT	WT	WT	WT	WT	WT	WT	WT	WT	WT	WT	WT	WT	WT	WT	WT	WT	WT	WT	WT	WT	WT	WT	WT	WT	WT	WT	WT	WT	WT	WT	WT	WT	WT	WT	WT	WT	WT	WT	WT	WT	WT	WT	WT	WT
TCGA	TCGA-DM-A280-01	WT	WT	WT	WT	WT	WT	WT	WT	WT	WT	WT	WT	WT	WT	WT	WT	WT	WT	WT	WT	WT	WT	WT	KRAS_p.G12S	WT	WT	WT	WT	WT	WT	WT	WT	WT	WT	WT	WT	WT	WT	WT	WT	WT	WT	WT	WT	WT	WT	WT	WT
TCGA	TCGA-CL-4957-01	WT	WT	WT	WT	APC_p.R1450*	WT	WT	WT	WT	WT	WT	WT	WT	WT	WT	WT	WT	WT	WT	WT	WT	WT	WT	WT	WT	WT	NRAS_p.Q61K	WT	WT	WT	WT	WT	WT	WT	WT	WT	WT	WT	WT	WT	WT	WT	WT	TP53_p.R248W	WT	WT	WT	WT
DFCI_Cell_Reports_2016	coadread_dfci_2016_262114	WT	WT	WT	WT	WT	WT	WT	WT	WT	WT	WT	WT	WT	WT	WT	WT	WT	WT	WT	WT	WT	WT	WT	WT	WT	KRAS_p.G13D	WT	WT	WT	WT	WT	WT	WT	WT	WT	WT	WT	WT	WT	WT	WT	WT	WT	WT	WT	WT	WT	WT
TCGA	TCGA-F4-6704-01	WT	WT	WT	WT	WT	WT	WT	WT	WT	WT	WT	WT	WT	WT	WT	WT	WT	WT	WT	WT	WT	WT	WT	WT	WT	WT	WT	WT	WT	WT	WT	WT	WT	WT	WT	WT	WT	WT	WT	WT	WT	WT	WT	WT	WT	WT	WT	WT
TCGA	TCGA-DC-6158-01	WT	WT	WT	WT	WT	WT	WT	WT	WT	WT	WT	WT	WT	WT	WT	WT	WT	WT	WT	WT	WT	WT	WT	WT	WT	WT	WT	WT	WT	WT	WT	WT	WT	WT	WT	WT	WT	WT	WT	WT	WT	WT	WT	WT	WT	WT	TP53_p.R282W	WT
TCGA	TCGA-A6-6652-01	WT	WT	WT	WT	WT	WT	WT	WT	WT	WT	WT	WT	WT	WT	WT	WT	WT	WT	WT	WT	WT	WT	WT	WT	WT	WT	WT	WT	WT	WT	WT	WT	WT	WT	WT	WT	WT	WT	WT	WT	WT	WT	WT	WT	WT	WT	WT	WT
TCGA	TCGA-CM-4747-01	WT	WT	WT	WT	WT	WT	WT	WT	WT	WT	WT	WT	WT	WT	WT	WT	WT	WT	WT	WT	WT	KRAS_p.G12C	WT	WT	WT	WT	WT	WT	WT	WT	WT	WT	WT	WT	WT	WT	WT	WT	WT	WT	WT	WT	WT	WT	WT	WT	WT	WT
MSKCC_Cancer_Cell_2018	P-0008690-T01-IM5	WT	WT	WT	WT	WT	WT	WT	WT	WT	WT	WT	WT	WT	WT	WT	WT	WT	WT	WT	KRAS_p.A146T	WT	WT	WT	WT	WT	WT	WT	WT	WT	WT	WT	WT	WT	WT	WT	WT	WT	WT	WT	WT	WT	WT	WT	WT	WT	WT	WT	WT
MSKCC_Cancer_Cell_2018	P-0000742-T01-IM3	WT	WT	WT	WT	WT	WT	WT	WT	WT	WT	WT	WT	WT	WT	WT	WT	WT	WT	WT	WT	WT	WT	WT	WT	WT	WT	WT	WT	WT	WT	WT	WT	WT	WT	WT	WT	WT	WT	WT	WT	WT	WT	TP53_p.R248Q	WT	WT	WT	WT	WT
MSKCC_Cancer_Cell_2018	P-0008534-T01-IM5	WT	WT	WT	WT	WT	WT	WT	WT	WT	WT	WT	WT	WT	WT	WT	WT	WT	WT	WT	WT	WT	WT	WT	WT	WT	WT	WT	WT	WT	WT	WT	WT	WT	WT	WT	WT	WT	WT	WT	WT	WT	WT	TP53_p.R248Q	WT	WT	WT	WT	WT
MSKCC_Cancer_Cell_2018	P-0006275-T01-IM5	WT	WT	WT	WT	WT	WT	WT	WT	WT	WT	WT	WT	WT	WT	WT	WT	WT	WT	WT	WT	WT	WT	WT	WT	WT	WT	WT	WT	WT	WT	WT	WT	WT	WT	WT	WT	WT	WT	WT	WT	WT	WT	WT	TP53_p.R248W	WT	WT	WT	WT
TCGA	TCGA-CK-5916-01	WT	WT	WT	WT	WT	WT	WT	WT	WT	WT	WT	WT	WT	WT	WT	WT	WT	WT	WT	WT	WT	WT	WT	WT	WT	WT	WT	WT	WT	WT	WT	WT	WT	WT	WT	WT	WT	WT	WT	WT	WT	WT	WT	WT	WT	WT	WT	WT
DFCI_Cell_Reports_2016	coadread_dfci_2016_112	WT	WT	WT	WT	WT	WT	WT	WT	WT	WT	WT	WT	WT	WT	WT	WT	WT	WT	WT	KRAS_p.A146T	WT	WT	WT	WT	WT	WT	WT	WT	WT	WT	WT	WT	WT	WT	WT	WT	WT	WT	WT	WT	WT	WT	WT	WT	WT	WT	WT	WT
DFCI_Cell_Reports_2016	coadread_dfci_2016_1854	WT	WT	WT	WT	WT	WT	WT	WT	WT	WT	WT	WT	WT	WT	WT	WT	WT	WT	WT	WT	WT	WT	WT	WT	WT	WT	WT	WT	WT	WT	WT	WT	WT	WT	WT	WT	WT	WT	WT	WT	WT	WT	WT	WT	WT	WT	WT	WT
MSKCC_Cancer_Cell_2018	P-0001534-T01-IM3	WT	WT	WT	WT	WT	WT	WT	WT	WT	WT	WT	WT	WT	WT	WT	WT	WT	WT	WT	WT	WT	WT	WT	WT	WT	WT	WT	WT	WT	WT	WT	WT	WT	WT	WT	WT	WT	WT	WT	WT	WT	WT	WT	WT	WT	WT	WT	WT
DFCI_Cell_Reports_2016	coadread_dfci_2016_2225	WT	WT	WT	WT	WT	WT	WT	WT	WT	WT	WT	WT	WT	BRAF_p.V600E	WT	WT	WT	WT	WT	WT	WT	WT	WT	WT	WT	WT	WT	WT	WT	WT	WT	WT	WT	WT	WT	WT	WT	WT	WT	WT	WT	WT	WT	WT	WT	WT	WT	WT
MSKCC_Cancer_Cell_2018	P-0001864-T01-IM3	WT	WT	WT	WT	APC_p.R1450*	WT	WT	WT	WT	WT	WT	WT	WT	WT	WT	WT	WT	WT	WT	WT	WT	WT	WT	WT	WT	WT	WT	WT	WT	WT	WT	WT	WT	WT	WT	WT	WT	WT	WT	WT	WT	WT	WT	WT	WT	WT	WT	WT
Genentech_Nature_2012	587332	WT	WT	WT	WT	WT	WT	WT	WT	WT	WT	WT	WT	WT	WT	WT	WT	WT	WT	WT	WT	WT	WT	WT	WT	WT	WT	WT	WT	WT	WT	WT	WT	WT	WT	WT	WT	WT	WT	WT	WT	WT	WT	WT	WT	WT	WT	WT	WT
MSKCC_Cancer_Cell_2018	P-0006687-T01-IM5	WT	WT	WT	WT	WT	WT	WT	WT	WT	WT	WT	WT	WT	WT	WT	WT	WT	WT	WT	WT	WT	WT	WT	WT	WT	WT	WT	WT	WT	WT	WT	WT	WT	WT	WT	WT	WT	WT	WT	WT	WT	WT	WT	WT	WT	WT	WT	WT
MSKCC_Cancer_Cell_2018	P-0006548-T01-IM5	WT	WT	WT	WT	WT	WT	WT	WT	WT	WT	WT	WT	WT	WT	WT	WT	WT	WT	WT	WT	WT	WT	WT	WT	WT	WT	WT	WT	WT	WT	WT	WT	WT	WT	WT	WT	WT	WT	WT	WT	WT	WT	WT	WT	WT	WT	WT	WT
MSKCC_Cancer_Cell_2018	P-0005237-T01-IM5	WT	WT	WT	WT	WT	WT	WT	WT	WT	WT	WT	WT	WT	WT	WT	WT	WT	WT	WT	WT	WT	WT	WT	WT	WT	WT	WT	WT	WT	WT	WT	WT	WT	WT	WT	WT	WT	WT	WT	WT	WT	WT	WT	WT	WT	WT	TP53_p.R282W	WT
TCGA	TCGA-CM-4743-01	WT	WT	WT	WT	WT	WT	WT	WT	WT	WT	WT	WT	WT	WT	WT	WT	WT	WT	WT	WT	WT	WT	WT	WT	WT	WT	WT	WT	WT	WT	WT	WT	WT	WT	WT	WT	WT	WT	WT	WT	WT	WT	WT	WT	WT	WT	WT	WT
TCGA	TCGA-AA-3841-01	WT	WT	WT	WT	WT	WT	WT	WT	WT	WT	WT	WT	WT	WT	WT	WT	WT	WT	WT	WT	WT	WT	KRAS_p.G12D	WT	WT	WT	WT	WT	WT	WT	WT	WT	WT	WT	WT	WT	WT	WT	WT	WT	WT	WT	WT	WT	WT	WT	WT	WT
TCGA	TCGA-DM-A0XD-01	WT	WT	WT	WT	WT	WT	WT	WT	WT	WT	WT	WT	WT	WT	WT	WT	WT	WT	WT	WT	WT	WT	WT	WT	WT	KRAS_p.G13D	WT	WT	WT	WT	PIK3CA_p.E545K	WT	WT	WT	WT	WT	WT	WT	WT	WT	WT	WT	WT	WT	WT	WT	WT	WT
TCGA	TCGA-AD-6548-01	WT	WT	WT	WT	WT	WT	WT	WT	WT	WT	WT	WT	WT	WT	WT	WT	WT	WT	WT	WT	WT	WT	WT	WT	WT	KRAS_p.G13D	WT	WT	WT	WT	WT	WT	WT	WT	WT	WT	WT	WT	WT	WT	WT	WT	WT	WT	WT	WT	WT	WT
TCGA	TCGA-CA-5256-01	WT	WT	WT	WT	WT	WT	WT	WT	WT	WT	WT	WT	WT	WT	WT	WT	WT	WT	WT	WT	WT	WT	WT	WT	WT	WT	WT	WT	WT	WT	WT	WT	WT	WT	WT	WT	WT	WT	WT	WT	WT	WT	WT	WT	WT	WT	WT	WT
TCGA	TCGA-D5-6922-01	WT	WT	WT	WT	APC_p.R1450*	WT	WT	WT	WT	WT	WT	WT	WT	WT	WT	WT	WT	WT	WT	WT	WT	WT	WT	WT	WT	WT	WT	WT	WT	WT	WT	WT	WT	WT	WT	WT	WT	WT	WT	WT	WT	WT	WT	WT	WT	WT	WT	WT
MSKCC_Cancer_Cell_2018	P-0006890-T01-IM5	WT	WT	WT	WT	WT	WT	WT	WT	WT	WT	WT	WT	WT	WT	WT	WT	WT	WT	WT	WT	WT	WT	WT	WT	KRAS_p.G12V	WT	WT	WT	WT	WT	WT	WT	WT	WT	WT	WT	WT	WT	WT	WT	WT	WT	WT	WT	WT	WT	WT	WT
TCGA	TCGA-AZ-6598-01	WT	WT	WT	WT	WT	WT	WT	WT	WT	WT	WT	WT	WT	BRAF_p.V600E	WT	WT	WT	WT	WT	WT	WT	WT	WT	WT	WT	WT	WT	WT	PGM5_p.I98V	WT	WT	WT	WT	WT	WT	WT	WT	WT	WT	WT	WT	WT	WT	WT	WT	WT	WT	WT
TCGA	TCGA-A6-2677-01	WT	WT	WT	WT	WT	WT	WT	WT	WT	WT	WT	WT	WT	WT	WT	WT	WT	WT	WT	WT	WT	WT	WT	WT	WT	WT	WT	WT	WT	WT	WT	WT	WT	WT	WT	WT	WT	WT	WT	WT	WT	WT	WT	WT	WT	WT	WT	WT
MSKCC_Cancer_Cell_2018	P-0006867-T01-IM5	WT	WT	WT	WT	WT	WT	WT	WT	WT	WT	WT	WT	WT	WT	WT	WT	WT	WT	GNAS_p.R201H	WT	WT	WT	WT	WT	WT	WT	WT	WT	WT	WT	WT	WT	WT	WT	WT	WT	WT	WT	WT	WT	WT	WT	WT	WT	WT	WT	WT	WT
DFCI_Cell_Reports_2016	coadread_dfci_2016_3509	WT	WT	WT	WT	WT	WT	WT	WT	WT	WT	WT	WT	WT	WT	WT	WT	WT	WT	WT	WT	WT	WT	WT	WT	WT	WT	WT	WT	WT	WT	WT	WT	WT	WT	WT	WT	WT	WT	WT	TP53_p.R175H	WT	WT	WT	WT	WT	WT	WT	WT
UNSW_Cancer_Spectrum_2019	CRC_17	WT	WT	WT	WT	WT	WT	WT	WT	WT	WT	WT	WT	WT	WT	WT	WT	WT	WT	WT	WT	WT	WT	KRAS_p.G12D	WT	WT	WT	WT	WT	WT	WT	WT	WT	WT	WT	WT	WT	WT	WT	WT	WT	WT	WT	WT	WT	WT	WT	WT	WT
MSKCC_Cancer_Cell_2018	P-0004904-T01-IM5	WT	APC_p.Q1378*	WT	WT	WT	WT	WT	WT	WT	WT	WT	WT	WT	WT	WT	WT	WT	WT	WT	WT	WT	WT	WT	WT	WT	WT	WT	WT	WT	WT	WT	WT	WT	WT	WT	WT	WT	WT	WT	WT	WT	WT	WT	WT	WT	WT	WT	WT
TCGA	TCGA-AA-3675-01	WT	WT	WT	WT	WT	WT	WT	APC_p.R232*	WT	WT	WT	WT	WT	WT	WT	WT	FBXW7_p.R465H	WT	WT	WT	WT	WT	KRAS_p.G12D	WT	WT	WT	WT	WT	WT	WT	WT	WT	WT	WT	WT	WT	WT	WT	WT	WT	WT	WT	WT	WT	WT	WT	WT	WT
MSKCC_Cancer_Cell_2018	P-0005384-T01-IM5	WT	WT	WT	WT	WT	WT	WT	WT	WT	WT	WT	WT	WT	WT	WT	WT	WT	WT	WT	WT	WT	WT	WT	WT	WT	WT	WT	WT	WT	WT	WT	WT	WT	WT	WT	WT	WT	WT	WT	WT	WT	WT	WT	WT	WT	WT	WT	WT
MSKCC_Cancer_Cell_2018	P-0001428-T01-IM3	WT	WT	WT	WT	WT	WT	WT	WT	WT	WT	WT	WT	APC_p.R876*	WT	WT	WT	WT	WT	WT	WT	WT	WT	WT	WT	WT	WT	WT	WT	WT	WT	WT	WT	WT	WT	WT	WT	WT	WT	WT	WT	WT	WT	WT	WT	WT	WT	WT	WT
UNSW_Cancer_Spectrum_2019	CRC_16	WT	WT	WT	APC_p.R1114*	WT	WT	WT	WT	WT	WT	WT	WT	WT	WT	WT	WT	WT	WT	WT	WT	WT	WT	WT	WT	WT	WT	WT	WT	WT	WT	WT	WT	WT	WT	WT	WT	WT	WT	TP53_p.G245S	WT	WT	WT	WT	WT	WT	WT	WT	WT
TCGA	TCGA-AD-5900-01	WT	WT	WT	WT	WT	WT	WT	WT	WT	WT	WT	WT	WT	BRAF_p.V600E	WT	WT	WT	WT	WT	WT	WT	WT	WT	WT	WT	WT	WT	WT	WT	WT	WT	WT	WT	WT	WT	WT	WT	WT	WT	WT	WT	WT	WT	WT	WT	WT	WT	WT
DFCI_Cell_Reports_2016	coadread_dfci_2016_224	WT	WT	WT	WT	WT	WT	WT	WT	WT	WT	WT	WT	WT	WT	WT	WT	WT	WT	WT	WT	WT	WT	WT	WT	WT	WT	WT	WT	WT	WT	WT	WT	WT	WT	WT	WT	WT	WT	WT	WT	WT	WT	WT	WT	WT	WT	WT	WT
TCGA	TCGA-D5-6929-01	WT	WT	WT	WT	WT	WT	WT	WT	WT	WT	WT	WT	WT	WT	WT	WT	WT	WT	WT	WT	WT	WT	WT	WT	WT	WT	WT	WT	WT	WT	WT	WT	WT	WT	WT	WT	WT	WT	WT	WT	WT	WT	WT	WT	WT	WT	WT	WT
MSKCC_Cancer_Cell_2018	P-0009418-T01-IM5	WT	WT	WT	WT	WT	WT	WT	WT	WT	WT	APC_p.R554*	WT	WT	WT	WT	WT	WT	WT	WT	WT	WT	WT	WT	WT	WT	KRAS_p.G13D	WT	WT	WT	WT	WT	WT	WT	WT	WT	WT	WT	WT	WT	WT	WT	WT	WT	WT	WT	WT	WT	WT
MSKCC_Cancer_Cell_2018	P-0007602-T01-IM5	WT	WT	WT	WT	WT	WT	WT	WT	WT	WT	WT	WT	WT	WT	WT	WT	WT	WT	WT	WT	WT	WT	WT	WT	KRAS_p.G12V	WT	WT	WT	WT	PIK3CA_p.E542K	WT	WT	WT	WT	WT	WT	WT	WT	WT	WT	WT	WT	WT	WT	WT	WT	WT	WT
TCGA	TCGA-D5-5538-01	WT	WT	WT	WT	WT	WT	WT	WT	WT	WT	WT	WT	WT	WT	WT	WT	WT	WT	WT	WT	WT	WT	WT	WT	KRAS_p.G12V	WT	WT	WT	WT	WT	WT	WT	WT	WT	WT	WT	WT	SMAD4_p.R361H	WT	WT	WT	WT	WT	WT	WT	WT	WT	WT
TCGA	TCGA-D5-7000-01	WT	WT	WT	WT	APC_p.R1450*	WT	WT	WT	WT	WT	WT	WT	WT	WT	WT	WT	WT	WT	WT	WT	WT	WT	WT	WT	WT	WT	WT	WT	WT	WT	WT	WT	WT	WT	WT	WT	WT	SMAD4_p.R361H	WT	WT	WT	WT	WT	WT	WT	WT	WT	WT
MSKCC_Cancer_Cell_2018	P-0012249-T01-IM5	WT	WT	WT	WT	WT	WT	WT	WT	WT	WT	WT	WT	WT	WT	WT	WT	WT	WT	WT	WT	WT	WT	WT	WT	WT	WT	WT	WT	WT	WT	WT	WT	WT	WT	WT	WT	WT	WT	WT	WT	WT	WT	WT	WT	WT	WT	WT	WT
MSKCC_Cancer_Cell_2018	P-0002455-T01-IM3	WT	WT	WT	WT	WT	WT	WT	WT	WT	WT	WT	WT	WT	BRAF_p.V600E	WT	WT	WT	WT	WT	WT	WT	WT	WT	WT	WT	WT	WT	WT	WT	WT	WT	WT	WT	WT	WT	WT	WT	WT	WT	WT	WT	WT	WT	WT	WT	WT	WT	WT
MSKCC_Cancer_Cell_2018	P-0002951-T01-IM3	WT	WT	WT	WT	WT	WT	WT	WT	WT	WT	APC_p.R554*	WT	WT	WT	WT	WT	WT	WT	WT	WT	WT	WT	WT	WT	WT	WT	WT	WT	WT	WT	WT	WT	WT	WT	WT	WT	WT	WT	WT	WT	WT	TP53_p.R213*	WT	WT	WT	WT	WT	WT
TCGA	TCGA-EI-6508-01	WT	WT	WT	APC_p.R1114*	WT	WT	WT	WT	WT	WT	WT	WT	WT	WT	WT	WT	WT	WT	WT	WT	WT	WT	WT	WT	WT	WT	WT	WT	WT	WT	WT	WT	WT	WT	WT	WT	WT	WT	WT	WT	WT	WT	WT	WT	WT	WT	WT	WT
TCGA	TCGA-A6-6654-01	APC_p.Q1367*	WT	WT	WT	WT	WT	WT	WT	WT	WT	WT	WT	WT	WT	WT	WT	WT	WT	WT	WT	WT	WT	WT	WT	WT	WT	WT	WT	WT	WT	WT	WT	WT	WT	WT	WT	WT	WT	WT	WT	WT	WT	WT	WT	WT	WT	WT	WT
TCGA	TCGA-AA-3947-01	WT	WT	WT	WT	WT	WT	WT	WT	WT	WT	WT	WT	WT	BRAF_p.V600E	WT	WT	WT	WT	WT	WT	WT	WT	WT	WT	WT	WT	WT	WT	WT	WT	WT	PIK3CA_p.H1047R	WT	WT	WT	WT	WT	WT	WT	WT	WT	WT	WT	WT	WT	WT	WT	WT
MSKCC_Cancer_Cell_2018	P-0012033-T01-IM5	WT	WT	WT	WT	WT	WT	WT	WT	WT	WT	WT	WT	WT	WT	WT	WT	WT	WT	WT	WT	WT	WT	WT	WT	WT	WT	WT	WT	WT	WT	WT	WT	WT	WT	WT	WT	WT	WT	WT	WT	WT	WT	WT	WT	WT	WT	WT	WT
TCGA	TCGA-EI-6507-01	WT	WT	WT	WT	WT	WT	WT	WT	WT	WT	WT	WT	WT	WT	WT	WT	WT	WT	WT	WT	WT	WT	KRAS_p.G12D	WT	WT	WT	WT	WT	WT	WT	WT	WT	WT	WT	WT	WT	WT	WT	WT	WT	WT	WT	WT	WT	TP53_p.R273C	WT	WT	WT
MSKCC_Cancer_Cell_2018	P-0010364-T01-IM5	WT	WT	WT	WT	WT	WT	WT	WT	WT	WT	WT	WT	WT	WT	WT	WT	WT	WT	WT	WT	WT	WT	WT	WT	WT	WT	WT	WT	WT	WT	WT	WT	WT	WT	WT	WT	WT	WT	WT	WT	WT	WT	WT	WT	WT	WT	WT	WT
MSKCC_Cancer_Cell_2018	P-0009363-T01-IM5	WT	WT	WT	WT	WT	WT	WT	WT	WT	WT	WT	WT	WT	WT	WT	WT	WT	WT	WT	WT	WT	WT	KRAS_p.G12D	WT	WT	WT	WT	WT	WT	WT	WT	WT	WT	WT	WT	WT	WT	WT	TP53_p.G245S	WT	WT	WT	WT	WT	WT	WT	WT	WT
DFCI_Cell_Reports_2016	coadread_dfci_2016_348	WT	WT	WT	WT	WT	WT	WT	WT	WT	WT	WT	WT	WT	WT	WT	WT	WT	WT	WT	WT	WT	WT	WT	WT	WT	WT	WT	WT	WT	WT	WT	WT	WT	WT	WT	WT	WT	WT	WT	WT	WT	WT	WT	WT	WT	WT	WT	WT
UNSW_Cancer_Spectrum_2019	CRC_84	WT	WT	WT	WT	WT	WT	WT	WT	WT	WT	WT	WT	WT	BRAF_p.V600E	WT	WT	WT	WT	WT	WT	WT	WT	WT	WT	WT	WT	WT	WT	WT	WT	WT	WT	WT	WT	WT	WT	WT	WT	WT	WT	WT	WT	WT	WT	WT	WT	TP53_p.R282W	WT
Genentech_Nature_2012	587328	WT	WT	WT	WT	WT	WT	WT	WT	WT	WT	WT	WT	WT	WT	WT	WT	WT	WT	WT	WT	WT	WT	WT	WT	WT	WT	WT	WT	WT	WT	WT	WT	WT	WT	WT	WT	WT	WT	WT	WT	WT	WT	WT	WT	WT	WT	WT	WT
MSKCC_Cancer_Cell_2018	P-0007080-T02-IM5	WT	WT	WT	WT	WT	WT	WT	WT	WT	WT	WT	WT	WT	WT	WT	WT	WT	WT	WT	WT	WT	WT	WT	WT	WT	WT	WT	WT	WT	WT	WT	WT	WT	WT	WT	WT	WT	WT	WT	WT	WT	WT	WT	WT	WT	WT	WT	TP53_p.R342*
TCGA	TCGA-AG-3742-01	WT	WT	WT	WT	WT	WT	WT	WT	WT	APC_p.R499*	WT	WT	WT	WT	WT	WT	WT	WT	WT	WT	WT	WT	WT	WT	WT	WT	WT	WT	WT	WT	WT	WT	WT	WT	WT	WT	WT	WT	WT	WT	WT	WT	WT	WT	WT	TP53_p.R273H	WT	WT
DFCI_Cell_Reports_2016	coadread_dfci_2016_111	WT	WT	WT	WT	WT	WT	WT	WT	WT	WT	WT	WT	WT	BRAF_p.V600E	WT	WT	WT	WT	WT	WT	WT	WT	WT	WT	WT	WT	WT	WT	PGM5_p.I98V	WT	WT	WT	WT	WT	WT	WT	WT	WT	WT	WT	WT	WT	WT	WT	WT	WT	WT	WT
MSKCC_Cancer_Cell_2018	P-0007222-T01-IM5	WT	WT	WT	WT	WT	WT	WT	WT	WT	WT	WT	WT	WT	WT	WT	WT	WT	WT	WT	WT	KRAS_p.G12A	WT	WT	WT	WT	WT	WT	WT	WT	WT	WT	WT	WT	WT	WT	WT	WT	WT	WT	WT	WT	WT	WT	WT	WT	TP53_p.R273H	WT	WT
DFCI_Cell_Reports_2016	coadread_dfci_2016_3321	WT	WT	WT	WT	WT	WT	WT	WT	WT	WT	WT	WT	WT	BRAF_p.V600E	WT	WT	WT	WT	WT	WT	WT	WT	WT	WT	WT	WT	WT	WT	WT	WT	WT	WT	WT	WT	WT	WT	WT	WT	WT	WT	WT	WT	WT	WT	WT	WT	WT	WT
TCGA	TCGA-A6-5656-01	WT	WT	WT	WT	WT	WT	WT	WT	WT	WT	WT	APC_p.R564*	WT	WT	WT	WT	WT	WT	WT	WT	WT	WT	WT	WT	WT	WT	WT	WT	WT	WT	WT	WT	WT	WT	WT	WT	WT	WT	WT	WT	WT	WT	WT	WT	WT	WT	WT	WT
TCGA	TCGA-AA-3975-01	WT	WT	WT	WT	WT	WT	WT	WT	WT	WT	WT	WT	WT	WT	WT	WT	WT	WT	WT	WT	WT	WT	WT	WT	WT	WT	WT	WT	WT	WT	WT	WT	WT	WT	WT	WT	WT	WT	WT	WT	WT	WT	WT	WT	WT	WT	WT	WT
MSKCC_Cancer_Cell_2018	P-0008745-T01-IM5	WT	WT	WT	WT	WT	APC_p.R213*	WT	WT	WT	WT	WT	WT	WT	WT	WT	WT	WT	WT	WT	WT	WT	WT	KRAS_p.G12D	WT	WT	WT	WT	WT	WT	WT	WT	WT	WT	WT	WT	WT	WT	WT	WT	WT	WT	WT	TP53_p.R248Q	WT	WT	WT	WT	WT
DFCI_Cell_Reports_2016	coadread_dfci_2016_461	WT	WT	WT	WT	WT	WT	WT	WT	WT	WT	WT	WT	WT	WT	WT	WT	WT	WT	WT	WT	WT	WT	KRAS_p.G12D	WT	WT	WT	WT	WT	WT	WT	WT	WT	WT	WT	WT	WT	WT	WT	WT	WT	WT	WT	WT	WT	WT	WT	WT	WT
MSKCC_Cancer_Cell_2018	P-0007126-T02-IM5	WT	WT	WT	WT	WT	WT	WT	WT	WT	WT	WT	WT	WT	WT	WT	WT	WT	WT	WT	WT	WT	WT	WT	WT	WT	WT	WT	WT	WT	WT	WT	WT	WT	WT	WT	WT	WT	WT	WT	WT	WT	WT	WT	WT	WT	WT	WT	WT
TCGA	TCGA-A6-6648-01	WT	WT	WT	WT	WT	WT	WT	WT	WT	WT	WT	WT	WT	WT	WT	WT	WT	WT	WT	WT	WT	WT	WT	WT	WT	WT	WT	WT	WT	WT	WT	WT	WT	WT	WT	WT	WT	WT	WT	WT	WT	WT	WT	WT	WT	WT	WT	WT
TCGA	TCGA-AF-3913-01	WT	WT	WT	WT	WT	WT	WT	WT	WT	WT	WT	WT	WT	WT	WT	WT	WT	WT	WT	WT	WT	WT	WT	WT	WT	WT	WT	WT	WT	WT	WT	WT	WT	WT	WT	WT	WT	WT	WT	TP53_p.R175H	WT	WT	WT	WT	WT	WT	WT	WT
TCGA	TCGA-AG-A02N-01	WT	WT	WT	WT	WT	WT	WT	WT	WT	WT	WT	WT	WT	WT	WT	WT	WT	WT	WT	KRAS_p.A146T	WT	WT	WT	WT	WT	WT	WT	WT	WT	WT	WT	WT	WT	WT	WT	WT	WT	WT	WT	WT	WT	WT	WT	WT	WT	WT	WT	WT
DFCI_Cell_Reports_2016	coadread_dfci_2016_578	WT	WT	WT	WT	WT	WT	WT	WT	WT	WT	WT	WT	WT	WT	WT	WT	WT	WT	WT	KRAS_p.A146T	WT	WT	WT	WT	WT	WT	WT	WT	WT	WT	WT	WT	WT	PIK3CA_p.R88Q	WT	WT	WT	WT	WT	WT	WT	WT	WT	WT	WT	WT	WT	WT
MSKCC_Cancer_Cell_2018	P-0007185-T01-IM5	WT	WT	WT	WT	WT	WT	WT	WT	WT	WT	WT	WT	WT	WT	WT	WT	WT	WT	WT	WT	WT	WT	WT	WT	WT	WT	WT	WT	WT	WT	WT	WT	WT	WT	WT	WT	WT	WT	WT	WT	WT	WT	WT	WT	WT	WT	WT	WT
MSKCC_Cancer_Cell_2018	P-0009757-T01-IM5	WT	WT	WT	WT	WT	WT	WT	WT	WT	WT	WT	WT	WT	WT	WT	WT	WT	WT	WT	WT	WT	WT	WT	WT	WT	WT	WT	WT	WT	WT	WT	WT	WT	WT	WT	WT	WT	WT	WT	WT	WT	WT	WT	WT	WT	WT	WT	WT
MSKCC_Cancer_Cell_2018	P-0013981-T01-IM5	WT	WT	WT	WT	WT	WT	WT	WT	WT	WT	WT	WT	WT	BRAF_p.V600E	WT	WT	WT	WT	WT	WT	WT	WT	WT	WT	WT	WT	WT	WT	WT	WT	WT	WT	WT	WT	WT	WT	WT	WT	WT	WT	WT	WT	WT	WT	WT	WT	WT	WT
MSKCC_Cancer_Cell_2018	P-0006612-T01-IM5	WT	WT	WT	WT	WT	WT	WT	WT	WT	WT	WT	WT	WT	WT	WT	WT	WT	WT	WT	WT	WT	WT	WT	WT	WT	WT	WT	WT	WT	WT	WT	WT	WT	WT	WT	WT	WT	SMAD4_p.R361H	WT	WT	WT	TP53_p.R213*	WT	WT	WT	WT	WT	WT
TCGA	TCGA-CM-6165-01	WT	WT	WT	WT	WT	WT	WT	WT	WT	WT	WT	WT	WT	WT	WT	WT	WT	WT	WT	WT	WT	WT	WT	WT	WT	WT	WT	WT	WT	WT	WT	WT	WT	WT	WT	WT	WT	WT	WT	WT	WT	WT	WT	WT	WT	WT	WT	WT
MSKCC_Cancer_Cell_2018	P-0010146-T01-IM5	WT	WT	WT	WT	WT	WT	WT	WT	WT	WT	WT	WT	WT	WT	WT	WT	WT	WT	WT	WT	WT	WT	WT	WT	KRAS_p.G12V	WT	WT	WT	WT	WT	WT	WT	WT	WT	WT	WT	WT	WT	WT	WT	WT	WT	WT	WT	WT	WT	WT	WT
DFCI_Cell_Reports_2016	coadread_dfci_2016_1849	WT	WT	WT	WT	WT	WT	WT	WT	WT	WT	WT	WT	WT	BRAF_p.V600E	WT	FBXW7_p.R465C	WT	WT	WT	WT	WT	WT	WT	WT	WT	WT	WT	WT	PGM5_p.I98V	WT	WT	WT	WT	WT	WT	WT	WT	WT	WT	WT	WT	WT	WT	WT	WT	WT	WT	WT
UNSW_Cancer_Spectrum_2019	CRC_81	WT	WT	WT	WT	WT	WT	WT	APC_p.R232*	WT	WT	WT	WT	WT	WT	WT	WT	WT	WT	WT	WT	WT	WT	WT	WT	WT	WT	WT	WT	WT	WT	WT	WT	WT	WT	WT	WT	WT	WT	WT	WT	WT	WT	WT	WT	WT	WT	WT	WT
TCGA	TCGA-G4-6306-01	WT	WT	WT	WT	APC_p.R1450*	WT	WT	WT	WT	WT	WT	WT	APC_p.R876*	WT	WT	WT	WT	WT	WT	WT	WT	WT	WT	WT	WT	WT	WT	WT	WT	WT	WT	WT	WT	WT	WT	WT	WT	WT	WT	TP53_p.R175H	WT	WT	WT	WT	WT	WT	WT	WT
MSKCC_Cancer_Cell_2018	P-0010959-T01-IM5	WT	WT	WT	WT	WT	WT	WT	WT	WT	WT	WT	WT	WT	WT	WT	WT	WT	WT	WT	WT	WT	WT	WT	WT	WT	WT	WT	WT	WT	WT	WT	WT	WT	WT	WT	WT	WT	WT	WT	WT	WT	WT	WT	WT	WT	WT	WT	WT
DFCI_Cell_Reports_2016	coadread_dfci_2016_344	WT	WT	WT	WT	WT	WT	WT	WT	WT	WT	WT	WT	WT	WT	WT	WT	WT	WT	WT	WT	WT	WT	WT	WT	WT	WT	WT	WT	WT	WT	WT	WT	WT	WT	WT	WT	WT	WT	WT	WT	WT	WT	WT	WT	WT	WT	WT	WT
MSKCC_Cancer_Cell_2018	P-0000994-T01-IM3	WT	WT	WT	APC_p.R1114*	WT	WT	WT	WT	WT	WT	WT	WT	WT	WT	WT	WT	WT	WT	WT	WT	WT	WT	WT	WT	WT	WT	WT	WT	WT	WT	WT	WT	WT	WT	WT	WT	WT	WT	TP53_p.G245S	WT	WT	WT	WT	WT	WT	WT	WT	WT
DFCI_Cell_Reports_2016	coadread_dfci_2016_18	WT	WT	WT	WT	WT	WT	WT	WT	WT	WT	WT	WT	WT	WT	WT	WT	WT	WT	WT	WT	WT	WT	WT	WT	WT	WT	WT	WT	WT	WT	WT	WT	WT	WT	WT	WT	WT	WT	WT	WT	WT	WT	WT	WT	WT	WT	WT	WT
MSKCC_Cancer_Cell_2018	P-0006559-T01-IM5	WT	WT	WT	WT	WT	WT	WT	WT	WT	WT	WT	WT	WT	WT	WT	WT	WT	WT	WT	WT	WT	WT	KRAS_p.G12D	WT	WT	WT	WT	WT	WT	WT	WT	WT	WT	WT	WT	WT	WT	WT	WT	WT	WT	WT	WT	WT	WT	WT	WT	WT
MSKCC_Cancer_Cell_2018	P-0014021-T01-IM5	WT	WT	WT	WT	WT	WT	WT	WT	WT	WT	WT	WT	WT	WT	WT	FBXW7_p.R465C	WT	WT	WT	WT	WT	WT	WT	WT	WT	WT	WT	WT	WT	WT	WT	WT	WT	WT	WT	WT	WT	WT	WT	WT	WT	WT	WT	WT	WT	WT	WT	WT
MSKCC_Cancer_Cell_2018	P-0006683-T01-IM5	WT	WT	WT	WT	WT	WT	APC_p.R216*	WT	WT	WT	WT	WT	WT	WT	WT	WT	WT	WT	WT	WT	WT	WT	WT	WT	WT	WT	WT	WT	WT	WT	WT	WT	WT	WT	WT	WT	WT	WT	WT	WT	WT	WT	WT	WT	WT	WT	WT	WT
DFCI_Cell_Reports_2016	coadread_dfci_2016_426	WT	WT	WT	WT	WT	WT	WT	WT	WT	WT	WT	WT	WT	WT	CHEK2_p.K373E	WT	WT	WT	WT	WT	WT	WT	WT	WT	WT	WT	WT	WT	WT	WT	WT	WT	WT	WT	WT	WT	WT	WT	WT	WT	WT	WT	WT	WT	WT	WT	WT	WT
DFCI_Cell_Reports_2016	coadread_dfci_2016_261	WT	WT	WT	WT	WT	WT	WT	WT	WT	WT	WT	WT	WT	BRAF_p.V600E	WT	WT	WT	WT	WT	WT	WT	WT	WT	WT	WT	WT	WT	WT	WT	WT	WT	WT	WT	WT	WT	WT	WT	WT	WT	WT	WT	WT	WT	WT	WT	WT	WT	WT
TCGA	TCGA-AF-6655-01	WT	WT	WT	WT	WT	WT	WT	WT	WT	WT	WT	WT	WT	WT	WT	WT	WT	WT	WT	WT	WT	WT	WT	WT	WT	KRAS_p.G13D	WT	WT	WT	WT	WT	WT	WT	WT	WT	WT	WT	WT	WT	WT	WT	WT	WT	WT	WT	WT	WT	WT
DFCI_Cell_Reports_2016	coadread_dfci_2016_224049	WT	WT	WT	WT	WT	WT	WT	WT	WT	WT	WT	WT	WT	WT	WT	WT	WT	WT	WT	WT	WT	WT	WT	WT	WT	WT	WT	WT	WT	WT	WT	WT	WT	WT	WT	WT	WT	WT	WT	WT	WT	WT	WT	WT	WT	WT	WT	WT
TCGA	TCGA-AH-6644-01	WT	WT	WT	WT	APC_p.R1450*	WT	WT	WT	WT	WT	WT	WT	WT	WT	WT	WT	WT	WT	WT	WT	WT	WT	KRAS_p.G12D	WT	WT	WT	WT	WT	WT	WT	WT	WT	PIK3CA_p.Q546K	WT	WT	WT	WT	WT	WT	WT	WT	WT	WT	WT	WT	WT	WT	WT
MSKCC_Cancer_Cell_2018	P-0005016-T01-IM5	WT	WT	WT	WT	WT	WT	WT	WT	WT	WT	WT	WT	WT	WT	WT	WT	WT	WT	WT	WT	WT	WT	WT	WT	KRAS_p.G12V	WT	WT	WT	WT	PIK3CA_p.E542K	WT	WT	WT	WT	WT	WT	WT	WT	WT	WT	WT	WT	WT	WT	WT	WT	WT	WT
TCGA	TCGA-A6-3807-01	WT	WT	WT	WT	WT	WT	WT	WT	WT	WT	WT	WT	WT	WT	WT	WT	WT	WT	WT	WT	WT	WT	WT	WT	WT	WT	WT	WT	WT	WT	WT	WT	WT	WT	WT	WT	WT	WT	WT	WT	WT	WT	WT	WT	WT	WT	WT	WT
MSKCC_Cancer_Cell_2018	P-0006468-T02-IM5	WT	WT	WT	WT	WT	WT	WT	WT	WT	WT	WT	WT	WT	WT	WT	WT	WT	WT	WT	WT	WT	WT	WT	WT	WT	WT	WT	WT	WT	WT	WT	WT	WT	WT	WT	WT	WT	WT	WT	WT	WT	WT	WT	WT	WT	WT	WT	WT
DFCI_Cell_Reports_2016	coadread_dfci_2016_255	WT	WT	WT	WT	WT	WT	WT	WT	WT	WT	WT	WT	WT	WT	WT	WT	WT	WT	WT	WT	WT	WT	WT	WT	WT	WT	WT	WT	WT	WT	WT	WT	WT	WT	WT	WT	WT	WT	WT	WT	WT	WT	WT	WT	WT	WT	WT	WT
MSKCC_Cancer_Cell_2018	P-0010861-T01-IM5	WT	WT	WT	WT	WT	WT	WT	WT	WT	WT	WT	WT	WT	WT	WT	WT	WT	FBXW7_p.R505C	WT	WT	WT	WT	WT	WT	KRAS_p.G12V	WT	WT	WT	WT	WT	WT	WT	WT	WT	WT	WT	WT	WT	WT	WT	WT	WT	WT	WT	WT	WT	TP53_p.R282W	WT
TCGA	TCGA-AH-6643-01	WT	WT	WT	WT	WT	WT	WT	WT	APC_p.R283*	WT	WT	WT	WT	WT	WT	WT	WT	WT	WT	WT	WT	WT	WT	WT	WT	WT	WT	WT	WT	WT	WT	WT	WT	WT	WT	WT	WT	WT	WT	WT	WT	WT	WT	WT	WT	WT	WT	WT
MSKCC_Cancer_Cell_2018	P-0003046-T01-IM3	WT	WT	WT	WT	WT	WT	WT	WT	WT	WT	WT	WT	WT	BRAF_p.V600E	WT	WT	WT	WT	WT	WT	WT	WT	WT	WT	WT	WT	WT	WT	WT	WT	WT	WT	WT	WT	WT	WT	WT	WT	WT	WT	WT	WT	WT	WT	WT	WT	WT	WT
TCGA	TCGA-EI-6511-01	WT	WT	WT	WT	WT	WT	WT	WT	WT	WT	WT	WT	WT	WT	WT	WT	WT	WT	WT	WT	WT	WT	WT	WT	WT	WT	WT	WT	WT	WT	WT	WT	WT	WT	WT	WT	WT	WT	WT	TP53_p.R175H	WT	WT	WT	WT	WT	WT	WT	WT
MSKCC_Cancer_Cell_2018	P-0007664-T01-IM5	WT	WT	WT	WT	WT	WT	WT	WT	WT	WT	WT	WT	WT	WT	WT	WT	WT	WT	WT	WT	WT	WT	KRAS_p.G12D	WT	WT	WT	WT	WT	WT	WT	WT	WT	WT	WT	WT	WT	WT	WT	WT	WT	WT	WT	WT	WT	WT	WT	WT	WT
MSKCC_Cancer_Cell_2018	P-0000520-T01-IM3	WT	WT	WT	WT	WT	WT	WT	WT	WT	WT	WT	WT	WT	WT	WT	WT	WT	WT	WT	WT	WT	WT	WT	WT	WT	WT	WT	WT	WT	WT	WT	PIK3CA_p.H1047R	WT	WT	WT	WT	WT	WT	WT	WT	WT	WT	WT	WT	WT	WT	WT	WT
DFCI_Cell_Reports_2016	coadread_dfci_2016_3704	WT	WT	WT	WT	WT	WT	WT	WT	WT	WT	WT	WT	WT	WT	WT	WT	WT	WT	WT	WT	WT	WT	WT	WT	WT	WT	WT	WT	PGM5_p.I98V	WT	WT	WT	WT	WT	WT	WT	WT	WT	WT	WT	WT	WT	WT	WT	WT	WT	WT	WT
MSKCC_Cancer_Cell_2018	P-0010342-T01-IM5	WT	WT	WT	WT	WT	WT	WT	WT	WT	WT	WT	WT	WT	WT	WT	WT	WT	WT	WT	WT	WT	WT	WT	WT	WT	WT	NRAS_p.Q61K	WT	WT	WT	WT	WT	WT	WT	WT	WT	WT	WT	WT	WT	WT	WT	WT	WT	WT	WT	WT	WT
DFCI_Cell_Reports_2016	coadread_dfci_2016_242594	WT	WT	WT	WT	WT	WT	WT	WT	WT	WT	WT	WT	WT	BRAF_p.V600E	WT	WT	WT	WT	WT	WT	WT	WT	WT	WT	WT	WT	WT	WT	WT	WT	WT	WT	WT	WT	WT	WT	WT	WT	WT	WT	WT	WT	WT	WT	WT	WT	WT	WT
MSKCC_Cancer_Cell_2018	P-0013704-T01-IM5	WT	WT	WT	WT	WT	WT	WT	WT	WT	WT	WT	WT	WT	WT	WT	WT	FBXW7_p.R465H	WT	WT	WT	WT	WT	WT	WT	KRAS_p.G12V	WT	WT	WT	WT	WT	WT	WT	WT	WT	WT	WT	WT	WT	WT	WT	WT	WT	WT	WT	WT	WT	WT	WT
MSKCC_Cancer_Cell_2018	P-0009830-T01-IM5	WT	WT	WT	WT	WT	WT	WT	WT	WT	WT	WT	WT	WT	WT	WT	WT	FBXW7_p.R465H	WT	WT	WT	WT	WT	WT	WT	WT	KRAS_p.G13D	WT	WT	WT	WT	WT	WT	WT	WT	WT	WT	WT	SMAD4_p.R361H	WT	WT	WT	WT	WT	WT	WT	WT	WT	WT
MSKCC_Cancer_Cell_2018	P-0008583-T01-IM5	WT	WT	WT	WT	WT	WT	WT	WT	WT	WT	WT	WT	WT	WT	WT	WT	WT	WT	WT	WT	WT	WT	WT	WT	WT	WT	WT	WT	WT	WT	WT	WT	WT	WT	WT	WT	WT	WT	WT	WT	WT	WT	WT	WT	TP53_p.R273C	WT	WT	WT
MSKCC_Cancer_Cell_2018	P-0001909-T01-IM3	WT	WT	WT	WT	WT	WT	WT	APC_p.R232*	WT	WT	WT	WT	WT	WT	WT	WT	WT	WT	WT	WT	WT	WT	WT	WT	WT	WT	WT	WT	WT	WT	WT	WT	WT	WT	WT	WT	WT	WT	WT	WT	WT	WT	WT	WT	WT	WT	WT	WT
MSKCC_Cancer_Cell_2018	P-0008782-T01-IM5	WT	WT	WT	WT	WT	WT	WT	WT	WT	WT	WT	WT	APC_p.R876*	WT	WT	WT	WT	WT	WT	WT	WT	WT	WT	WT	WT	WT	NRAS_p.Q61K	WT	WT	WT	WT	WT	WT	WT	WT	WT	WT	WT	WT	WT	WT	WT	WT	WT	WT	WT	WT	WT
MSKCC_Cancer_Cell_2018	P-0010062-T01-IM5	WT	WT	WT	WT	WT	WT	WT	WT	WT	WT	WT	WT	WT	WT	WT	WT	WT	WT	WT	WT	WT	WT	WT	WT	WT	KRAS_p.G13D	WT	WT	WT	WT	WT	WT	WT	WT	WT	WT	WT	WT	WT	WT	WT	WT	WT	WT	WT	WT	WT	WT
MSKCC_Cancer_Cell_2018	P-0006680-T01-IM5	WT	WT	WT	WT	WT	WT	WT	WT	WT	WT	WT	WT	WT	WT	WT	WT	WT	WT	WT	WT	WT	WT	WT	WT	WT	WT	WT	WT	WT	WT	WT	WT	WT	WT	WT	WT	WT	WT	WT	WT	WT	WT	WT	WT	WT	WT	WT	WT
TCGA	TCGA-DM-A1HA-01	WT	WT	WT	WT	WT	WT	WT	WT	WT	WT	WT	WT	WT	WT	WT	WT	WT	WT	WT	WT	WT	KRAS_p.G12C	WT	WT	WT	WT	WT	WT	WT	WT	WT	WT	WT	WT	WT	WT	WT	WT	WT	WT	WT	WT	WT	TP53_p.R248W	WT	WT	WT	WT
MSKCC_Cancer_Cell_2018	P-0000616-T02-IM3	WT	WT	WT	WT	WT	WT	WT	WT	WT	WT	WT	WT	WT	BRAF_p.V600E	WT	WT	WT	WT	WT	WT	WT	WT	WT	WT	WT	WT	WT	WT	WT	WT	WT	WT	WT	WT	WT	WT	WT	WT	WT	WT	WT	WT	WT	WT	WT	WT	WT	WT
MSKCC_Cancer_Cell_2018	P-0012389-T01-IM5	WT	WT	WT	WT	WT	WT	WT	WT	WT	WT	WT	WT	WT	WT	WT	WT	WT	WT	WT	WT	WT	WT	WT	WT	WT	WT	WT	WT	WT	WT	WT	WT	WT	WT	WT	WT	WT	WT	WT	WT	WT	WT	WT	WT	WT	WT	WT	TP53_p.R342*
MSKCC_Cancer_Cell_2018	P-0010425-T01-IM5	WT	WT	WT	WT	WT	WT	WT	WT	WT	WT	WT	WT	WT	WT	WT	WT	WT	WT	WT	WT	WT	WT	WT	WT	WT	KRAS_p.G13D	WT	WT	WT	WT	WT	WT	WT	WT	WT	WT	WT	WT	WT	WT	WT	WT	WT	WT	WT	WT	WT	WT
MSKCC_Cancer_Cell_2018	P-0001500-T02-IM5	WT	WT	WT	WT	WT	WT	WT	WT	WT	APC_p.R499*	WT	WT	WT	WT	WT	WT	WT	WT	WT	WT	WT	WT	WT	WT	WT	KRAS_p.G13D	WT	WT	WT	WT	WT	WT	WT	WT	WT	WT	WT	WT	WT	WT	WT	WT	WT	WT	WT	WT	WT	WT
MSKCC_Cancer_Cell_2018	P-0009145-T01-IM5	WT	WT	WT	WT	WT	WT	WT	WT	WT	WT	WT	WT	WT	WT	WT	WT	WT	WT	WT	WT	WT	WT	WT	WT	WT	WT	WT	WT	WT	WT	WT	WT	WT	WT	WT	WT	WT	WT	WT	WT	WT	WT	WT	WT	WT	WT	WT	WT
DFCI_Cell_Reports_2016	coadread_dfci_2016_2808	WT	WT	WT	WT	WT	WT	WT	WT	WT	WT	WT	WT	WT	BRAF_p.V600E	WT	WT	WT	WT	WT	WT	WT	WT	WT	WT	WT	WT	WT	WT	WT	WT	WT	WT	WT	WT	WT	WT	WT	WT	TP53_p.G245S	WT	WT	WT	WT	WT	WT	WT	WT	WT
DFCI_Cell_Reports_2016	coadread_dfci_2016_3476	WT	WT	WT	WT	WT	WT	WT	WT	WT	WT	WT	WT	WT	WT	WT	WT	WT	WT	WT	WT	WT	WT	WT	WT	WT	WT	WT	WT	WT	WT	WT	WT	WT	WT	WT	WT	WT	WT	WT	WT	WT	WT	WT	WT	WT	WT	WT	WT
MSKCC_Cancer_Cell_2018	P-0001676-T01-IM3	WT	WT	WT	WT	WT	WT	WT	WT	WT	WT	WT	WT	WT	WT	WT	WT	WT	WT	WT	WT	WT	WT	WT	WT	WT	KRAS_p.G13D	WT	WT	WT	WT	WT	WT	WT	WT	WT	WT	SMAD4_p.R361C	WT	WT	WT	WT	WT	WT	WT	WT	WT	WT	WT
MSKCC_Cancer_Cell_2018	P-0010350-T01-IM5	WT	WT	WT	WT	WT	WT	WT	WT	WT	WT	WT	WT	WT	WT	WT	WT	WT	WT	WT	WT	WT	WT	KRAS_p.G12D	WT	WT	WT	WT	WT	WT	WT	WT	WT	WT	WT	WT	WT	WT	WT	WT	WT	WT	WT	WT	WT	WT	WT	TP53_p.R282W	WT
MSKCC_Cancer_Cell_2018	P-0006759-T01-IM5	WT	WT	WT	WT	WT	WT	WT	WT	WT	WT	WT	WT	APC_p.R876*	WT	WT	WT	WT	WT	WT	WT	WT	WT	WT	WT	WT	WT	WT	WT	WT	WT	WT	WT	WT	WT	WT	WT	WT	WT	WT	WT	WT	WT	WT	WT	WT	WT	WT	WT
TCGA	TCGA-NH-A8F7-01	WT	WT	WT	WT	WT	WT	WT	WT	WT	WT	WT	WT	WT	WT	WT	WT	WT	WT	WT	WT	WT	WT	WT	WT	WT	WT	WT	WT	WT	WT	WT	WT	WT	WT	WT	WT	WT	WT	WT	WT	WT	WT	WT	WT	WT	WT	WT	WT
MSKCC_Cancer_Cell_2018	P-0013096-T01-IM5	WT	WT	WT	WT	WT	WT	WT	WT	WT	WT	WT	WT	WT	WT	WT	WT	WT	WT	WT	WT	WT	KRAS_p.G12C	WT	WT	WT	WT	WT	WT	WT	WT	WT	WT	WT	WT	WT	WT	WT	WT	WT	WT	WT	WT	WT	WT	WT	WT	TP53_p.R282W	WT
TCGA	TCGA-AZ-4308-01	WT	WT	WT	WT	WT	WT	WT	WT	WT	WT	WT	WT	WT	WT	WT	WT	WT	WT	WT	WT	WT	WT	WT	WT	WT	WT	WT	WT	WT	WT	WT	WT	WT	WT	WT	WT	WT	WT	WT	WT	WT	WT	WT	WT	WT	WT	WT	WT
MSKCC_Cancer_Cell_2018	P-0006636-T01-IM5	WT	WT	WT	WT	WT	WT	WT	WT	WT	WT	WT	WT	WT	WT	WT	WT	WT	WT	WT	WT	WT	WT	WT	WT	WT	WT	WT	WT	WT	WT	WT	WT	WT	WT	WT	WT	WT	WT	WT	WT	WT	WT	WT	WT	WT	WT	WT	WT
MSKCC_Cancer_Cell_2018	P-0001685-T01-IM3	WT	WT	WT	WT	WT	WT	WT	APC_p.R232*	WT	WT	WT	WT	WT	WT	WT	WT	WT	WT	WT	WT	WT	WT	WT	WT	WT	WT	WT	WT	WT	WT	WT	WT	WT	WT	WT	WT	WT	WT	WT	WT	WT	WT	WT	WT	WT	WT	WT	WT
MSKCC_Cancer_Cell_2018	P-0001190-T01-IM3	WT	WT	WT	WT	WT	WT	WT	WT	WT	WT	WT	WT	WT	WT	WT	WT	WT	WT	WT	WT	WT	WT	WT	WT	KRAS_p.G12V	WT	WT	WT	WT	WT	WT	WT	WT	WT	WT	WT	WT	WT	WT	WT	WT	TP53_p.R213*	WT	WT	WT	WT	WT	WT
MSKCC_Cancer_Cell_2018	P-0006592-T01-IM5	WT	WT	WT	WT	WT	WT	WT	WT	WT	WT	WT	WT	WT	WT	WT	WT	WT	WT	WT	WT	WT	WT	WT	WT	WT	WT	WT	WT	WT	WT	WT	WT	WT	WT	WT	WT	WT	WT	WT	WT	WT	WT	WT	WT	WT	WT	WT	WT
DFCI_Cell_Reports_2016	coadread_dfci_2016_2995	WT	WT	WT	WT	WT	WT	WT	WT	WT	WT	WT	WT	WT	WT	CHEK2_p.K373E	WT	WT	WT	WT	WT	WT	WT	WT	WT	WT	WT	WT	WT	WT	WT	WT	WT	WT	WT	WT	WT	WT	WT	WT	WT	WT	WT	WT	WT	WT	WT	WT	WT
DFCI_Cell_Reports_2016	coadread_dfci_2016_3330	WT	WT	WT	WT	WT	WT	WT	WT	WT	WT	WT	WT	WT	WT	WT	WT	WT	WT	WT	KRAS_p.A146T	WT	WT	WT	WT	WT	WT	WT	WT	WT	WT	PIK3CA_p.E545K	WT	WT	WT	WT	WT	WT	WT	WT	WT	WT	WT	WT	WT	TP53_p.R273C	WT	WT	WT
DFCI_Cell_Reports_2016	coadread_dfci_2016_84	WT	WT	WT	WT	WT	WT	WT	WT	WT	WT	WT	WT	WT	WT	WT	WT	WT	WT	WT	WT	WT	WT	WT	WT	WT	WT	WT	WT	WT	WT	WT	WT	WT	WT	WT	WT	WT	WT	WT	WT	WT	WT	WT	WT	WT	WT	WT	WT
TCGA	TCGA-DC-4745-01	WT	WT	WT	WT	WT	WT	WT	WT	WT	WT	WT	WT	WT	WT	WT	WT	WT	WT	WT	WT	WT	WT	WT	WT	WT	WT	WT	WT	WT	WT	WT	WT	WT	WT	WT	WT	WT	WT	WT	WT	WT	WT	WT	WT	WT	WT	WT	WT
MSKCC_Cancer_Cell_2018	P-0012426-T01-IM5	WT	WT	WT	WT	WT	WT	APC_p.R216*	WT	WT	WT	WT	WT	WT	WT	WT	WT	WT	WT	WT	WT	WT	WT	WT	WT	WT	WT	WT	WT	WT	WT	WT	WT	WT	WT	WT	WT	WT	WT	WT	WT	WT	TP53_p.R213*	WT	WT	WT	WT	WT	WT
TCGA	TCGA-QG-A5YW-01	WT	WT	WT	WT	WT	WT	WT	WT	WT	WT	WT	WT	WT	WT	WT	FBXW7_p.R465C	WT	WT	WT	WT	WT	WT	WT	WT	WT	WT	WT	WT	WT	WT	PIK3CA_p.E545K	WT	WT	WT	WT	WT	WT	WT	WT	WT	WT	WT	WT	WT	WT	WT	WT	WT
TCGA	TCGA-AG-3892-01	WT	WT	WT	WT	WT	WT	WT	WT	WT	WT	WT	WT	WT	WT	WT	WT	WT	WT	WT	WT	WT	WT	WT	WT	WT	WT	WT	WT	WT	WT	WT	WT	WT	WT	WT	WT	WT	WT	WT	WT	WT	WT	WT	WT	WT	WT	WT	WT
DFCI_Cell_Reports_2016	coadread_dfci_2016_662	WT	WT	WT	WT	WT	WT	WT	WT	WT	WT	WT	WT	WT	WT	WT	WT	WT	WT	WT	WT	WT	WT	WT	WT	WT	WT	WT	WT	WT	WT	WT	WT	WT	WT	WT	WT	WT	WT	WT	TP53_p.R175H	WT	WT	WT	WT	WT	WT	WT	WT
MSKCC_Cancer_Cell_2018	P-0009433-T01-IM5	WT	WT	WT	WT	WT	WT	WT	WT	WT	WT	WT	WT	WT	WT	WT	WT	WT	WT	WT	WT	WT	WT	WT	WT	KRAS_p.G12V	WT	WT	WT	WT	WT	WT	WT	WT	WT	WT	WT	WT	WT	WT	WT	WT	WT	WT	WT	WT	WT	WT	WT
UNSW_Cancer_Spectrum_2019	CRC_66	WT	WT	WT	WT	WT	WT	WT	WT	WT	WT	WT	WT	WT	WT	WT	WT	WT	WT	WT	WT	WT	WT	KRAS_p.G12D	WT	WT	WT	WT	WT	WT	WT	WT	WT	WT	WT	WT	WT	WT	WT	WT	WT	WT	WT	WT	WT	WT	WT	WT	WT
MSKCC_Cancer_Cell_2018	P-0003510-T01-IM5	WT	WT	WT	WT	APC_p.R1450*	WT	WT	WT	WT	WT	WT	WT	WT	WT	WT	WT	WT	WT	WT	WT	WT	WT	KRAS_p.G12D	WT	WT	WT	WT	WT	WT	WT	WT	WT	WT	WT	WT	WT	WT	WT	WT	WT	WT	WT	WT	WT	WT	WT	WT	WT
TCGA	TCGA-F4-6569-01	WT	WT	WT	WT	WT	WT	WT	WT	WT	WT	WT	WT	WT	WT	WT	WT	WT	WT	WT	WT	WT	WT	WT	WT	WT	WT	WT	WT	WT	WT	WT	WT	WT	WT	WT	WT	WT	WT	WT	WT	WT	WT	WT	WT	WT	WT	WT	WT
DFCI_Cell_Reports_2016	coadread_dfci_2016_3674	WT	WT	WT	WT	WT	WT	WT	WT	WT	WT	WT	WT	WT	WT	WT	WT	WT	WT	WT	WT	WT	WT	KRAS_p.G12D	WT	WT	WT	WT	WT	WT	WT	WT	WT	WT	WT	WT	WT	WT	WT	WT	WT	WT	WT	WT	WT	WT	WT	WT	WT
TCGA	TCGA-EI-6510-01	WT	WT	WT	WT	WT	WT	WT	WT	WT	WT	WT	WT	WT	WT	WT	WT	WT	WT	WT	WT	WT	WT	KRAS_p.G12D	WT	WT	WT	WT	WT	WT	WT	WT	WT	WT	WT	WT	WT	WT	WT	WT	WT	WT	WT	WT	TP53_p.R248W	WT	WT	WT	WT
TCGA	TCGA-G4-6307-01	WT	WT	WT	APC_p.R1114*	WT	WT	WT	WT	WT	WT	WT	WT	WT	WT	WT	WT	WT	WT	WT	WT	WT	WT	WT	WT	WT	WT	WT	WT	WT	WT	WT	WT	WT	WT	WT	WT	WT	WT	WT	WT	WT	WT	WT	WT	WT	WT	WT	WT
MSKCC_Cancer_Cell_2018	P-0007893-T01-IM5	WT	WT	WT	WT	WT	WT	WT	WT	WT	WT	WT	WT	WT	WT	WT	WT	WT	WT	WT	WT	WT	WT	WT	WT	WT	WT	WT	WT	WT	WT	WT	WT	WT	WT	WT	WT	WT	WT	WT	TP53_p.R175H	WT	WT	WT	WT	WT	WT	WT	WT
DFCI_Cell_Reports_2016	coadread_dfci_2016_293	WT	WT	WT	WT	WT	WT	WT	WT	WT	WT	WT	WT	WT	WT	WT	WT	WT	WT	WT	WT	WT	WT	WT	WT	WT	WT	WT	WT	WT	WT	WT	PIK3CA_p.H1047R	WT	WT	WT	WT	WT	WT	WT	WT	WT	WT	WT	WT	TP53_p.R273C	WT	WT	WT
MSKCC_Cancer_Cell_2018	P-0005307-T01-IM5	WT	WT	WT	WT	WT	WT	WT	WT	WT	WT	WT	WT	WT	WT	WT	WT	WT	WT	WT	WT	WT	WT	KRAS_p.G12D	WT	WT	WT	WT	WT	WT	WT	PIK3CA_p.E545K	WT	WT	WT	WT	WT	WT	WT	WT	WT	WT	WT	WT	WT	WT	WT	WT	WT
MSKCC_Cancer_Cell_2018	P-0003499-T01-IM5	WT	WT	WT	WT	WT	WT	WT	WT	WT	WT	WT	WT	WT	WT	WT	WT	WT	WT	WT	WT	WT	WT	WT	WT	KRAS_p.G12V	WT	WT	WT	WT	WT	WT	WT	WT	WT	WT	WT	WT	WT	WT	WT	WT	WT	WT	WT	WT	WT	WT	WT
MSKCC_Cancer_Cell_2018	P-0007781-T01-IM5	WT	WT	WT	WT	WT	WT	WT	WT	WT	WT	WT	WT	WT	WT	WT	WT	WT	WT	WT	WT	WT	WT	WT	WT	WT	WT	WT	WT	WT	WT	WT	WT	WT	WT	WT	WT	WT	WT	WT	WT	WT	WT	WT	WT	WT	WT	WT	WT
MSKCC_Cancer_Cell_2018	P-0005833-T01-IM5	WT	WT	WT	WT	WT	WT	WT	WT	WT	WT	WT	APC_p.R564*	WT	WT	WT	WT	WT	WT	WT	WT	WT	WT	WT	WT	WT	WT	WT	WT	WT	WT	WT	WT	WT	WT	WT	WT	WT	WT	WT	WT	WT	WT	WT	WT	WT	WT	WT	WT
MSKCC_Cancer_Cell_2018	P-0012406-T01-IM5	WT	WT	WT	WT	WT	WT	WT	WT	WT	WT	WT	WT	APC_p.R876*	WT	WT	WT	WT	WT	WT	WT	WT	WT	WT	WT	WT	WT	WT	WT	WT	WT	WT	WT	WT	WT	WT	WT	WT	WT	WT	WT	WT	WT	WT	WT	WT	WT	WT	WT
TCGA	TCGA-CK-5913-01	WT	WT	WT	WT	WT	WT	WT	WT	WT	WT	WT	WT	WT	WT	WT	WT	WT	WT	WT	WT	WT	WT	WT	WT	WT	WT	WT	WT	WT	WT	WT	WT	WT	WT	WT	WT	WT	WT	WT	WT	WT	WT	WT	WT	WT	WT	WT	WT
TCGA	TCGA-RU-A8FL-01	WT	WT	WT	WT	WT	WT	WT	WT	WT	WT	WT	WT	APC_p.R876*	WT	WT	WT	WT	WT	WT	WT	WT	WT	WT	WT	WT	WT	WT	WT	WT	WT	WT	WT	WT	WT	WT	WT	WT	WT	WT	WT	WT	WT	WT	WT	TP53_p.R273C	WT	WT	WT
MSKCC_Cancer_Cell_2018	P-0006704-T01-IM5	WT	WT	WT	WT	WT	WT	WT	WT	WT	WT	WT	WT	WT	WT	WT	WT	WT	WT	WT	WT	WT	WT	WT	WT	WT	KRAS_p.G13D	WT	WT	WT	WT	WT	WT	WT	WT	WT	WT	WT	WT	WT	WT	WT	WT	WT	WT	WT	WT	WT	WT
MSKCC_Cancer_Cell_2018	P-0011071-T01-IM5	WT	WT	WT	WT	WT	WT	WT	WT	WT	WT	WT	WT	WT	WT	WT	WT	WT	WT	WT	WT	WT	WT	WT	WT	WT	WT	WT	WT	WT	PIK3CA_p.E542K	WT	WT	WT	WT	WT	WT	WT	WT	WT	WT	WT	WT	WT	WT	WT	WT	WT	WT
MSKCC_Cancer_Cell_2018	P-0001658-T01-IM3	WT	WT	WT	WT	WT	WT	WT	APC_p.R232*	WT	WT	WT	WT	WT	WT	WT	WT	WT	WT	WT	WT	WT	WT	KRAS_p.G12D	WT	WT	WT	WT	WT	WT	WT	WT	WT	WT	WT	WT	WT	WT	WT	TP53_p.G245S	WT	WT	WT	WT	WT	WT	WT	WT	WT
TCGA	TCGA-AF-2691-01	WT	WT	WT	WT	WT	WT	WT	WT	WT	WT	WT	WT	WT	WT	WT	WT	WT	WT	WT	WT	WT	WT	KRAS_p.G12D	WT	WT	WT	WT	WT	WT	WT	WT	WT	WT	WT	WT	WT	WT	WT	WT	WT	WT	WT	WT	WT	WT	WT	WT	WT
MSKCC_Cancer_Cell_2018	P-0009062-T01-IM5	WT	WT	WT	WT	WT	WT	WT	WT	WT	WT	WT	WT	WT	WT	WT	WT	WT	WT	WT	WT	WT	WT	KRAS_p.G12D	WT	WT	WT	WT	WT	WT	WT	WT	WT	WT	WT	WT	WT	WT	WT	WT	WT	WT	WT	WT	WT	WT	TP53_p.R273H	WT	WT
MSKCC_Cancer_Cell_2018	P-0000769-T01-IM3	WT	WT	WT	WT	WT	WT	WT	WT	WT	WT	WT	WT	WT	WT	WT	WT	WT	WT	WT	WT	WT	WT	WT	WT	WT	WT	WT	WT	WT	WT	WT	WT	WT	WT	WT	WT	WT	WT	WT	WT	WT	WT	WT	WT	WT	WT	WT	WT
MSKCC_Cancer_Cell_2018	P-0007866-T01-IM5	WT	WT	WT	WT	WT	WT	WT	WT	WT	WT	WT	WT	WT	WT	WT	WT	WT	WT	WT	WT	WT	WT	WT	WT	WT	WT	WT	WT	WT	WT	WT	WT	WT	WT	WT	WT	WT	WT	WT	TP53_p.R175H	WT	WT	WT	WT	WT	WT	WT	WT
MSKCC_Cancer_Cell_2018	P-0003348-T01-IM5	WT	WT	WT	WT	WT	WT	WT	WT	WT	WT	WT	WT	WT	WT	WT	WT	WT	WT	WT	WT	WT	WT	WT	WT	WT	WT	WT	WT	WT	WT	WT	WT	WT	WT	WT	WT	WT	WT	WT	WT	WT	WT	WT	TP53_p.R248W	WT	WT	WT	WT
MSKCC_Cancer_Cell_2018	P-0007391-T01-IM5	WT	WT	WT	WT	WT	WT	WT	WT	WT	WT	WT	WT	WT	WT	WT	WT	WT	WT	WT	WT	WT	WT	KRAS_p.G12D	WT	WT	WT	WT	WT	WT	WT	PIK3CA_p.E545K	WT	WT	WT	WT	WT	WT	WT	WT	WT	TP53_p.R196*	WT	WT	WT	WT	WT	WT	WT
MSKCC_Cancer_Cell_2018	P-0007368-T01-IM5	WT	WT	WT	APC_p.R1114*	WT	WT	WT	WT	WT	WT	WT	WT	WT	WT	WT	WT	WT	WT	WT	WT	WT	WT	WT	WT	WT	WT	NRAS_p.Q61K	WT	WT	WT	WT	WT	WT	WT	WT	WT	WT	WT	WT	WT	WT	WT	WT	WT	WT	WT	WT	WT
MSKCC_Cancer_Cell_2018	P-0007168-T01-IM5	WT	WT	WT	WT	WT	WT	WT	WT	WT	WT	WT	WT	WT	WT	WT	WT	WT	WT	WT	WT	WT	WT	WT	WT	WT	WT	WT	WT	WT	WT	WT	WT	WT	WT	WT	WT	WT	WT	WT	WT	WT	WT	WT	WT	WT	WT	WT	WT
TCGA	TCGA-F4-6809-01	WT	WT	WT	WT	WT	WT	WT	WT	WT	WT	WT	WT	WT	WT	WT	WT	WT	WT	WT	WT	WT	WT	WT	WT	WT	WT	WT	WT	WT	WT	PIK3CA_p.E545K	WT	WT	WT	WT	WT	WT	WT	WT	WT	WT	WT	WT	WT	WT	WT	WT	WT
MSKCC_Cancer_Cell_2018	P-0006706-T01-IM5	WT	WT	WT	WT	WT	WT	WT	WT	WT	WT	WT	WT	WT	WT	WT	WT	WT	WT	WT	WT	WT	WT	WT	WT	WT	WT	WT	WT	WT	WT	WT	WT	WT	WT	WT	WT	WT	WT	WT	TP53_p.R175H	WT	WT	WT	WT	WT	WT	WT	WT
DFCI_Cell_Reports_2016	coadread_dfci_2016_3254	WT	WT	WT	WT	WT	WT	WT	WT	WT	WT	WT	WT	WT	WT	WT	WT	WT	WT	WT	WT	WT	WT	WT	WT	WT	WT	WT	WT	WT	WT	WT	WT	WT	WT	WT	WT	WT	WT	WT	WT	WT	WT	WT	WT	WT	WT	WT	WT
DFCI_Cell_Reports_2016	coadread_dfci_2016_3340	WT	WT	WT	WT	WT	WT	WT	WT	WT	WT	WT	WT	WT	WT	WT	WT	WT	WT	WT	WT	WT	WT	WT	WT	WT	WT	WT	WT	WT	WT	WT	WT	PIK3CA_p.Q546K	WT	WT	WT	WT	WT	WT	WT	WT	WT	WT	WT	WT	WT	WT	WT
DFCI_Cell_Reports_2016	coadread_dfci_2016_3557	WT	WT	WT	WT	WT	WT	WT	WT	WT	WT	WT	WT	WT	WT	WT	WT	WT	WT	WT	WT	WT	WT	WT	WT	WT	WT	WT	WT	WT	WT	WT	WT	WT	WT	WT	WT	WT	WT	WT	WT	WT	WT	WT	WT	WT	WT	WT	WT
TCGA	TCGA-AG-4001-01	WT	WT	WT	WT	WT	WT	WT	WT	WT	WT	WT	WT	WT	WT	WT	WT	WT	WT	WT	WT	WT	WT	WT	WT	WT	WT	WT	WT	WT	WT	WT	WT	WT	WT	WT	WT	WT	WT	WT	WT	WT	WT	WT	WT	WT	WT	WT	WT
Genentech_Nature_2012	587292	WT	WT	WT	WT	WT	WT	WT	WT	WT	WT	WT	WT	APC_p.R876*	WT	WT	WT	WT	WT	WT	WT	WT	WT	WT	WT	WT	WT	WT	WT	WT	WT	WT	WT	WT	WT	WT	WT	WT	WT	WT	WT	WT	WT	WT	WT	WT	WT	WT	WT
Genentech_Nature_2012	587352	WT	WT	WT	WT	WT	WT	WT	WT	WT	WT	WT	WT	APC_p.R876*	WT	WT	WT	WT	WT	WT	WT	WT	WT	WT	WT	WT	WT	WT	WT	WT	WT	WT	WT	WT	WT	WT	WT	WT	WT	WT	WT	WT	WT	WT	WT	WT	WT	WT	WT
TCGA	TCGA-AG-4005-01	WT	WT	WT	WT	WT	WT	WT	WT	WT	WT	WT	WT	WT	WT	WT	WT	WT	WT	WT	WT	WT	WT	WT	WT	KRAS_p.G12V	WT	WT	WT	WT	WT	WT	WT	WT	WT	WT	WT	WT	SMAD4_p.R361H	WT	WT	WT	WT	WT	WT	WT	WT	WT	WT
Genentech_Nature_2012	587322	WT	WT	WT	WT	WT	WT	WT	WT	WT	WT	WT	WT	WT	WT	WT	WT	WT	WT	WT	WT	WT	WT	KRAS_p.G12D	WT	WT	WT	WT	WT	WT	WT	WT	WT	WT	WT	WT	WT	WT	SMAD4_p.R361H	WT	WT	WT	WT	WT	WT	WT	WT	WT	WT
TCGA	TCGA-A6-6651-01	WT	WT	WT	WT	WT	WT	WT	WT	WT	WT	WT	WT	WT	WT	WT	WT	WT	WT	WT	WT	WT	WT	WT	WT	WT	WT	WT	WT	WT	WT	WT	WT	WT	WT	WT	WT	WT	WT	WT	WT	WT	WT	TP53_p.R248Q	WT	WT	WT	WT	WT
MSKCC_Cancer_Cell_2018	P-0009863-T01-IM5	WT	WT	WT	WT	WT	WT	WT	WT	WT	WT	WT	WT	WT	BRAF_p.V600E	WT	WT	WT	WT	WT	WT	WT	WT	WT	WT	WT	WT	WT	WT	WT	WT	WT	WT	WT	WT	WT	WT	WT	WT	WT	WT	WT	WT	WT	WT	WT	WT	WT	WT
MSKCC_Cancer_Cell_2018	P-0006860-T01-IM5	WT	WT	WT	WT	WT	WT	WT	WT	WT	WT	WT	WT	WT	WT	WT	FBXW7_p.R465C	WT	WT	WT	WT	WT	WT	WT	WT	WT	WT	WT	WT	WT	WT	WT	WT	WT	WT	WT	WT	WT	WT	WT	WT	WT	WT	WT	TP53_p.R248W	WT	WT	WT	WT
TCGA	TCGA-CI-6622-01	WT	APC_p.Q1378*	WT	WT	WT	APC_p.R213*	WT	WT	WT	WT	WT	WT	WT	WT	WT	WT	WT	WT	WT	WT	WT	WT	WT	WT	WT	WT	WT	PCBP1_p.L100Q	WT	WT	WT	WT	WT	WT	WT	WT	WT	WT	WT	WT	WT	WT	WT	WT	WT	WT	WT	WT
MSKCC_Cancer_Cell_2018	P-0013461-T01-IM5	WT	WT	WT	WT	WT	WT	WT	WT	WT	WT	WT	WT	WT	WT	WT	WT	WT	WT	WT	WT	WT	WT	KRAS_p.G12D	WT	WT	WT	WT	WT	WT	WT	WT	WT	WT	WT	WT	WT	WT	WT	WT	WT	WT	WT	WT	WT	WT	WT	WT	TP53_p.R342*
MSKCC_Cancer_Cell_2018	P-0005938-T01-IM5	WT	WT	WT	WT	WT	WT	WT	WT	WT	WT	WT	WT	WT	WT	WT	WT	WT	WT	WT	WT	WT	WT	WT	WT	WT	WT	WT	WT	WT	WT	WT	WT	WT	WT	WT	WT	WT	WT	WT	WT	WT	WT	WT	WT	WT	WT	WT	WT
TCGA	TCGA-AG-3578-01	WT	WT	WT	WT	WT	WT	WT	WT	WT	WT	WT	WT	WT	BRAF_p.V600E	WT	WT	WT	WT	WT	WT	WT	WT	WT	WT	WT	WT	WT	WT	WT	WT	WT	WT	WT	WT	WT	WT	WT	WT	WT	WT	WT	WT	WT	WT	WT	TP53_p.R273H	WT	WT
MSKCC_Cancer_Cell_2018	P-0004679-T01-IM5	APC_p.Q1367*	WT	WT	WT	WT	WT	WT	WT	WT	WT	WT	WT	WT	WT	WT	WT	WT	WT	WT	WT	WT	WT	WT	WT	WT	WT	NRAS_p.Q61K	WT	WT	WT	WT	WT	WT	WT	WT	WT	WT	WT	WT	WT	WT	WT	WT	WT	WT	WT	WT	WT
MSKCC_Cancer_Cell_2018	P-0008551-T01-IM5	WT	WT	WT	WT	WT	WT	WT	WT	WT	WT	WT	WT	WT	WT	WT	WT	WT	WT	WT	WT	WT	WT	WT	WT	WT	WT	WT	WT	WT	WT	WT	WT	WT	WT	WT	WT	WT	WT	WT	WT	WT	WT	WT	WT	WT	WT	WT	WT
MSKCC_Cancer_Cell_2018	P-0007342-T01-IM5	WT	WT	WT	WT	WT	WT	WT	WT	WT	WT	WT	WT	WT	WT	WT	WT	WT	WT	WT	WT	WT	WT	WT	WT	WT	WT	WT	WT	WT	WT	WT	WT	WT	WT	WT	WT	WT	WT	TP53_p.G245S	WT	WT	WT	WT	WT	WT	WT	WT	WT
DFCI_Cell_Reports_2016	coadread_dfci_2016_142275	WT	WT	WT	WT	WT	WT	WT	WT	WT	WT	WT	WT	WT	WT	WT	WT	WT	WT	WT	WT	WT	WT	WT	WT	WT	WT	WT	WT	WT	WT	WT	WT	WT	WT	WT	WT	WT	WT	WT	WT	WT	WT	WT	WT	WT	WT	WT	WT
MSKCC_Cancer_Cell_2018	P-0000874-T01-IM3	WT	WT	WT	WT	WT	WT	WT	WT	WT	WT	WT	WT	WT	WT	WT	WT	WT	WT	WT	WT	WT	WT	WT	WT	WT	KRAS_p.G13D	WT	WT	WT	WT	WT	WT	WT	WT	WT	WT	WT	WT	WT	WT	WT	WT	WT	WT	WT	WT	WT	WT
DFCI_Cell_Reports_2016	coadread_dfci_2016_3265	WT	WT	WT	WT	WT	WT	WT	WT	WT	WT	WT	WT	WT	WT	WT	WT	WT	WT	WT	WT	WT	WT	KRAS_p.G12D	WT	WT	WT	WT	WT	WT	WT	WT	WT	WT	WT	WT	WT	WT	WT	WT	WT	WT	WT	WT	WT	WT	WT	WT	WT
MSKCC_Cancer_Cell_2018	P-0009464-T01-IM5	WT	WT	WT	WT	WT	WT	WT	WT	WT	WT	WT	WT	WT	WT	WT	WT	WT	WT	WT	WT	WT	WT	WT	KRAS_p.G12S	WT	WT	WT	WT	WT	WT	WT	WT	PIK3CA_p.Q546K	WT	WT	WT	WT	WT	WT	WT	WT	WT	WT	WT	WT	WT	WT	WT
DFCI_Cell_Reports_2016	coadread_dfci_2016_3726	WT	WT	WT	WT	WT	WT	WT	WT	WT	WT	WT	WT	WT	WT	WT	WT	FBXW7_p.R465H	WT	WT	WT	WT	WT	WT	WT	WT	WT	WT	WT	WT	WT	WT	WT	WT	WT	WT	WT	WT	WT	WT	WT	WT	WT	WT	WT	WT	WT	WT	WT
TCGA	TCGA-AA-3818-01	WT	WT	WT	WT	WT	WT	WT	WT	WT	WT	WT	WT	WT	WT	WT	WT	WT	WT	WT	WT	WT	WT	KRAS_p.G12D	WT	WT	WT	WT	WT	WT	WT	PIK3CA_p.E545K	WT	WT	WT	WT	WT	WT	WT	WT	WT	WT	WT	WT	WT	WT	WT	WT	WT
TCGA	TCGA-AG-3883-01	WT	WT	WT	WT	WT	WT	WT	WT	WT	WT	WT	WT	WT	WT	WT	WT	WT	WT	WT	WT	WT	WT	WT	WT	WT	WT	WT	WT	WT	WT	WT	WT	WT	WT	WT	WT	WT	WT	WT	WT	WT	WT	WT	WT	WT	WT	WT	WT
DFCI_Cell_Reports_2016	coadread_dfci_2016_189255	WT	WT	WT	WT	WT	WT	WT	WT	WT	WT	WT	WT	WT	BRAF_p.V600E	WT	WT	WT	WT	WT	WT	WT	WT	WT	WT	WT	WT	WT	WT	WT	WT	WT	WT	WT	WT	WT	WT	WT	WT	WT	WT	WT	WT	WT	WT	WT	WT	WT	WT
DFCI_Cell_Reports_2016	coadread_dfci_2016_1225	WT	WT	WT	WT	WT	WT	WT	WT	WT	WT	WT	WT	WT	BRAF_p.V600E	WT	WT	WT	WT	WT	WT	WT	WT	WT	WT	WT	WT	WT	WT	PGM5_p.I98V	WT	WT	WT	WT	WT	WT	WT	WT	WT	WT	WT	WT	WT	WT	WT	WT	WT	WT	WT
DFCI_Cell_Reports_2016	coadread_dfci_2016_3484	WT	WT	WT	WT	WT	WT	WT	WT	WT	WT	WT	WT	WT	WT	WT	WT	WT	WT	WT	WT	WT	WT	WT	WT	WT	WT	WT	WT	WT	WT	WT	WT	WT	WT	WT	WT	WT	WT	WT	WT	WT	WT	WT	WT	WT	TP53_p.R273H	WT	WT
MSKCC_Cancer_Cell_2018	P-0002413-T01-IM3	WT	WT	APC_p.Q1429*	WT	WT	WT	WT	WT	WT	WT	WT	WT	WT	WT	WT	WT	WT	WT	WT	KRAS_p.A146T	WT	WT	WT	WT	WT	WT	WT	WT	WT	WT	WT	WT	PIK3CA_p.Q546K	WT	WT	WT	WT	WT	WT	WT	WT	WT	WT	WT	WT	WT	WT	WT
DFCI_Cell_Reports_2016	coadread_dfci_2016_2438	WT	WT	WT	WT	WT	WT	WT	WT	WT	WT	WT	WT	WT	WT	WT	WT	WT	WT	WT	WT	WT	WT	WT	WT	WT	WT	WT	WT	WT	WT	WT	WT	WT	WT	WT	WT	WT	WT	WT	WT	WT	WT	TP53_p.R248Q	WT	WT	WT	WT	WT
TCGA	TCGA-CM-4752-01	WT	WT	WT	WT	WT	WT	WT	WT	WT	WT	WT	WT	WT	WT	WT	WT	WT	WT	WT	WT	WT	WT	WT	WT	WT	WT	WT	WT	WT	WT	WT	WT	WT	WT	WT	WT	WT	WT	WT	WT	WT	WT	WT	WT	WT	WT	WT	WT
DFCI_Cell_Reports_2016	coadread_dfci_2016_3442	WT	WT	WT	WT	WT	WT	WT	WT	WT	WT	WT	WT	WT	WT	WT	WT	WT	WT	WT	WT	WT	WT	KRAS_p.G12D	WT	WT	WT	WT	WT	WT	WT	WT	WT	WT	WT	WT	WT	WT	WT	WT	WT	WT	WT	WT	WT	TP53_p.R273C	WT	WT	WT
MSKCC_Cancer_Cell_2018	P-0011144-T01-IM5	WT	WT	WT	WT	WT	WT	WT	WT	WT	WT	WT	WT	WT	WT	WT	WT	WT	WT	WT	WT	WT	WT	WT	WT	KRAS_p.G12V	WT	WT	WT	WT	WT	WT	WT	WT	WT	WT	WT	WT	WT	WT	WT	WT	WT	WT	WT	WT	WT	WT	WT
MSKCC_Cancer_Cell_2018	P-0007631-T01-IM5	WT	WT	WT	WT	WT	WT	WT	WT	WT	WT	WT	WT	WT	WT	WT	WT	WT	WT	WT	WT	WT	WT	WT	WT	WT	WT	WT	WT	WT	WT	PIK3CA_p.E545K	WT	WT	WT	WT	WT	WT	WT	WT	WT	WT	WT	WT	WT	WT	WT	WT	WT
TCGA	TCGA-AG-3909-01	WT	WT	WT	WT	WT	WT	WT	WT	WT	WT	WT	WT	WT	WT	WT	WT	WT	WT	WT	KRAS_p.A146T	WT	WT	WT	WT	WT	WT	WT	WT	WT	WT	WT	WT	WT	WT	WT	WT	WT	WT	WT	WT	WT	WT	WT	WT	WT	WT	TP53_p.R282W	WT
DFCI_Cell_Reports_2016	coadread_dfci_2016_3433	WT	WT	WT	WT	WT	WT	WT	WT	WT	WT	WT	WT	WT	WT	WT	WT	WT	WT	WT	WT	WT	WT	WT	WT	WT	WT	WT	WT	WT	PIK3CA_p.E542K	WT	WT	WT	WT	WT	WT	WT	WT	WT	WT	WT	WT	WT	WT	WT	WT	WT	WT
TCGA	TCGA-CK-4950-01	WT	WT	WT	WT	APC_p.R1450*	WT	WT	WT	WT	WT	WT	WT	WT	WT	WT	WT	WT	WT	WT	WT	WT	WT	KRAS_p.G12D	WT	WT	WT	WT	WT	WT	WT	WT	WT	WT	WT	WT	WT	WT	WT	WT	WT	WT	WT	WT	WT	WT	WT	WT	WT
MSKCC_Cancer_Cell_2018	P-0002902-T01-IM3	WT	WT	WT	WT	WT	WT	WT	WT	WT	WT	WT	WT	WT	WT	WT	WT	WT	WT	WT	WT	WT	WT	KRAS_p.G12D	WT	WT	WT	WT	WT	WT	WT	WT	WT	WT	WT	WT	WT	WT	WT	WT	WT	WT	WT	WT	WT	WT	WT	WT	WT
MSKCC_Cancer_Cell_2018	P-0005788-T01-IM5	WT	WT	WT	WT	WT	WT	WT	WT	WT	WT	WT	WT	WT	WT	WT	WT	WT	WT	WT	WT	WT	WT	KRAS_p.G12D	WT	WT	WT	WT	WT	WT	WT	WT	WT	WT	WT	WT	WT	WT	WT	WT	WT	WT	WT	WT	WT	WT	WT	TP53_p.R282W	WT
MSKCC_Cancer_Cell_2018	P-0009167-T01-IM5	WT	WT	WT	WT	WT	WT	WT	WT	WT	WT	WT	WT	WT	WT	WT	WT	WT	WT	WT	WT	WT	WT	WT	WT	KRAS_p.G12V	WT	WT	WT	WT	WT	WT	WT	WT	WT	WT	WT	WT	WT	WT	WT	WT	WT	WT	WT	WT	WT	WT	WT
MSKCC_Cancer_Cell_2018	P-0007410-T01-IM5	WT	WT	WT	WT	WT	WT	WT	WT	WT	WT	WT	WT	WT	WT	WT	WT	WT	WT	WT	WT	WT	WT	WT	WT	WT	WT	WT	WT	WT	WT	WT	WT	WT	WT	WT	WT	WT	WT	WT	WT	WT	WT	WT	WT	WT	WT	WT	WT
DFCI_Cell_Reports_2016	coadread_dfci_2016_640	WT	WT	WT	WT	WT	WT	WT	WT	WT	WT	WT	WT	WT	WT	WT	WT	WT	WT	WT	WT	WT	WT	WT	WT	WT	WT	WT	WT	WT	WT	WT	WT	WT	WT	WT	WT	WT	WT	WT	WT	WT	WT	WT	WT	WT	WT	WT	WT
MSKCC_Cancer_Cell_2018	P-0008467-T01-IM5	WT	WT	WT	WT	WT	WT	WT	WT	WT	WT	WT	WT	WT	BRAF_p.V600E	WT	WT	WT	WT	WT	WT	WT	WT	WT	WT	WT	WT	WT	WT	WT	WT	WT	WT	WT	WT	WT	WT	WT	WT	WT	WT	WT	WT	WT	WT	WT	WT	WT	WT
MSKCC_Cancer_Cell_2018	P-0010125-T01-IM5	WT	WT	WT	WT	WT	WT	WT	WT	WT	WT	WT	WT	WT	BRAF_p.V600E	WT	WT	WT	WT	WT	WT	WT	WT	WT	WT	WT	WT	WT	WT	WT	WT	WT	WT	WT	WT	WT	WT	WT	WT	WT	WT	WT	WT	WT	WT	WT	TP53_p.R273H	WT	WT
MSKCC_Cancer_Cell_2018	P-0010180-T01-IM5	WT	WT	WT	WT	WT	WT	WT	WT	WT	WT	WT	WT	WT	WT	WT	WT	WT	WT	WT	WT	WT	WT	WT	WT	WT	WT	WT	WT	WT	WT	WT	WT	WT	WT	WT	WT	WT	WT	WT	WT	WT	WT	WT	WT	WT	WT	WT	WT
MSKCC_Cancer_Cell_2018	P-0001690-T01-IM3	WT	WT	WT	WT	WT	WT	APC_p.R216*	WT	WT	WT	WT	WT	WT	WT	WT	WT	WT	WT	WT	WT	WT	WT	WT	WT	WT	WT	WT	WT	WT	WT	WT	WT	WT	WT	WT	WT	WT	WT	WT	WT	WT	WT	WT	WT	WT	WT	WT	WT
TCGA	TCGA-AA-3986-01	WT	WT	WT	WT	WT	WT	WT	WT	WT	WT	WT	WT	WT	WT	WT	WT	WT	WT	WT	KRAS_p.A146T	WT	WT	WT	WT	WT	WT	WT	WT	WT	WT	WT	WT	WT	WT	WT	WT	WT	WT	WT	WT	WT	WT	WT	WT	WT	WT	WT	WT
TCGA	TCGA-CK-5915-01	WT	WT	WT	WT	WT	WT	WT	WT	WT	WT	WT	WT	WT	WT	WT	WT	WT	WT	WT	WT	WT	WT	WT	WT	WT	WT	WT	WT	WT	WT	WT	WT	WT	WT	WT	WT	WT	WT	WT	WT	WT	WT	WT	WT	WT	WT	WT	WT
DFCI_Cell_Reports_2016	coadread_dfci_2016_2366	WT	WT	WT	WT	WT	WT	WT	WT	WT	WT	WT	WT	WT	WT	WT	WT	WT	WT	WT	WT	WT	WT	WT	WT	WT	WT	WT	WT	WT	WT	WT	WT	WT	WT	WT	WT	WT	WT	WT	WT	WT	WT	WT	WT	WT	WT	WT	WT
TCGA	TCGA-AA-3526-01	WT	WT	WT	WT	WT	WT	WT	WT	WT	WT	WT	WT	WT	WT	WT	WT	WT	WT	WT	WT	WT	WT	WT	WT	WT	WT	WT	WT	WT	WT	WT	WT	WT	WT	WT	WT	WT	WT	WT	WT	WT	WT	WT	WT	WT	WT	WT	WT
Genentech_Nature_2012	587238	WT	WT	WT	WT	WT	WT	WT	APC_p.R232*	WT	WT	WT	WT	WT	WT	WT	WT	WT	WT	WT	WT	WT	WT	WT	WT	WT	WT	WT	WT	WT	WT	WT	WT	WT	WT	WT	WT	WT	WT	WT	WT	WT	WT	WT	WT	WT	WT	WT	WT
DFCI_Cell_Reports_2016	coadread_dfci_2016_2220	WT	WT	WT	WT	WT	WT	WT	WT	WT	WT	WT	WT	WT	WT	WT	WT	WT	WT	WT	WT	WT	WT	WT	WT	WT	WT	WT	WT	WT	WT	WT	WT	WT	WT	WT	WT	WT	WT	WT	WT	WT	WT	TP53_p.R248Q	WT	WT	WT	WT	WT
MSKCC_Cancer_Cell_2018	P-0002878-T01-IM3	WT	WT	WT	WT	WT	WT	WT	WT	WT	WT	WT	WT	WT	WT	WT	WT	WT	WT	WT	WT	WT	WT	WT	WT	WT	WT	WT	WT	WT	WT	WT	WT	WT	WT	WT	WT	WT	WT	WT	WT	WT	WT	WT	WT	WT	WT	WT	WT
TCGA	TCGA-D5-6533-01	WT	WT	WT	WT	WT	WT	WT	WT	WT	WT	WT	WT	WT	WT	WT	WT	WT	WT	WT	WT	WT	WT	WT	WT	WT	WT	WT	WT	WT	WT	WT	WT	WT	WT	WT	WT	WT	WT	WT	WT	WT	WT	WT	TP53_p.R248W	WT	WT	WT	WT
DFCI_Cell_Reports_2016	coadread_dfci_2016_3415	WT	WT	WT	WT	WT	WT	WT	WT	WT	WT	WT	WT	WT	WT	WT	WT	WT	WT	WT	WT	WT	WT	WT	WT	WT	WT	WT	WT	WT	WT	WT	WT	WT	WT	WT	WT	WT	WT	WT	WT	WT	WT	WT	WT	WT	WT	WT	WT
MSKCC_Cancer_Cell_2018	P-0001151-T01-IM3	WT	WT	WT	WT	WT	WT	WT	WT	WT	WT	WT	WT	WT	WT	WT	WT	WT	WT	WT	WT	WT	WT	WT	WT	WT	WT	WT	WT	WT	WT	WT	WT	WT	WT	WT	WT	WT	WT	WT	WT	WT	WT	WT	WT	WT	WT	TP53_p.R282W	WT
MSKCC_Cancer_Cell_2018	P-0007012-T01-IM5	WT	WT	WT	WT	WT	WT	WT	WT	WT	WT	WT	WT	WT	WT	WT	WT	WT	WT	WT	WT	WT	WT	WT	WT	WT	WT	WT	WT	WT	WT	WT	WT	WT	WT	WT	WT	WT	WT	WT	WT	WT	WT	WT	WT	WT	WT	WT	WT
MSKCC_Cancer_Cell_2018	P-0007996-T01-IM5	WT	WT	WT	WT	WT	WT	WT	WT	WT	WT	WT	WT	WT	WT	WT	WT	WT	WT	WT	WT	WT	WT	WT	WT	WT	WT	WT	WT	WT	WT	WT	WT	WT	WT	WT	WT	WT	WT	WT	WT	WT	WT	WT	WT	WT	WT	WT	WT
DFCI_Cell_Reports_2016	coadread_dfci_2016_694	WT	WT	WT	WT	WT	WT	WT	WT	WT	WT	WT	WT	WT	WT	WT	WT	WT	WT	WT	WT	WT	WT	WT	WT	WT	WT	WT	WT	WT	WT	WT	WT	WT	WT	WT	WT	WT	WT	WT	WT	WT	WT	WT	WT	WT	WT	WT	WT
TCGA	TCGA-AG-A020-01	WT	WT	WT	WT	WT	WT	WT	WT	WT	WT	WT	WT	WT	WT	WT	WT	WT	WT	WT	WT	WT	WT	WT	WT	KRAS_p.G12V	WT	WT	WT	WT	WT	WT	WT	WT	WT	WT	WT	WT	WT	WT	TP53_p.R175H	WT	WT	WT	WT	WT	WT	WT	WT
TCGA	TCGA-CA-6715-01	WT	WT	WT	WT	WT	WT	WT	WT	WT	WT	WT	WT	WT	WT	WT	WT	WT	WT	WT	WT	WT	WT	WT	WT	WT	WT	WT	WT	WT	WT	WT	WT	WT	WT	WT	WT	WT	WT	WT	WT	WT	WT	WT	WT	WT	WT	WT	WT
MSKCC_Cancer_Cell_2018	P-0008267-T01-IM5	WT	WT	WT	WT	WT	WT	WT	WT	WT	WT	WT	WT	APC_p.R876*	WT	WT	WT	WT	FBXW7_p.R505C	WT	WT	WT	WT	WT	WT	WT	WT	WT	WT	WT	WT	WT	WT	WT	WT	WT	WT	WT	WT	WT	WT	WT	WT	WT	TP53_p.R248W	WT	WT	WT	WT
TCGA	TCGA-AA-3514-01	WT	WT	WT	WT	WT	WT	WT	WT	WT	WT	WT	WT	WT	WT	WT	WT	WT	WT	WT	WT	WT	WT	WT	WT	WT	WT	WT	WT	WT	WT	WT	WT	WT	WT	WT	WT	WT	WT	WT	WT	WT	WT	WT	WT	WT	WT	WT	WT
TCGA	TCGA-AA-3976-01	WT	WT	WT	WT	WT	WT	WT	WT	WT	WT	WT	WT	WT	WT	WT	WT	WT	WT	WT	WT	WT	WT	WT	WT	WT	WT	NRAS_p.Q61K	WT	WT	WT	WT	WT	WT	WT	WT	WT	WT	WT	WT	WT	WT	WT	WT	WT	WT	WT	WT	WT
MSKCC_Cancer_Cell_2018	P-0003753-T01-IM5	WT	WT	WT	WT	WT	WT	WT	WT	WT	WT	APC_p.R554*	WT	WT	WT	WT	WT	WT	WT	WT	WT	WT	WT	WT	WT	WT	WT	WT	WT	WT	WT	WT	WT	WT	WT	WT	WT	SMAD4_p.R361C	WT	WT	WT	WT	WT	WT	WT	WT	WT	WT	WT
MSKCC_Cancer_Cell_2018	P-0007135-T01-IM5	WT	WT	WT	WT	WT	WT	WT	WT	WT	WT	WT	WT	WT	WT	WT	WT	WT	WT	WT	WT	WT	WT	WT	WT	WT	KRAS_p.G13D	WT	WT	WT	WT	WT	WT	WT	WT	WT	WT	WT	WT	WT	WT	WT	WT	WT	WT	WT	WT	WT	WT
DFCI_Cell_Reports_2016	coadread_dfci_2016_341	WT	WT	WT	WT	WT	WT	WT	WT	WT	WT	WT	WT	WT	BRAF_p.V600E	WT	WT	WT	WT	WT	WT	WT	WT	WT	WT	WT	WT	WT	WT	WT	WT	WT	WT	WT	WT	WT	WT	WT	WT	WT	WT	WT	WT	WT	WT	WT	WT	WT	WT
TCGA	TCGA-AG-3592-01	WT	WT	WT	WT	WT	WT	WT	WT	WT	WT	WT	WT	WT	WT	WT	WT	WT	WT	WT	WT	WT	WT	WT	WT	WT	WT	WT	WT	WT	WT	WT	WT	WT	WT	WT	WT	WT	WT	WT	TP53_p.R175H	WT	WT	WT	WT	WT	WT	WT	WT
TCGA	TCGA-AA-A00D-01	WT	WT	WT	WT	WT	WT	WT	WT	WT	WT	WT	WT	WT	BRAF_p.V600E	WT	WT	WT	WT	WT	WT	WT	WT	WT	WT	WT	WT	WT	WT	WT	WT	WT	WT	WT	WT	WT	WT	WT	WT	WT	WT	WT	WT	WT	WT	WT	WT	WT	WT
UNSW_Cancer_Spectrum_2019	CRC_21	WT	WT	WT	WT	WT	WT	WT	WT	WT	WT	WT	WT	WT	BRAF_p.V600E	WT	WT	WT	WT	WT	WT	WT	WT	WT	WT	WT	WT	WT	WT	WT	WT	WT	WT	WT	WT	WT	WT	WT	WT	WT	WT	WT	WT	WT	WT	WT	WT	WT	WT
TCGA	TCGA-AA-A024-01	WT	WT	WT	WT	WT	WT	WT	WT	WT	WT	WT	WT	WT	WT	WT	WT	WT	WT	WT	WT	WT	WT	WT	WT	WT	WT	WT	WT	WT	WT	WT	WT	WT	WT	WT	WT	WT	WT	WT	WT	WT	WT	WT	WT	WT	WT	WT	WT
TCGA	TCGA-D5-6898-01	APC_p.Q1367*	WT	WT	WT	WT	WT	WT	WT	WT	WT	WT	WT	WT	WT	WT	WT	WT	WT	WT	WT	WT	WT	WT	WT	WT	WT	WT	WT	WT	WT	WT	WT	WT	WT	WT	WT	WT	WT	WT	WT	WT	WT	WT	WT	WT	WT	WT	WT
MSKCC_Cancer_Cell_2018	P-0012623-T01-IM5	WT	WT	WT	WT	WT	WT	WT	WT	WT	WT	WT	WT	WT	WT	WT	WT	WT	FBXW7_p.R505C	WT	WT	WT	WT	WT	WT	WT	WT	WT	WT	WT	WT	WT	WT	WT	WT	WT	WT	WT	WT	WT	WT	WT	WT	WT	WT	WT	WT	WT	WT
MSKCC_Cancer_Cell_2018	P-0011357-T01-IM5	WT	WT	WT	APC_p.R1114*	WT	WT	WT	WT	WT	WT	WT	WT	WT	WT	WT	WT	WT	WT	WT	KRAS_p.A146T	WT	WT	WT	WT	WT	WT	WT	WT	WT	WT	WT	WT	WT	WT	WT	WT	WT	WT	WT	WT	WT	WT	WT	WT	WT	WT	WT	WT
MSKCC_Cancer_Cell_2018	P-0007414-T01-IM5	WT	WT	WT	WT	WT	WT	WT	WT	WT	WT	WT	WT	WT	WT	WT	WT	WT	WT	WT	WT	WT	WT	WT	WT	WT	WT	WT	WT	WT	WT	WT	WT	WT	WT	WT	WT	WT	WT	WT	WT	WT	WT	WT	WT	WT	WT	WT	WT
DFCI_Cell_Reports_2016	coadread_dfci_2016_2764	WT	WT	WT	WT	WT	WT	WT	WT	WT	WT	WT	WT	WT	WT	WT	WT	WT	WT	WT	WT	WT	WT	WT	WT	WT	WT	WT	WT	WT	WT	WT	WT	WT	WT	WT	WT	WT	WT	WT	WT	WT	WT	WT	WT	WT	WT	WT	WT
UNSW_Cancer_Spectrum_2019	CRC_51	WT	WT	WT	WT	WT	WT	WT	WT	WT	WT	WT	WT	WT	WT	WT	WT	WT	WT	WT	WT	WT	WT	WT	WT	WT	WT	WT	WT	WT	WT	WT	WT	WT	WT	WT	WT	WT	WT	WT	WT	WT	WT	WT	WT	WT	WT	WT	WT
MSKCC_Cancer_Cell_2018	P-0004369-T01-IM5	WT	WT	WT	WT	WT	WT	WT	WT	WT	WT	WT	WT	WT	WT	WT	WT	WT	WT	WT	WT	WT	WT	KRAS_p.G12D	WT	WT	WT	WT	WT	WT	WT	WT	WT	WT	WT	WT	WT	WT	WT	WT	TP53_p.R175H	WT	WT	WT	WT	WT	WT	WT	WT
UNSW_Cancer_Spectrum_2019	CRC_88	WT	WT	WT	WT	WT	WT	WT	WT	WT	APC_p.R499*	WT	WT	WT	WT	WT	WT	WT	WT	WT	WT	WT	WT	WT	WT	WT	WT	WT	WT	WT	WT	WT	WT	WT	WT	WT	WT	WT	WT	WT	WT	WT	WT	WT	WT	WT	TP53_p.R273H	WT	WT
MSKCC_Cancer_Cell_2018	P-0003474-T01-IM5	WT	WT	WT	WT	WT	WT	WT	WT	WT	WT	WT	WT	WT	WT	WT	WT	WT	WT	WT	WT	WT	WT	KRAS_p.G12D	WT	WT	WT	WT	WT	WT	WT	PIK3CA_p.E545K	WT	WT	WT	WT	WT	WT	WT	WT	WT	WT	WT	WT	WT	WT	WT	WT	WT
TCGA	TCGA-A6-6653-01	WT	WT	WT	WT	WT	WT	WT	WT	WT	WT	WT	WT	WT	BRAF_p.V600E	WT	WT	WT	WT	WT	WT	WT	WT	WT	WT	WT	WT	WT	WT	PGM5_p.I98V	WT	WT	WT	WT	WT	WT	WT	WT	WT	WT	WT	WT	WT	WT	WT	WT	WT	WT	WT
MSKCC_Cancer_Cell_2018	P-0008727-T01-IM5	WT	WT	WT	WT	WT	WT	WT	WT	WT	WT	APC_p.R554*	WT	WT	WT	WT	WT	WT	FBXW7_p.R505C	WT	WT	WT	WT	WT	WT	WT	KRAS_p.G13D	WT	WT	WT	WT	WT	WT	WT	WT	WT	WT	WT	WT	WT	WT	WT	WT	WT	WT	WT	WT	WT	WT
Genentech_Nature_2012	587276	WT	WT	WT	WT	WT	WT	WT	WT	WT	WT	WT	WT	WT	WT	WT	WT	WT	WT	WT	WT	WT	WT	KRAS_p.G12D	WT	WT	WT	WT	WT	WT	WT	WT	WT	WT	WT	WT	WT	WT	WT	WT	WT	WT	WT	WT	WT	WT	WT	WT	WT
TCGA	TCGA-D5-6536-01	WT	WT	WT	WT	WT	WT	WT	WT	WT	WT	WT	WT	WT	WT	WT	WT	WT	WT	WT	WT	WT	WT	WT	WT	WT	WT	WT	WT	WT	WT	WT	WT	WT	WT	WT	WT	WT	WT	WT	WT	WT	WT	WT	WT	WT	WT	WT	WT
MSKCC_Cancer_Cell_2018	P-0007207-T01-IM5	WT	WT	APC_p.Q1429*	WT	WT	WT	WT	WT	WT	WT	WT	WT	WT	WT	WT	WT	FBXW7_p.R465H	WT	WT	WT	WT	WT	WT	WT	KRAS_p.G12V	WT	WT	WT	WT	WT	WT	WT	WT	WT	WT	WT	WT	WT	WT	WT	WT	WT	TP53_p.R248Q	WT	WT	WT	WT	WT
DFCI_Cell_Reports_2016	coadread_dfci_2016_223	WT	WT	WT	WT	WT	WT	WT	WT	WT	WT	WT	WT	WT	WT	WT	WT	WT	WT	WT	WT	WT	WT	WT	WT	WT	WT	WT	WT	WT	WT	WT	WT	WT	WT	WT	WT	WT	WT	WT	WT	WT	WT	WT	WT	WT	WT	WT	WT
MSKCC_Cancer_Cell_2018	P-0002653-T01-IM3	WT	WT	WT	WT	WT	WT	WT	WT	WT	WT	WT	WT	WT	WT	WT	WT	WT	WT	WT	WT	WT	WT	WT	WT	WT	WT	WT	WT	WT	WT	WT	WT	WT	WT	WT	WT	SMAD4_p.R361C	WT	WT	WT	WT	WT	WT	WT	WT	WT	WT	WT
TCGA	TCGA-AG-3893-01	WT	WT	WT	WT	WT	WT	WT	WT	WT	WT	WT	WT	WT	WT	WT	WT	WT	WT	WT	WT	WT	WT	WT	WT	WT	WT	WT	WT	WT	WT	WT	WT	WT	WT	WT	WT	WT	WT	WT	WT	WT	WT	WT	WT	WT	WT	WT	WT
UNSW_Cancer_Spectrum_2019	CRC_10	WT	WT	WT	WT	WT	WT	WT	WT	WT	WT	WT	WT	WT	BRAF_p.V600E	WT	WT	WT	WT	WT	WT	WT	WT	WT	WT	WT	WT	WT	WT	WT	WT	WT	WT	WT	WT	WT	WT	WT	WT	WT	WT	WT	WT	WT	WT	WT	WT	WT	WT
DFCI_Cell_Reports_2016	coadread_dfci_2016_3709	WT	WT	WT	WT	WT	WT	WT	WT	WT	WT	WT	WT	WT	WT	WT	WT	WT	WT	WT	WT	WT	WT	KRAS_p.G12D	WT	WT	WT	WT	WT	WT	WT	WT	WT	WT	WT	WT	WT	WT	WT	TP53_p.G245S	WT	WT	WT	WT	WT	WT	WT	WT	WT
MSKCC_Cancer_Cell_2018	P-0011264-T01-IM5	WT	WT	WT	WT	WT	WT	WT	WT	WT	WT	WT	WT	WT	WT	WT	WT	WT	WT	WT	WT	WT	WT	WT	WT	WT	WT	WT	WT	WT	WT	WT	WT	WT	WT	WT	WT	WT	WT	WT	WT	WT	WT	WT	WT	WT	WT	WT	WT
TCGA	TCGA-F5-6811-01	WT	WT	WT	WT	WT	WT	WT	WT	WT	WT	WT	WT	WT	WT	WT	WT	WT	WT	WT	WT	WT	WT	WT	WT	WT	WT	WT	WT	WT	WT	WT	WT	WT	WT	WT	WT	WT	WT	WT	TP53_p.R175H	WT	WT	WT	WT	WT	WT	WT	WT
DFCI_Cell_Reports_2016	coadread_dfci_2016_1202	WT	WT	WT	WT	WT	WT	WT	WT	WT	WT	WT	WT	WT	BRAF_p.V600E	WT	WT	WT	WT	WT	WT	WT	WT	WT	WT	WT	WT	WT	WT	WT	WT	WT	WT	WT	WT	WT	WT	WT	WT	WT	WT	WT	WT	WT	WT	WT	WT	WT	WT
DFCI_Cell_Reports_2016	coadread_dfci_2016_1161	WT	WT	WT	WT	WT	WT	WT	WT	WT	WT	WT	WT	WT	WT	WT	WT	WT	WT	WT	WT	WT	WT	WT	WT	WT	WT	WT	WT	WT	WT	WT	WT	WT	WT	WT	WT	WT	WT	WT	WT	WT	WT	WT	WT	WT	WT	WT	WT
DFCI_Cell_Reports_2016	coadread_dfci_2016_207430	WT	WT	WT	WT	WT	WT	WT	WT	WT	WT	WT	WT	WT	WT	WT	WT	WT	WT	WT	WT	WT	WT	WT	WT	WT	WT	WT	WT	PGM5_p.I98V	WT	WT	WT	WT	WT	WT	WT	WT	WT	WT	WT	WT	WT	WT	WT	WT	WT	WT	WT
TCGA	TCGA-EI-6514-01	WT	WT	WT	WT	WT	WT	WT	WT	WT	WT	WT	WT	WT	WT	WT	WT	WT	WT	WT	WT	WT	WT	WT	WT	WT	WT	WT	WT	WT	WT	WT	WT	WT	WT	WT	WT	WT	WT	WT	WT	WT	WT	WT	WT	TP53_p.R273C	WT	WT	WT
MSKCC_Cancer_Cell_2018	P-0000561-T01-IM3	WT	WT	WT	WT	WT	WT	WT	WT	WT	WT	WT	WT	WT	WT	WT	WT	WT	WT	WT	WT	WT	WT	WT	WT	WT	KRAS_p.G13D	WT	WT	WT	WT	WT	PIK3CA_p.H1047R	WT	WT	WT	WT	WT	WT	WT	WT	WT	WT	WT	WT	WT	WT	WT	WT
DFCI_Cell_Reports_2016	coadread_dfci_2016_344232	WT	WT	WT	WT	WT	WT	WT	WT	WT	WT	WT	WT	WT	WT	WT	WT	WT	WT	WT	WT	WT	WT	WT	WT	WT	WT	WT	WT	WT	WT	WT	WT	WT	WT	WT	WT	WT	WT	WT	WT	WT	WT	WT	WT	WT	WT	WT	WT
DFCI_Cell_Reports_2016	coadread_dfci_2016_691	WT	WT	WT	WT	WT	WT	WT	WT	WT	WT	WT	WT	WT	WT	WT	WT	WT	WT	WT	WT	WT	WT	WT	WT	WT	KRAS_p.G13D	WT	WT	WT	WT	WT	WT	WT	WT	WT	WT	WT	WT	WT	WT	WT	WT	WT	WT	WT	WT	WT	WT
DFCI_Cell_Reports_2016	coadread_dfci_2016_3227	WT	WT	WT	WT	WT	WT	WT	WT	WT	WT	WT	WT	WT	WT	WT	WT	WT	WT	WT	WT	WT	WT	WT	WT	WT	WT	WT	WT	WT	WT	WT	WT	WT	WT	WT	WT	WT	WT	WT	WT	WT	WT	WT	WT	WT	WT	WT	WT
MSKCC_Cancer_Cell_2018	P-0007909-T01-IM5	WT	APC_p.Q1378*	WT	WT	WT	WT	WT	WT	WT	WT	WT	WT	WT	WT	WT	WT	WT	WT	WT	WT	WT	WT	WT	WT	WT	WT	WT	WT	WT	WT	WT	WT	WT	WT	WT	WT	WT	WT	WT	TP53_p.R175H	WT	WT	WT	WT	WT	WT	WT	WT
MSKCC_Cancer_Cell_2018	P-0006469-T01-IM5	WT	WT	WT	WT	APC_p.R1450*	WT	WT	WT	WT	WT	APC_p.R554*	WT	WT	WT	WT	WT	WT	WT	WT	WT	WT	WT	KRAS_p.G12D	WT	WT	WT	WT	WT	WT	WT	WT	WT	WT	WT	WT	WT	WT	WT	WT	WT	WT	WT	WT	WT	WT	WT	WT	WT
MSKCC_Cancer_Cell_2018	P-0000802-T01-IM3	WT	WT	WT	WT	WT	WT	WT	WT	WT	WT	WT	WT	WT	WT	WT	WT	WT	WT	WT	WT	WT	WT	WT	WT	KRAS_p.G12V	WT	WT	WT	WT	WT	WT	WT	WT	WT	WT	WT	WT	WT	WT	WT	WT	WT	WT	WT	WT	WT	WT	WT
DFCI_Cell_Reports_2016	coadread_dfci_2016_2359	WT	WT	WT	WT	WT	WT	WT	WT	WT	WT	WT	WT	WT	WT	WT	WT	WT	WT	WT	WT	WT	WT	WT	WT	WT	KRAS_p.G13D	WT	WT	WT	WT	WT	WT	WT	WT	WT	WT	WT	WT	WT	WT	WT	WT	WT	WT	WT	WT	WT	WT
TCGA	TCGA-AA-A01P-01	WT	WT	WT	WT	WT	WT	WT	WT	WT	WT	WT	WT	WT	BRAF_p.V600E	WT	WT	WT	WT	WT	WT	WT	WT	WT	WT	WT	WT	WT	WT	WT	WT	WT	WT	WT	WT	WT	WT	WT	WT	WT	WT	WT	WT	WT	WT	WT	WT	WT	WT
DFCI_Cell_Reports_2016	coadread_dfci_2016_3316	WT	WT	WT	WT	WT	WT	WT	WT	WT	WT	WT	WT	WT	WT	WT	WT	WT	WT	WT	WT	WT	WT	WT	WT	WT	WT	WT	WT	WT	WT	WT	WT	WT	WT	WT	WT	WT	WT	TP53_p.G245S	WT	WT	WT	WT	WT	WT	WT	WT	WT
TCGA	TCGA-CI-6620-01	WT	WT	WT	WT	WT	WT	WT	WT	WT	WT	WT	WT	APC_p.R876*	WT	WT	WT	WT	WT	WT	WT	WT	WT	KRAS_p.G12D	WT	WT	WT	WT	WT	WT	WT	WT	WT	WT	WT	WT	WT	WT	WT	WT	WT	WT	WT	WT	WT	WT	WT	WT	WT
Genentech_Nature_2012	587246	WT	WT	WT	WT	WT	WT	WT	WT	WT	WT	WT	WT	WT	BRAF_p.V600E	WT	WT	WT	WT	WT	WT	WT	WT	WT	WT	WT	WT	WT	WT	WT	WT	PIK3CA_p.E545K	WT	WT	WT	WT	WT	WT	WT	WT	WT	WT	WT	WT	WT	WT	WT	WT	WT
MSKCC_Cancer_Cell_2018	P-0014026-T01-IM5	WT	WT	WT	WT	WT	WT	WT	WT	WT	WT	WT	WT	APC_p.R876*	WT	WT	WT	WT	WT	WT	WT	WT	WT	WT	WT	WT	WT	WT	WT	WT	WT	WT	WT	WT	WT	WT	WT	WT	WT	WT	WT	WT	TP53_p.R213*	WT	WT	WT	WT	WT	WT
UNSW_Cancer_Spectrum_2019	CRC_26	WT	WT	WT	WT	WT	WT	WT	WT	WT	WT	WT	WT	WT	WT	WT	WT	WT	WT	WT	WT	WT	WT	WT	WT	WT	WT	WT	WT	WT	WT	WT	WT	WT	WT	WT	WT	WT	WT	WT	WT	WT	WT	WT	WT	WT	WT	WT	TP53_p.R342*
DFCI_Cell_Reports_2016	coadread_dfci_2016_237969	WT	WT	WT	WT	WT	WT	WT	WT	WT	WT	WT	WT	WT	WT	WT	WT	WT	WT	WT	WT	WT	WT	WT	WT	WT	WT	WT	WT	WT	WT	WT	WT	WT	WT	WT	WT	WT	WT	WT	WT	WT	WT	WT	WT	WT	TP53_p.R273H	WT	WT
MSKCC_Cancer_Cell_2018	P-0000763-T01-IM3	WT	WT	WT	WT	WT	WT	WT	WT	WT	WT	WT	WT	WT	WT	WT	WT	WT	WT	WT	KRAS_p.A146T	WT	WT	WT	WT	WT	WT	WT	WT	WT	PIK3CA_p.E542K	WT	WT	WT	WT	WT	WT	WT	WT	WT	WT	WT	WT	WT	TP53_p.R248W	WT	WT	WT	WT
MSKCC_Cancer_Cell_2018	P-0006581-T01-IM5	WT	WT	WT	WT	WT	WT	WT	WT	WT	WT	WT	WT	WT	WT	WT	WT	WT	WT	WT	WT	WT	WT	KRAS_p.G12D	WT	WT	WT	WT	WT	WT	WT	PIK3CA_p.E545K	WT	WT	WT	WT	WT	WT	WT	WT	WT	WT	WT	WT	WT	WT	WT	WT	WT
MSKCC_Cancer_Cell_2018	P-0009993-T01-IM3	WT	WT	WT	APC_p.R1114*	WT	WT	WT	WT	WT	WT	WT	WT	WT	WT	WT	WT	WT	WT	WT	WT	WT	WT	WT	WT	WT	WT	WT	WT	WT	WT	WT	WT	WT	WT	WT	WT	WT	WT	WT	WT	WT	WT	WT	WT	WT	WT	WT	WT
TCGA	TCGA-AA-3695-01	WT	WT	WT	WT	WT	WT	WT	WT	WT	WT	WT	WT	WT	WT	WT	WT	WT	WT	WT	WT	WT	WT	KRAS_p.G12D	WT	WT	WT	WT	WT	WT	WT	WT	WT	WT	WT	WT	WT	WT	WT	WT	WT	WT	WT	WT	WT	WT	WT	WT	WT
TCGA	TCGA-AA-3973-01	WT	WT	WT	WT	WT	WT	WT	WT	WT	WT	WT	WT	WT	WT	WT	WT	WT	WT	WT	WT	WT	WT	WT	WT	WT	WT	WT	WT	WT	WT	WT	WT	WT	WT	WT	WT	WT	WT	WT	WT	WT	WT	WT	WT	WT	WT	WT	WT
MSKCC_Cancer_Cell_2018	P-0006816-T01-IM5	WT	WT	WT	WT	WT	WT	WT	WT	APC_p.R283*	WT	WT	WT	WT	WT	WT	WT	WT	WT	WT	WT	WT	WT	WT	WT	WT	WT	WT	WT	WT	WT	WT	WT	WT	WT	WT	WT	WT	WT	WT	WT	WT	WT	WT	WT	WT	TP53_p.R273H	WT	WT
MSKCC_Cancer_Cell_2018	P-0008913-T01-IM5	WT	WT	WT	WT	WT	WT	WT	APC_p.R232*	WT	WT	WT	WT	WT	WT	WT	WT	WT	WT	WT	WT	WT	WT	WT	WT	WT	WT	WT	WT	WT	WT	WT	WT	WT	WT	WT	WT	WT	WT	WT	WT	WT	WT	TP53_p.R248Q	WT	WT	WT	WT	WT
MSKCC_Cancer_Cell_2018	P-0010160-T01-IM5	WT	WT	WT	WT	WT	WT	WT	WT	WT	WT	WT	WT	WT	WT	WT	WT	WT	WT	WT	WT	WT	WT	WT	WT	WT	WT	WT	WT	WT	WT	WT	WT	WT	WT	WT	WT	WT	WT	TP53_p.G245S	WT	WT	WT	WT	WT	WT	WT	WT	WT
DFCI_Cell_Reports_2016	coadread_dfci_2016_1170	WT	WT	WT	WT	WT	WT	WT	WT	WT	WT	WT	WT	WT	WT	WT	WT	WT	WT	WT	WT	WT	WT	WT	WT	WT	WT	WT	WT	WT	WT	WT	WT	WT	WT	WT	WT	WT	WT	WT	TP53_p.R175H	WT	WT	WT	WT	WT	WT	WT	WT
MSKCC_Cancer_Cell_2018	P-0009303-T01-IM5	WT	WT	WT	WT	WT	WT	WT	WT	WT	WT	WT	WT	WT	BRAF_p.V600E	WT	WT	WT	WT	WT	WT	WT	WT	WT	WT	WT	WT	WT	WT	WT	WT	WT	WT	WT	WT	WT	WT	WT	WT	WT	WT	WT	WT	WT	WT	WT	WT	WT	WT
DFCI_Cell_Reports_2016	coadread_dfci_2016_1745	WT	WT	WT	WT	WT	WT	WT	WT	WT	WT	WT	WT	WT	WT	WT	WT	WT	WT	WT	WT	WT	WT	WT	WT	WT	WT	WT	WT	WT	WT	WT	WT	WT	WT	WT	WT	WT	WT	WT	TP53_p.R175H	WT	WT	WT	WT	WT	WT	WT	WT
MSKCC_Cancer_Cell_2018	P-0007133-T01-IM5	WT	WT	WT	WT	WT	WT	WT	WT	WT	WT	WT	WT	WT	WT	WT	WT	WT	WT	WT	WT	WT	WT	KRAS_p.G12D	WT	WT	WT	WT	WT	WT	WT	WT	WT	WT	WT	WT	WT	WT	WT	WT	WT	WT	WT	WT	WT	WT	WT	WT	WT
DFCI_Cell_Reports_2016	coadread_dfci_2016_2364	WT	WT	WT	WT	WT	WT	WT	WT	WT	WT	WT	WT	WT	WT	WT	WT	WT	WT	WT	WT	WT	WT	WT	WT	WT	WT	WT	WT	WT	WT	WT	WT	WT	WT	WT	WT	WT	WT	WT	WT	WT	WT	WT	WT	WT	WT	WT	WT
MSKCC_Cancer_Cell_2018	P-0004834-T01-IM5	WT	WT	WT	WT	WT	WT	WT	WT	WT	WT	WT	WT	WT	WT	WT	WT	WT	WT	WT	WT	WT	WT	WT	WT	WT	WT	WT	WT	WT	WT	WT	WT	WT	WT	WT	WT	WT	WT	WT	WT	WT	TP53_p.R213*	WT	WT	WT	WT	WT	WT
MSKCC_Cancer_Cell_2018	P-0004845-T01-IM5	WT	WT	APC_p.Q1429*	WT	WT	WT	WT	WT	WT	APC_p.R499*	WT	WT	WT	WT	WT	WT	WT	WT	WT	WT	WT	WT	WT	WT	WT	WT	WT	WT	WT	WT	WT	WT	WT	WT	WT	WT	WT	WT	WT	TP53_p.R175H	WT	WT	WT	WT	WT	WT	WT	WT
DFCI_Cell_Reports_2016	coadread_dfci_2016_3091	WT	WT	WT	WT	WT	WT	WT	WT	WT	WT	WT	WT	WT	WT	WT	WT	WT	WT	WT	WT	WT	WT	WT	WT	WT	WT	WT	WT	WT	WT	WT	WT	WT	WT	WT	WT	WT	WT	WT	WT	WT	WT	WT	WT	WT	WT	WT	WT
TCGA	TCGA-G4-6627-01	WT	WT	WT	WT	WT	APC_p.R213*	WT	WT	WT	WT	WT	WT	WT	WT	WT	WT	WT	WT	WT	WT	WT	WT	WT	WT	KRAS_p.G12V	WT	WT	PCBP1_p.L100Q	WT	WT	PIK3CA_p.E545K	WT	WT	WT	WT	WT	WT	WT	WT	WT	WT	WT	WT	WT	WT	WT	WT	WT
TCGA	TCGA-EI-6884-01	WT	WT	WT	WT	WT	WT	WT	WT	WT	WT	WT	WT	WT	WT	WT	WT	WT	WT	WT	WT	WT	WT	WT	WT	WT	WT	WT	WT	WT	WT	WT	WT	WT	WT	WT	WT	WT	WT	WT	WT	WT	WT	WT	WT	WT	WT	WT	WT
MSKCC_Cancer_Cell_2018	P-0007831-T01-IM5	WT	WT	WT	WT	WT	WT	WT	WT	WT	WT	WT	WT	WT	BRAF_p.V600E	WT	WT	WT	WT	WT	WT	WT	WT	WT	WT	WT	WT	WT	WT	WT	WT	WT	WT	WT	WT	WT	WT	WT	WT	WT	WT	WT	WT	WT	WT	WT	WT	WT	WT
DFCI_Cell_Reports_2016	coadread_dfci_2016_3430	WT	WT	WT	WT	WT	WT	WT	WT	WT	WT	WT	WT	WT	WT	WT	WT	WT	WT	WT	WT	WT	WT	WT	WT	KRAS_p.G12V	WT	WT	WT	WT	WT	WT	WT	WT	WT	WT	WT	WT	WT	WT	WT	WT	WT	WT	WT	WT	WT	TP53_p.R282W	WT
TCGA	TCGA-F5-6812-01	WT	WT	WT	WT	WT	WT	WT	WT	WT	WT	WT	WT	WT	WT	WT	WT	WT	WT	WT	WT	KRAS_p.G12A	WT	WT	WT	WT	WT	WT	WT	WT	WT	WT	WT	WT	WT	WT	WT	WT	WT	WT	WT	WT	WT	WT	WT	WT	WT	WT	WT
DFCI_Cell_Reports_2016	coadread_dfci_2016_2434	WT	WT	WT	WT	WT	WT	WT	WT	WT	WT	WT	WT	WT	WT	WT	WT	WT	WT	WT	WT	WT	WT	WT	WT	WT	WT	WT	WT	WT	WT	WT	WT	WT	WT	WT	WT	WT	WT	WT	WT	WT	WT	WT	WT	WT	WT	WT	WT
MSKCC_Cancer_Cell_2018	P-0013103-T01-IM5	WT	WT	APC_p.Q1429*	WT	WT	WT	WT	WT	WT	WT	WT	WT	WT	WT	WT	WT	WT	WT	WT	WT	WT	WT	WT	WT	WT	WT	WT	WT	WT	WT	WT	WT	WT	WT	WT	WT	WT	WT	WT	WT	WT	WT	WT	WT	WT	WT	WT	WT
DFCI_Cell_Reports_2016	coadread_dfci_2016_229707	WT	WT	WT	WT	WT	WT	WT	WT	WT	WT	WT	WT	WT	WT	WT	WT	WT	WT	WT	WT	WT	WT	WT	WT	KRAS_p.G12V	WT	WT	WT	WT	WT	WT	WT	WT	WT	WT	WT	WT	WT	WT	WT	WT	WT	WT	WT	WT	WT	WT	WT
MSKCC_Cancer_Cell_2018	P-0005941-T01-IM5	WT	WT	WT	WT	WT	WT	WT	WT	WT	WT	WT	WT	WT	WT	WT	WT	WT	WT	WT	WT	WT	WT	WT	WT	WT	WT	WT	WT	WT	WT	WT	WT	WT	WT	WT	WT	WT	WT	WT	WT	WT	WT	WT	WT	WT	WT	WT	WT
DFCI_Cell_Reports_2016	coadread_dfci_2016_335135	WT	WT	WT	WT	WT	WT	WT	WT	WT	WT	WT	WT	WT	WT	WT	WT	WT	WT	WT	WT	WT	WT	WT	WT	WT	WT	WT	WT	WT	WT	WT	WT	WT	WT	WT	WT	WT	SMAD4_p.R361H	WT	WT	WT	WT	WT	WT	WT	WT	WT	WT
TCGA	TCGA-QG-A5Z2-01	WT	WT	WT	WT	WT	WT	WT	WT	WT	WT	APC_p.R554*	WT	WT	BRAF_p.V600E	WT	WT	WT	WT	WT	WT	WT	WT	WT	WT	WT	WT	WT	WT	WT	WT	WT	WT	WT	WT	WT	WT	WT	WT	WT	WT	WT	WT	WT	WT	WT	WT	WT	WT
TCGA	TCGA-AG-3725-01	WT	WT	WT	WT	WT	WT	WT	WT	WT	WT	WT	WT	WT	WT	WT	WT	WT	WT	WT	WT	WT	WT	WT	WT	WT	WT	WT	WT	WT	WT	WT	WT	WT	WT	WT	WT	WT	WT	WT	TP53_p.R175H	WT	WT	WT	WT	WT	WT	WT	WT
TCGA	TCGA-AA-A01Z-01	WT	WT	WT	WT	WT	WT	WT	WT	WT	WT	WT	WT	WT	WT	WT	WT	WT	WT	WT	WT	WT	WT	KRAS_p.G12D	WT	WT	WT	WT	WT	WT	WT	WT	WT	WT	WT	WT	WT	WT	WT	WT	WT	WT	WT	WT	WT	WT	WT	WT	WT
TCGA	TCGA-AZ-6603-01	WT	WT	WT	WT	WT	WT	WT	WT	WT	WT	WT	WT	WT	WT	WT	WT	WT	WT	WT	WT	WT	WT	WT	WT	WT	WT	WT	WT	WT	WT	WT	WT	WT	WT	WT	WT	WT	WT	WT	WT	WT	WT	WT	WT	WT	WT	WT	WT
MSKCC_Cancer_Cell_2018	P-0001104-T02-IM3	WT	WT	WT	WT	WT	WT	WT	WT	WT	WT	WT	WT	WT	BRAF_p.V600E	WT	WT	WT	WT	WT	WT	WT	WT	WT	WT	WT	WT	WT	WT	WT	WT	WT	WT	WT	WT	WT	WT	WT	WT	WT	WT	WT	WT	WT	WT	WT	TP53_p.R273H	WT	WT
MSKCC_Cancer_Cell_2018	P-0004431-T01-IM5	WT	WT	WT	WT	WT	WT	WT	WT	WT	WT	WT	WT	WT	WT	WT	WT	WT	WT	WT	WT	WT	WT	WT	WT	KRAS_p.G12V	WT	WT	WT	WT	WT	PIK3CA_p.E545K	WT	WT	WT	WT	WT	WT	WT	WT	WT	WT	WT	WT	WT	WT	WT	WT	WT
DFCI_Cell_Reports_2016	coadread_dfci_2016_306835	WT	WT	WT	WT	WT	WT	WT	WT	WT	WT	WT	WT	WT	WT	WT	WT	WT	WT	WT	WT	WT	WT	WT	WT	WT	KRAS_p.G13D	WT	WT	WT	WT	WT	WT	WT	WT	WT	WT	WT	WT	WT	WT	WT	WT	WT	WT	WT	WT	TP53_p.R282W	WT
MSKCC_Cancer_Cell_2018	P-0010275-T01-IM5	WT	WT	WT	WT	WT	WT	WT	WT	WT	APC_p.R499*	WT	WT	WT	WT	WT	WT	FBXW7_p.R465H	WT	WT	WT	WT	WT	WT	WT	WT	WT	WT	WT	WT	WT	WT	WT	WT	WT	WT	WT	WT	WT	WT	WT	WT	WT	WT	WT	WT	WT	WT	WT
DFCI_Cell_Reports_2016	coadread_dfci_2016_2397	WT	WT	WT	WT	WT	WT	WT	WT	WT	WT	WT	WT	WT	WT	WT	WT	WT	WT	WT	WT	WT	WT	WT	WT	WT	WT	WT	WT	WT	PIK3CA_p.E542K	WT	WT	WT	WT	WT	WT	WT	WT	WT	WT	WT	WT	WT	WT	WT	WT	WT	WT
MSKCC_Cancer_Cell_2018	P-0006813-T01-IM5	WT	WT	WT	WT	WT	APC_p.R213*	WT	WT	WT	WT	WT	WT	WT	WT	WT	WT	WT	WT	WT	WT	WT	WT	WT	WT	WT	WT	WT	WT	WT	WT	WT	WT	WT	WT	WT	WT	WT	WT	WT	WT	WT	WT	TP53_p.R248Q	WT	WT	WT	WT	WT
MSKCC_Cancer_Cell_2018	P-0004441-T01-IM5	WT	WT	WT	WT	WT	WT	WT	WT	WT	WT	WT	WT	WT	WT	WT	WT	WT	WT	WT	WT	WT	WT	WT	WT	WT	WT	WT	WT	WT	WT	WT	WT	WT	WT	WT	WT	WT	WT	WT	WT	WT	WT	WT	WT	WT	WT	WT	WT
MSKCC_Cancer_Cell_2018	P-0007669-T01-IM5	WT	WT	WT	WT	WT	WT	WT	WT	WT	WT	WT	WT	WT	WT	WT	WT	WT	WT	WT	WT	WT	WT	WT	WT	WT	WT	WT	WT	WT	WT	WT	WT	WT	WT	WT	WT	WT	WT	WT	WT	WT	WT	WT	WT	WT	WT	WT	WT
MSKCC_Cancer_Cell_2018	P-0003301-T01-IM5	WT	WT	WT	WT	WT	WT	WT	WT	WT	WT	WT	WT	WT	WT	WT	WT	WT	WT	WT	WT	WT	WT	WT	WT	WT	KRAS_p.G13D	WT	WT	WT	WT	WT	WT	WT	WT	WT	WT	WT	WT	WT	WT	WT	WT	WT	WT	WT	WT	WT	WT
MSKCC_Cancer_Cell_2018	P-0000868-T01-IM3	WT	WT	WT	WT	WT	WT	WT	APC_p.R232*	WT	WT	WT	WT	WT	WT	WT	WT	WT	WT	WT	WT	WT	WT	WT	WT	WT	WT	WT	WT	WT	WT	WT	WT	WT	WT	WT	WT	WT	WT	WT	WT	WT	WT	WT	WT	WT	WT	WT	WT
TCGA	TCGA-AA-3819-01	WT	WT	WT	WT	WT	WT	WT	WT	WT	WT	WT	WT	WT	WT	WT	WT	WT	WT	WT	WT	WT	WT	WT	WT	WT	WT	WT	WT	WT	WT	WT	WT	WT	WT	WT	WT	WT	WT	WT	WT	WT	WT	WT	WT	WT	WT	WT	WT
DFCI_Cell_Reports_2016	coadread_dfci_2016_2429	WT	WT	WT	WT	WT	WT	WT	WT	WT	WT	WT	WT	WT	WT	WT	WT	WT	WT	WT	WT	WT	WT	WT	WT	KRAS_p.G12V	WT	WT	WT	WT	WT	WT	WT	WT	WT	WT	WT	WT	WT	WT	WT	WT	WT	WT	WT	WT	WT	WT	WT
MSKCC_Cancer_Cell_2018	P-0005311-T01-IM5	WT	WT	WT	WT	WT	WT	WT	WT	WT	WT	WT	WT	WT	WT	WT	WT	WT	WT	WT	WT	WT	WT	WT	WT	KRAS_p.G12V	WT	WT	WT	WT	WT	WT	WT	WT	WT	WT	WT	WT	WT	WT	WT	WT	WT	WT	WT	WT	WT	WT	WT
TCGA	TCGA-CK-6748-01	WT	WT	WT	WT	WT	WT	WT	WT	WT	WT	WT	WT	WT	WT	WT	WT	WT	WT	WT	WT	WT	WT	KRAS_p.G12D	WT	WT	WT	WT	WT	WT	WT	WT	WT	WT	WT	WT	WT	WT	WT	WT	WT	WT	WT	WT	WT	WT	WT	WT	WT
MSKCC_Cancer_Cell_2018	P-0006659-T01-IM5	WT	WT	WT	WT	WT	WT	WT	WT	WT	WT	WT	WT	APC_p.R876*	WT	WT	WT	WT	WT	WT	WT	WT	WT	KRAS_p.G12D	WT	WT	WT	WT	WT	WT	WT	WT	WT	WT	WT	WT	WT	WT	WT	WT	WT	WT	WT	WT	WT	WT	WT	WT	WT
MSKCC_Cancer_Cell_2018	P-0011283-T01-IM5	WT	WT	WT	WT	WT	WT	WT	WT	WT	WT	WT	WT	WT	WT	WT	WT	WT	WT	WT	WT	WT	WT	WT	WT	WT	WT	WT	WT	WT	WT	WT	WT	WT	WT	WT	WT	WT	WT	WT	WT	WT	WT	WT	WT	TP53_p.R273C	WT	WT	WT
DFCI_Cell_Reports_2016	coadread_dfci_2016_3485	WT	WT	WT	WT	WT	WT	WT	WT	WT	WT	WT	WT	WT	WT	WT	WT	WT	WT	WT	WT	WT	WT	WT	WT	WT	WT	WT	WT	WT	WT	WT	WT	WT	WT	WT	WT	WT	WT	WT	WT	WT	WT	WT	WT	WT	WT	WT	WT
MSKCC_Cancer_Cell_2018	P-0010049-T01-IM5	WT	WT	WT	WT	WT	WT	WT	WT	WT	WT	WT	WT	WT	WT	WT	WT	WT	WT	WT	WT	WT	WT	WT	WT	WT	WT	WT	WT	WT	WT	WT	WT	WT	WT	WT	WT	WT	WT	WT	WT	WT	WT	WT	WT	WT	WT	WT	WT
MSKCC_Cancer_Cell_2018	P-0006272-T01-IM5	WT	WT	WT	WT	WT	WT	WT	WT	WT	WT	WT	WT	WT	WT	WT	WT	WT	WT	WT	WT	WT	WT	WT	WT	WT	WT	WT	WT	WT	WT	WT	WT	WT	WT	WT	WT	WT	WT	WT	WT	WT	WT	WT	WT	WT	WT	WT	WT
MSKCC_Cancer_Cell_2018	P-0012399-T01-IM5	WT	WT	WT	WT	WT	WT	WT	WT	WT	WT	WT	WT	WT	WT	WT	WT	WT	WT	WT	WT	WT	WT	WT	WT	WT	WT	WT	WT	WT	WT	WT	WT	WT	WT	WT	WT	WT	WT	WT	WT	WT	WT	WT	WT	WT	WT	WT	WT
TCGA	TCGA-AA-3989-01	WT	WT	WT	WT	WT	WT	WT	WT	WT	WT	WT	WT	WT	WT	WT	WT	WT	WT	WT	WT	WT	WT	WT	WT	WT	WT	WT	WT	WT	WT	WT	WT	WT	WT	WT	WT	WT	WT	WT	WT	WT	WT	WT	WT	WT	WT	WT	WT
DFCI_Cell_Reports_2016	coadread_dfci_2016_464	WT	WT	WT	WT	WT	WT	WT	WT	WT	WT	WT	WT	WT	WT	WT	WT	WT	WT	WT	WT	WT	KRAS_p.G12C	WT	WT	WT	WT	WT	WT	WT	WT	WT	WT	WT	WT	WT	WT	WT	WT	WT	WT	WT	WT	WT	WT	WT	WT	WT	WT
TCGA	TCGA-3L-AA1B-01	WT	WT	WT	WT	APC_p.R1450*	WT	WT	WT	WT	WT	WT	WT	APC_p.R876*	WT	WT	WT	WT	WT	WT	WT	WT	WT	WT	WT	WT	WT	WT	WT	WT	WT	PIK3CA_p.E545K	WT	WT	WT	WT	WT	WT	WT	WT	WT	WT	WT	WT	WT	WT	WT	WT	WT
UNSW_Cancer_Spectrum_2019	CRC_47	WT	WT	WT	WT	APC_p.R1450*	WT	WT	WT	WT	WT	WT	WT	WT	WT	WT	WT	WT	WT	WT	WT	WT	WT	KRAS_p.G12D	WT	WT	WT	WT	WT	WT	WT	WT	WT	WT	WT	WT	WT	WT	WT	WT	WT	WT	WT	WT	WT	WT	WT	WT	WT
DFCI_Cell_Reports_2016	coadread_dfci_2016_3678	WT	WT	WT	WT	WT	WT	WT	WT	WT	WT	WT	WT	WT	WT	WT	WT	WT	WT	WT	WT	WT	WT	WT	WT	WT	WT	WT	WT	WT	WT	WT	WT	WT	WT	WT	WT	WT	WT	WT	WT	WT	WT	WT	WT	WT	WT	WT	WT
MSKCC_Cancer_Cell_2018	P-0006271-T01-IM5	WT	WT	WT	WT	WT	WT	WT	WT	WT	WT	WT	WT	WT	WT	WT	WT	WT	WT	WT	WT	WT	WT	WT	WT	KRAS_p.G12V	WT	WT	WT	WT	WT	WT	WT	WT	WT	WT	WT	WT	WT	WT	WT	WT	WT	WT	WT	WT	WT	WT	WT
MSKCC_Cancer_Cell_2018	P-0002540-T01-IM3	WT	WT	WT	WT	WT	WT	WT	WT	WT	WT	WT	WT	WT	WT	WT	WT	WT	WT	WT	WT	WT	WT	WT	WT	WT	KRAS_p.G13D	WT	WT	WT	WT	WT	WT	WT	WT	WT	WT	WT	WT	TP53_p.G245S	WT	WT	WT	WT	WT	WT	WT	WT	WT
MSKCC_Cancer_Cell_2018	P-0005443-T01-IM5	WT	WT	WT	WT	WT	WT	WT	WT	WT	WT	WT	WT	APC_p.R876*	WT	WT	WT	WT	WT	WT	WT	WT	WT	KRAS_p.G12D	WT	WT	WT	WT	WT	WT	WT	WT	WT	WT	WT	WT	WT	WT	WT	WT	WT	WT	WT	WT	WT	WT	WT	WT	WT
TCGA	TCGA-AA-3867-01	WT	WT	WT	WT	WT	WT	WT	WT	WT	WT	WT	WT	WT	WT	WT	WT	WT	WT	WT	WT	WT	WT	WT	WT	WT	WT	WT	WT	WT	WT	WT	WT	WT	WT	WT	WT	WT	WT	WT	WT	WT	WT	WT	WT	WT	WT	WT	WT
MSKCC_Cancer_Cell_2018	P-0008133-T01-IM5	WT	WT	WT	WT	WT	WT	WT	WT	WT	WT	WT	WT	WT	WT	WT	WT	WT	WT	WT	WT	WT	WT	WT	WT	WT	WT	NRAS_p.Q61K	WT	WT	WT	WT	WT	WT	WT	WT	WT	WT	WT	WT	WT	WT	WT	WT	WT	WT	WT	WT	WT
MSKCC_Cancer_Cell_2018	P-0008396-T01-IM5	WT	WT	WT	WT	WT	APC_p.R213*	WT	WT	WT	WT	WT	WT	WT	WT	WT	WT	WT	WT	WT	WT	WT	WT	WT	WT	WT	WT	WT	WT	WT	WT	WT	WT	WT	WT	WT	WT	WT	WT	WT	WT	TP53_p.R196*	WT	WT	WT	WT	WT	WT	WT
MSKCC_Cancer_Cell_2018	P-0009121-T01-IM5	WT	WT	WT	WT	WT	WT	WT	WT	WT	WT	WT	WT	WT	WT	WT	WT	WT	WT	WT	WT	WT	WT	WT	WT	WT	WT	WT	WT	WT	WT	WT	WT	WT	WT	WT	WT	WT	WT	WT	TP53_p.R175H	WT	WT	WT	WT	WT	WT	WT	WT
DFCI_Cell_Reports_2016	coadread_dfci_2016_1794	WT	WT	WT	WT	WT	WT	WT	WT	WT	WT	WT	WT	WT	WT	WT	WT	WT	WT	WT	WT	WT	WT	WT	WT	WT	WT	WT	WT	WT	WT	WT	WT	WT	WT	WT	WT	WT	WT	WT	WT	WT	WT	WT	WT	WT	WT	WT	WT
Genentech_Nature_2012	587394	WT	WT	WT	WT	WT	WT	WT	WT	WT	WT	WT	WT	WT	WT	WT	WT	WT	WT	WT	WT	WT	WT	WT	WT	WT	WT	WT	WT	WT	WT	WT	WT	WT	WT	WT	WT	WT	WT	WT	WT	WT	WT	WT	WT	WT	WT	WT	WT
MSKCC_Cancer_Cell_2018	P-0010238-T01-IM5	WT	WT	WT	WT	WT	WT	WT	WT	WT	WT	WT	WT	WT	WT	WT	WT	WT	WT	WT	WT	WT	WT	WT	WT	WT	WT	WT	WT	WT	WT	WT	WT	WT	WT	WT	WT	WT	WT	WT	WT	WT	WT	WT	WT	WT	WT	WT	WT
MSKCC_Cancer_Cell_2018	P-0001227-T01-IM3	WT	WT	WT	WT	WT	WT	WT	WT	WT	WT	WT	WT	WT	WT	WT	WT	WT	WT	WT	WT	WT	KRAS_p.G12C	WT	WT	WT	WT	WT	WT	WT	WT	WT	WT	WT	WT	WT	WT	WT	WT	WT	WT	WT	WT	WT	WT	WT	WT	WT	WT
MSKCC_Cancer_Cell_2018	P-0006219-T01-IM5	WT	WT	WT	WT	WT	WT	WT	WT	WT	WT	WT	WT	WT	WT	WT	WT	WT	WT	WT	WT	WT	KRAS_p.G12C	WT	WT	WT	WT	WT	WT	WT	WT	WT	WT	WT	WT	WT	WT	WT	WT	WT	WT	WT	WT	WT	WT	WT	WT	WT	WT
UNSW_Cancer_Spectrum_2019	CRC_23	WT	WT	WT	WT	WT	WT	WT	WT	WT	WT	WT	WT	WT	WT	WT	WT	WT	WT	WT	WT	WT	WT	WT	WT	WT	WT	WT	WT	WT	WT	WT	WT	WT	WT	WT	WT	WT	WT	WT	WT	WT	WT	WT	WT	WT	TP53_p.R273H	WT	WT
MSKCC_Cancer_Cell_2018	P-0010407-T01-IM5	WT	WT	WT	WT	WT	WT	WT	WT	WT	WT	WT	WT	WT	WT	WT	WT	WT	WT	WT	WT	WT	WT	WT	WT	WT	WT	WT	WT	WT	WT	WT	WT	WT	WT	WT	WT	WT	WT	WT	WT	WT	WT	WT	WT	WT	WT	WT	TP53_p.R342*
DFCI_Cell_Reports_2016	coadread_dfci_2016_2944	WT	WT	WT	WT	WT	WT	WT	WT	WT	WT	WT	WT	WT	WT	WT	WT	WT	WT	WT	WT	WT	WT	WT	WT	WT	WT	WT	WT	WT	WT	WT	WT	WT	WT	WT	WT	WT	WT	WT	WT	WT	WT	WT	WT	WT	WT	WT	WT
DFCI_Cell_Reports_2016	coadread_dfci_2016_587	WT	WT	WT	WT	WT	WT	WT	WT	WT	WT	WT	WT	WT	WT	WT	WT	WT	WT	WT	WT	WT	WT	WT	WT	WT	WT	WT	WT	WT	WT	WT	WT	WT	WT	WT	WT	WT	WT	WT	WT	WT	WT	WT	WT	WT	WT	WT	WT
MSKCC_Cancer_Cell_2018	P-0004454-T01-IM5	WT	WT	WT	WT	WT	WT	WT	WT	WT	WT	WT	WT	WT	BRAF_p.V600E	WT	WT	WT	WT	WT	WT	WT	WT	WT	WT	WT	WT	WT	WT	WT	WT	WT	WT	WT	WT	WT	WT	WT	WT	WT	WT	WT	WT	WT	WT	WT	WT	WT	WT
MSKCC_Cancer_Cell_2018	P-0001949-T01-IM3	WT	WT	WT	WT	WT	WT	WT	WT	WT	WT	WT	WT	WT	WT	WT	WT	WT	WT	WT	WT	WT	WT	WT	WT	WT	WT	WT	WT	WT	WT	WT	WT	WT	WT	WT	WT	WT	WT	WT	WT	WT	WT	WT	WT	WT	WT	WT	WT
MSKCC_Cancer_Cell_2018	P-0010513-T01-IM5	WT	WT	WT	WT	WT	WT	WT	WT	WT	WT	WT	WT	WT	WT	WT	WT	WT	WT	WT	WT	WT	WT	WT	WT	WT	WT	WT	WT	WT	WT	WT	WT	WT	WT	WT	WT	WT	WT	WT	WT	WT	WT	WT	WT	WT	WT	WT	WT
MSKCC_Cancer_Cell_2018	P-0002788-T01-IM3	WT	WT	WT	WT	WT	WT	WT	WT	WT	WT	WT	WT	APC_p.R876*	WT	WT	FBXW7_p.R465C	WT	WT	WT	WT	WT	WT	KRAS_p.G12D	WT	WT	WT	WT	WT	WT	PIK3CA_p.E542K	WT	WT	WT	WT	WT	WT	WT	SMAD4_p.R361H	WT	WT	WT	WT	WT	WT	WT	TP53_p.R273H	WT	WT
MSKCC_Cancer_Cell_2018	P-0005197-T01-IM5	WT	WT	WT	WT	WT	WT	WT	WT	WT	WT	WT	WT	WT	WT	WT	WT	WT	FBXW7_p.R505C	WT	WT	WT	WT	KRAS_p.G12D	WT	WT	WT	WT	WT	WT	WT	WT	WT	WT	WT	WT	WT	WT	WT	WT	WT	WT	WT	WT	WT	WT	WT	WT	WT
DFCI_Cell_Reports_2016	coadread_dfci_2016_2441	WT	WT	WT	WT	WT	WT	WT	WT	WT	WT	WT	WT	WT	WT	WT	WT	WT	WT	WT	WT	WT	WT	WT	WT	WT	WT	WT	WT	WT	WT	WT	WT	WT	WT	WT	WT	WT	WT	WT	WT	WT	WT	WT	WT	WT	WT	WT	WT
MSKCC_Cancer_Cell_2018	P-0005343-T01-IM5	WT	WT	WT	WT	WT	WT	WT	WT	WT	WT	WT	WT	WT	WT	WT	WT	WT	WT	WT	WT	WT	WT	WT	KRAS_p.G12S	WT	WT	WT	WT	WT	WT	WT	WT	WT	WT	WT	WT	WT	WT	WT	WT	WT	WT	WT	WT	WT	WT	TP53_p.R282W	WT
MSKCC_Cancer_Cell_2018	P-0011068-T01-IM5	WT	WT	WT	WT	WT	WT	WT	WT	WT	WT	WT	WT	WT	WT	WT	WT	WT	WT	GNAS_p.R201H	WT	WT	WT	KRAS_p.G12D	WT	WT	WT	WT	WT	WT	WT	WT	WT	WT	WT	WT	WT	WT	WT	WT	WT	WT	WT	WT	WT	TP53_p.R273C	WT	WT	WT
TCGA	TCGA-CM-6161-01	WT	WT	WT	WT	WT	WT	WT	WT	WT	WT	WT	WT	WT	WT	WT	WT	WT	WT	WT	WT	WT	WT	WT	WT	WT	WT	WT	WT	WT	WT	WT	WT	WT	WT	WT	WT	WT	WT	WT	WT	WT	WT	WT	WT	WT	WT	WT	WT
DFCI_Cell_Reports_2016	coadread_dfci_2016_1844	WT	WT	WT	WT	WT	WT	WT	WT	WT	WT	WT	WT	WT	WT	WT	WT	WT	WT	WT	WT	WT	WT	WT	WT	WT	KRAS_p.G13D	WT	WT	WT	WT	WT	WT	WT	WT	WT	WT	WT	WT	WT	WT	WT	WT	WT	WT	WT	WT	WT	WT
TCGA	TCGA-A6-A566-01	WT	WT	WT	WT	WT	WT	APC_p.R216*	WT	WT	WT	WT	WT	WT	WT	WT	WT	WT	WT	WT	WT	WT	WT	WT	WT	WT	WT	WT	WT	WT	WT	WT	WT	WT	WT	WT	WT	WT	WT	WT	WT	WT	WT	WT	WT	WT	WT	WT	WT
MSKCC_Cancer_Cell_2018	P-0011109-T01-IM5	WT	WT	WT	WT	WT	WT	WT	WT	WT	WT	WT	WT	WT	WT	WT	WT	WT	WT	WT	WT	WT	WT	WT	WT	WT	KRAS_p.G13D	WT	WT	WT	WT	WT	WT	WT	WT	WT	WT	WT	WT	WT	TP53_p.R175H	WT	WT	WT	WT	WT	WT	WT	WT
MSKCC_Cancer_Cell_2018	P-0004690-T01-IM5	WT	WT	WT	WT	WT	WT	WT	WT	WT	WT	WT	WT	WT	WT	WT	WT	WT	WT	WT	WT	WT	WT	WT	WT	WT	WT	WT	WT	WT	WT	WT	WT	WT	WT	WT	WT	WT	WT	WT	WT	WT	WT	WT	WT	WT	WT	WT	WT
MSKCC_Cancer_Cell_2018	P-0003717-T01-IM5	WT	WT	WT	WT	WT	WT	WT	WT	WT	WT	WT	WT	WT	WT	WT	WT	WT	WT	WT	WT	WT	WT	WT	WT	WT	WT	WT	WT	WT	WT	WT	WT	WT	WT	WT	WT	WT	WT	TP53_p.G245S	WT	WT	WT	WT	WT	WT	WT	WT	WT
MSKCC_Cancer_Cell_2018	P-0013404-T01-IM5	WT	WT	WT	WT	WT	WT	WT	WT	WT	WT	WT	WT	WT	WT	WT	WT	WT	WT	WT	KRAS_p.A146T	WT	WT	WT	WT	WT	WT	WT	WT	WT	WT	WT	WT	WT	WT	WT	WT	WT	WT	WT	WT	WT	WT	WT	WT	WT	WT	WT	WT
DFCI_Cell_Reports_2016	coadread_dfci_2016_3549	WT	WT	WT	WT	WT	WT	WT	WT	WT	WT	WT	WT	WT	WT	WT	WT	WT	WT	WT	WT	WT	WT	KRAS_p.G12D	WT	WT	WT	WT	WT	WT	WT	PIK3CA_p.E545K	WT	WT	WT	WT	WT	WT	WT	WT	WT	WT	WT	WT	WT	WT	WT	WT	WT
TCGA	TCGA-AA-A00Q-01	WT	WT	WT	WT	WT	WT	WT	WT	WT	WT	WT	WT	WT	WT	WT	WT	WT	WT	WT	WT	WT	WT	KRAS_p.G12D	WT	WT	WT	WT	WT	WT	WT	WT	WT	WT	WT	WT	WT	WT	WT	WT	WT	WT	WT	WT	WT	WT	WT	WT	WT
MSKCC_Cancer_Cell_2018	P-0007171-T01-IM5	WT	WT	WT	WT	WT	WT	WT	WT	WT	WT	WT	WT	WT	WT	WT	WT	FBXW7_p.R465H	WT	WT	WT	WT	WT	WT	WT	WT	WT	WT	WT	WT	WT	WT	WT	WT	WT	WT	WT	WT	WT	WT	WT	WT	WT	WT	WT	WT	WT	WT	WT
MSKCC_Cancer_Cell_2018	P-0007567-T01-IM5	WT	WT	WT	APC_p.R1114*	WT	WT	WT	WT	WT	WT	WT	WT	WT	WT	WT	WT	WT	WT	WT	WT	WT	WT	WT	WT	KRAS_p.G12V	WT	WT	WT	WT	WT	PIK3CA_p.E545K	WT	WT	WT	WT	WT	WT	WT	WT	WT	WT	WT	WT	WT	WT	WT	WT	WT
TCGA	TCGA-AA-3554-01	WT	WT	WT	WT	WT	WT	WT	WT	WT	WT	WT	WT	WT	WT	WT	WT	WT	WT	WT	WT	WT	WT	WT	WT	WT	WT	WT	WT	WT	WT	WT	WT	WT	WT	WT	WT	WT	WT	WT	WT	WT	WT	WT	WT	WT	WT	WT	WT
DFCI_Cell_Reports_2016	coadread_dfci_2016_3191	WT	WT	WT	WT	WT	WT	WT	WT	WT	WT	WT	WT	WT	WT	WT	WT	WT	WT	WT	WT	WT	WT	WT	WT	WT	WT	WT	WT	WT	WT	WT	WT	WT	WT	WT	WT	WT	WT	WT	WT	WT	WT	WT	WT	WT	WT	TP53_p.R282W	WT
MSKCC_Cancer_Cell_2018	P-0000739-T02-IM5	WT	WT	WT	WT	WT	WT	WT	WT	WT	WT	WT	WT	WT	WT	WT	WT	WT	WT	WT	WT	WT	KRAS_p.G12C	WT	WT	WT	WT	WT	WT	WT	WT	PIK3CA_p.E545K	WT	WT	WT	WT	WT	WT	WT	WT	WT	WT	WT	WT	WT	WT	WT	WT	WT
MSKCC_Cancer_Cell_2018	P-0004844-T01-IM5	WT	WT	WT	WT	WT	WT	WT	WT	WT	WT	WT	WT	WT	WT	WT	WT	WT	WT	WT	WT	WT	WT	KRAS_p.G12D	WT	WT	WT	WT	WT	WT	WT	WT	WT	WT	WT	WT	WT	WT	WT	WT	WT	WT	WT	WT	WT	WT	WT	WT	WT
MSKCC_Cancer_Cell_2018	P-0008429-T02-IM5	WT	WT	WT	WT	WT	WT	WT	WT	WT	WT	WT	WT	WT	WT	WT	WT	WT	WT	WT	WT	WT	WT	WT	WT	KRAS_p.G12V	WT	WT	WT	WT	WT	WT	WT	WT	WT	WT	WT	WT	WT	WT	WT	WT	WT	WT	WT	WT	WT	WT	WT
MSKCC_Cancer_Cell_2018	P-0004968-T01-IM5	WT	WT	WT	WT	WT	WT	WT	WT	WT	WT	WT	WT	WT	WT	WT	WT	WT	WT	WT	WT	WT	WT	WT	WT	KRAS_p.G12V	WT	WT	WT	WT	WT	WT	WT	WT	WT	WT	WT	WT	WT	WT	WT	WT	WT	WT	WT	WT	WT	WT	WT
TCGA	TCGA-AA-A01I-01	WT	WT	WT	WT	WT	WT	WT	WT	WT	WT	WT	WT	WT	WT	WT	WT	WT	WT	WT	WT	WT	WT	WT	WT	KRAS_p.G12V	WT	WT	PCBP1_p.L100Q	WT	WT	WT	WT	PIK3CA_p.Q546K	WT	WT	WT	WT	WT	WT	WT	WT	WT	WT	WT	WT	WT	WT	WT
MSKCC_Cancer_Cell_2018	P-0005326-T01-IM5	WT	WT	WT	WT	WT	WT	WT	WT	WT	WT	WT	WT	WT	WT	WT	WT	WT	WT	WT	WT	WT	WT	WT	WT	WT	WT	WT	WT	WT	WT	WT	WT	WT	WT	WT	WT	WT	WT	WT	WT	WT	WT	WT	WT	WT	WT	WT	WT
Genentech_Nature_2012	587360	WT	WT	WT	WT	WT	WT	WT	WT	WT	WT	WT	WT	WT	WT	WT	WT	WT	WT	WT	WT	WT	WT	WT	WT	WT	KRAS_p.G13D	WT	WT	WT	WT	WT	WT	WT	WT	WT	WT	WT	WT	WT	WT	WT	WT	WT	WT	WT	WT	WT	WT
MSKCC_Cancer_Cell_2018	P-0007147-T01-IM5	WT	WT	WT	WT	WT	WT	WT	WT	WT	WT	WT	WT	WT	WT	WT	WT	WT	WT	WT	WT	WT	WT	WT	WT	WT	WT	WT	WT	WT	WT	WT	PIK3CA_p.H1047R	WT	PIK3CA_p.R88Q	WT	WT	WT	WT	WT	WT	WT	WT	WT	WT	WT	WT	WT	WT
TCGA	TCGA-CL-5918-01	WT	WT	WT	WT	WT	WT	WT	WT	WT	WT	WT	WT	WT	WT	WT	WT	WT	WT	WT	WT	WT	WT	WT	WT	WT	WT	WT	WT	WT	WT	WT	WT	WT	WT	WT	WT	WT	WT	WT	WT	WT	WT	WT	WT	WT	WT	TP53_p.R282W	WT
TCGA	TCGA-AG-3598-01	WT	WT	WT	WT	WT	WT	WT	WT	WT	WT	WT	WT	WT	WT	WT	WT	WT	WT	WT	WT	KRAS_p.G12A	WT	WT	WT	WT	WT	WT	WT	WT	WT	WT	WT	WT	WT	WT	WT	WT	WT	WT	TP53_p.R175H	WT	WT	WT	WT	WT	WT	WT	WT
TCGA	TCGA-NH-A6GC-01	WT	WT	WT	WT	WT	WT	WT	WT	WT	WT	WT	WT	WT	WT	WT	WT	WT	WT	WT	WT	WT	WT	WT	WT	KRAS_p.G12V	WT	WT	WT	WT	WT	WT	WT	WT	WT	WT	WT	WT	WT	WT	WT	WT	WT	WT	WT	WT	WT	TP53_p.R282W	WT
DFCI_Cell_Reports_2016	coadread_dfci_2016_3658	WT	WT	WT	WT	WT	WT	WT	WT	WT	WT	WT	WT	WT	BRAF_p.V600E	WT	FBXW7_p.R465C	WT	WT	WT	WT	WT	WT	WT	WT	WT	WT	WT	WT	WT	WT	WT	WT	WT	WT	WT	WT	WT	WT	WT	WT	WT	WT	WT	WT	WT	WT	WT	WT
MSKCC_Cancer_Cell_2018	P-0002721-T01-IM3	WT	WT	WT	WT	WT	WT	WT	WT	APC_p.R283*	WT	WT	WT	WT	WT	WT	WT	WT	WT	WT	WT	WT	WT	WT	WT	WT	WT	WT	WT	WT	WT	WT	WT	WT	WT	WT	WT	WT	WT	WT	TP53_p.R175H	WT	WT	WT	WT	WT	WT	WT	WT
MSKCC_Cancer_Cell_2018	P-0007584-T01-IM5	WT	WT	WT	WT	WT	WT	WT	WT	WT	WT	WT	WT	APC_p.R876*	WT	WT	WT	WT	WT	WT	WT	KRAS_p.G12A	WT	WT	WT	WT	WT	WT	WT	WT	WT	WT	WT	WT	WT	WT	WT	WT	WT	WT	WT	WT	WT	WT	WT	WT	WT	WT	WT
Genentech_Nature_2012	587348	WT	WT	WT	WT	WT	WT	WT	WT	WT	WT	WT	WT	WT	WT	WT	WT	WT	WT	WT	WT	WT	WT	WT	WT	KRAS_p.G12V	WT	WT	WT	WT	WT	WT	PIK3CA_p.H1047R	WT	WT	WT	WT	SMAD4_p.R361C	WT	WT	WT	WT	WT	WT	WT	WT	WT	WT	WT
MSKCC_Cancer_Cell_2018	P-0013876-T01-IM5	WT	WT	WT	WT	WT	WT	WT	WT	WT	WT	WT	WT	WT	WT	WT	WT	WT	WT	WT	WT	WT	WT	WT	KRAS_p.G12S	WT	WT	WT	WT	WT	WT	PIK3CA_p.E545K	WT	WT	WT	WT	WT	WT	WT	WT	WT	WT	WT	WT	WT	TP53_p.R273C	WT	WT	WT
DFCI_Cell_Reports_2016	coadread_dfci_2016_593	WT	WT	WT	WT	WT	WT	WT	WT	WT	WT	WT	WT	WT	WT	WT	WT	WT	WT	WT	WT	WT	WT	WT	WT	WT	WT	WT	WT	WT	WT	WT	WT	WT	WT	WT	WT	WT	WT	WT	WT	WT	WT	WT	WT	WT	WT	WT	WT
MSKCC_Cancer_Cell_2018	P-0013121-T03-IM5	WT	WT	WT	WT	WT	WT	WT	WT	WT	WT	WT	WT	WT	WT	WT	WT	WT	WT	WT	WT	WT	WT	WT	WT	WT	WT	WT	WT	WT	WT	WT	WT	WT	WT	WT	WT	WT	WT	WT	WT	WT	WT	WT	WT	WT	TP53_p.R273H	WT	WT
DFCI_Cell_Reports_2016	coadread_dfci_2016_3432	WT	WT	WT	WT	WT	WT	WT	WT	WT	WT	WT	WT	WT	WT	WT	WT	WT	WT	WT	WT	WT	WT	WT	WT	WT	WT	WT	WT	WT	WT	WT	WT	WT	WT	WT	WT	WT	WT	WT	WT	WT	WT	WT	WT	WT	WT	WT	WT
DFCI_Cell_Reports_2016	coadread_dfci_2016_3546	WT	WT	WT	WT	WT	WT	WT	WT	WT	WT	WT	WT	WT	WT	WT	WT	WT	WT	WT	WT	WT	WT	WT	WT	WT	WT	WT	WT	WT	WT	WT	WT	WT	WT	WT	WT	WT	WT	WT	WT	WT	WT	WT	WT	WT	WT	WT	WT
Genentech_Nature_2012	587400	WT	WT	WT	WT	WT	WT	WT	WT	WT	WT	WT	WT	WT	WT	WT	WT	FBXW7_p.R465H	WT	WT	WT	WT	WT	WT	WT	WT	WT	WT	WT	WT	WT	WT	WT	WT	WT	WT	WT	WT	WT	WT	WT	WT	WT	WT	WT	WT	WT	WT	WT
MSKCC_Cancer_Cell_2018	P-0004159-T01-IM5	WT	WT	WT	WT	WT	WT	APC_p.R216*	WT	WT	WT	WT	WT	WT	WT	WT	WT	WT	WT	WT	WT	WT	WT	KRAS_p.G12D	WT	WT	WT	WT	WT	WT	WT	WT	WT	WT	WT	WT	WT	WT	WT	WT	WT	WT	WT	WT	WT	WT	WT	WT	WT
MSKCC_Cancer_Cell_2018	P-0009760-T01-IM5	WT	WT	WT	WT	WT	WT	WT	WT	WT	WT	WT	WT	WT	WT	WT	WT	WT	WT	WT	WT	WT	WT	KRAS_p.G12D	WT	WT	WT	WT	WT	WT	WT	WT	WT	WT	WT	WT	WT	WT	WT	WT	WT	WT	WT	WT	WT	WT	WT	WT	WT
DFCI_Cell_Reports_2016	coadread_dfci_2016_2926	WT	WT	WT	WT	WT	WT	WT	WT	WT	WT	WT	WT	WT	WT	WT	WT	WT	WT	WT	WT	WT	WT	WT	WT	WT	WT	WT	WT	WT	WT	WT	WT	WT	WT	WT	WT	WT	WT	WT	WT	WT	WT	WT	WT	WT	WT	WT	WT
TCGA	TCGA-EI-6883-01	WT	APC_p.Q1378*	WT	WT	WT	APC_p.R213*	WT	WT	WT	WT	WT	WT	WT	WT	WT	WT	WT	WT	WT	WT	WT	WT	WT	WT	WT	WT	WT	WT	WT	WT	WT	WT	WT	WT	WT	WT	WT	WT	TP53_p.G245S	WT	WT	WT	WT	WT	WT	WT	WT	WT
MSKCC_Cancer_Cell_2018	P-0006136-T01-IM5	WT	WT	WT	WT	WT	WT	WT	WT	WT	WT	WT	WT	WT	WT	WT	WT	WT	WT	WT	WT	WT	WT	WT	WT	KRAS_p.G12V	WT	WT	WT	WT	WT	WT	WT	WT	WT	WT	WT	WT	WT	WT	WT	WT	WT	WT	WT	WT	WT	WT	TP53_p.R342*
MSKCC_Cancer_Cell_2018	P-0006888-T01-IM5	WT	WT	WT	WT	WT	WT	WT	WT	WT	WT	WT	WT	WT	WT	WT	WT	WT	WT	WT	WT	WT	WT	WT	KRAS_p.G12S	WT	WT	WT	WT	WT	WT	WT	WT	WT	WT	WT	WT	WT	WT	WT	WT	WT	TP53_p.R213*	WT	WT	WT	WT	WT	WT
DFCI_Cell_Reports_2016	coadread_dfci_2016_621	WT	WT	WT	WT	WT	WT	WT	WT	WT	WT	WT	WT	WT	WT	WT	WT	WT	WT	WT	WT	WT	WT	KRAS_p.G12D	WT	WT	WT	WT	WT	WT	WT	WT	WT	PIK3CA_p.Q546K	WT	WT	WT	WT	WT	WT	WT	WT	WT	WT	WT	WT	WT	WT	WT
TCGA	TCGA-F4-6854-01	WT	WT	WT	WT	WT	WT	WT	WT	WT	WT	WT	WT	WT	WT	WT	WT	WT	WT	WT	WT	WT	WT	WT	WT	KRAS_p.G12V	WT	WT	WT	WT	WT	WT	WT	WT	WT	WT	WT	WT	WT	WT	TP53_p.R175H	WT	WT	WT	WT	WT	WT	TP53_p.R282W	WT
MSKCC_Cancer_Cell_2018	P-0005853-T01-IM5	WT	WT	WT	WT	WT	WT	WT	WT	WT	WT	WT	WT	WT	WT	WT	WT	WT	WT	WT	WT	WT	WT	WT	WT	WT	WT	WT	WT	WT	WT	WT	WT	WT	WT	WT	WT	WT	WT	TP53_p.G245S	WT	WT	WT	WT	WT	WT	WT	WT	WT
MSKCC_Cancer_Cell_2018	P-0003793-T01-IM5	WT	WT	WT	WT	WT	WT	WT	WT	WT	WT	APC_p.R554*	WT	WT	WT	WT	WT	WT	WT	WT	WT	WT	WT	WT	WT	WT	WT	WT	WT	WT	WT	WT	WT	WT	WT	WT	WT	WT	WT	WT	WT	WT	WT	WT	WT	WT	WT	WT	WT
TCGA	TCGA-G4-6304-01	WT	WT	WT	WT	WT	WT	WT	WT	WT	WT	WT	WT	WT	WT	WT	WT	WT	WT	WT	WT	WT	WT	WT	WT	WT	KRAS_p.G13D	WT	WT	WT	WT	PIK3CA_p.E545K	WT	WT	WT	WT	WT	WT	WT	WT	WT	WT	WT	WT	WT	WT	WT	WT	WT
DFCI_Cell_Reports_2016	coadread_dfci_2016_299	WT	WT	WT	WT	WT	WT	WT	WT	WT	WT	WT	WT	WT	WT	WT	WT	WT	WT	WT	WT	WT	WT	WT	WT	WT	WT	WT	WT	WT	WT	WT	WT	WT	WT	WT	WT	WT	WT	WT	WT	WT	WT	WT	WT	WT	WT	WT	WT
MSKCC_Cancer_Cell_2018	P-0009059-T01-IM5	WT	WT	WT	WT	WT	WT	WT	WT	WT	WT	WT	WT	WT	WT	WT	WT	WT	WT	WT	WT	WT	WT	WT	WT	WT	KRAS_p.G13D	WT	WT	WT	WT	WT	WT	WT	WT	WT	WT	WT	WT	WT	WT	WT	WT	WT	WT	WT	WT	WT	WT
TCGA	TCGA-CM-6676-01	WT	WT	WT	WT	WT	WT	WT	WT	WT	WT	WT	APC_p.R564*	WT	WT	WT	WT	WT	WT	WT	WT	WT	WT	WT	WT	WT	WT	WT	WT	WT	WT	WT	WT	WT	WT	WT	WT	WT	WT	WT	WT	WT	WT	WT	TP53_p.R248W	WT	WT	WT	WT
TCGA	TCGA-CA-5255-01	WT	WT	WT	WT	WT	WT	WT	WT	WT	WT	WT	WT	WT	WT	WT	WT	WT	WT	WT	WT	WT	WT	WT	WT	KRAS_p.G12V	WT	WT	WT	WT	WT	WT	PIK3CA_p.H1047R	WT	WT	WT	WT	WT	WT	WT	WT	WT	WT	WT	WT	WT	WT	WT	WT
MSKCC_Cancer_Cell_2018	P-0008853-T01-IM5	WT	WT	WT	WT	WT	WT	WT	WT	WT	WT	WT	WT	WT	WT	WT	WT	WT	WT	WT	WT	WT	WT	WT	WT	WT	WT	WT	WT	WT	WT	WT	WT	WT	WT	WT	WT	WT	WT	WT	WT	WT	WT	WT	WT	WT	TP53_p.R273H	WT	WT
UNSW_Cancer_Spectrum_2019	CRC_29	WT	WT	WT	WT	WT	WT	WT	WT	WT	WT	WT	WT	WT	BRAF_p.V600E	WT	WT	WT	WT	WT	WT	WT	WT	WT	WT	WT	WT	WT	WT	WT	WT	WT	WT	WT	WT	WT	WT	WT	WT	WT	WT	WT	WT	WT	WT	WT	WT	WT	WT
TCGA	TCGA-DM-A0XF-01	WT	WT	WT	WT	WT	WT	WT	WT	WT	WT	WT	WT	WT	WT	WT	WT	WT	WT	WT	WT	WT	WT	WT	WT	WT	WT	WT	WT	WT	WT	WT	WT	WT	WT	WT	WT	WT	WT	WT	TP53_p.R175H	WT	WT	WT	WT	WT	WT	WT	WT
MSKCC_Cancer_Cell_2018	P-0009170-T01-IM5	WT	WT	WT	WT	WT	WT	WT	WT	WT	WT	WT	WT	WT	BRAF_p.V600E	WT	WT	WT	WT	WT	WT	WT	WT	WT	WT	WT	WT	WT	WT	WT	WT	WT	WT	WT	WT	WT	WT	WT	WT	WT	WT	WT	WT	WT	WT	WT	WT	WT	WT
MSKCC_Cancer_Cell_2018	P-0001640-T02-IM5	WT	WT	WT	WT	WT	WT	WT	WT	WT	WT	WT	WT	WT	WT	WT	WT	WT	WT	WT	WT	WT	WT	WT	WT	WT	WT	WT	WT	WT	WT	WT	WT	WT	WT	WT	WT	WT	WT	WT	TP53_p.R175H	WT	WT	WT	WT	WT	WT	WT	WT
MSKCC_Cancer_Cell_2018	P-0000511-T01-IM3	WT	WT	WT	WT	WT	WT	WT	WT	WT	WT	WT	WT	WT	WT	WT	WT	WT	WT	WT	WT	WT	WT	WT	WT	WT	WT	WT	WT	WT	WT	WT	WT	WT	WT	WT	WT	WT	WT	WT	WT	WT	WT	TP53_p.R248Q	WT	WT	WT	WT	WT
DFCI_Cell_Reports_2016	coadread_dfci_2016_3701	WT	WT	WT	WT	WT	WT	WT	WT	WT	WT	WT	WT	WT	WT	WT	WT	WT	WT	WT	WT	WT	WT	WT	WT	WT	WT	WT	WT	WT	WT	WT	WT	WT	WT	WT	WT	WT	WT	WT	WT	WT	WT	WT	WT	WT	WT	WT	WT
DFCI_Cell_Reports_2016	coadread_dfci_2016_3422	WT	WT	WT	WT	WT	WT	WT	WT	WT	WT	WT	WT	WT	WT	WT	WT	WT	WT	WT	WT	WT	WT	WT	WT	WT	WT	WT	WT	WT	WT	WT	WT	WT	WT	WT	WT	WT	WT	WT	WT	WT	WT	WT	WT	WT	WT	WT	WT
UNSW_Cancer_Spectrum_2019	CRC_78	WT	WT	WT	WT	WT	WT	WT	WT	WT	WT	WT	WT	APC_p.R876*	WT	WT	WT	WT	WT	WT	WT	WT	WT	WT	WT	WT	KRAS_p.G13D	WT	WT	WT	PIK3CA_p.E542K	WT	WT	WT	WT	WT	WT	WT	WT	WT	WT	WT	WT	WT	WT	WT	WT	WT	WT
MSKCC_Cancer_Cell_2018	P-0009341-T01-IM5	WT	WT	WT	WT	WT	WT	WT	WT	WT	WT	WT	WT	WT	WT	WT	WT	WT	WT	WT	WT	WT	WT	WT	WT	WT	WT	WT	WT	WT	WT	WT	WT	WT	WT	WT	WT	WT	SMAD4_p.R361H	WT	TP53_p.R175H	WT	WT	WT	WT	WT	WT	WT	WT
TCGA	TCGA-AA-3877-01	WT	WT	WT	WT	WT	WT	WT	WT	WT	WT	WT	WT	WT	BRAF_p.V600E	WT	WT	WT	WT	WT	WT	WT	WT	WT	WT	WT	WT	WT	WT	WT	WT	WT	PIK3CA_p.H1047R	WT	WT	WT	WT	WT	WT	WT	WT	WT	WT	WT	WT	WT	WT	WT	WT
TCGA	TCGA-AF-A56N-01	WT	WT	WT	WT	WT	WT	WT	WT	WT	WT	WT	WT	WT	WT	WT	WT	WT	WT	WT	WT	WT	WT	WT	WT	WT	WT	WT	WT	WT	WT	WT	WT	WT	WT	WT	WT	WT	WT	WT	WT	WT	WT	WT	WT	WT	WT	WT	WT
TCGA	TCGA-AG-3881-01	WT	WT	WT	WT	WT	WT	WT	WT	WT	WT	WT	WT	WT	WT	WT	WT	WT	WT	WT	WT	WT	WT	WT	WT	WT	WT	WT	WT	WT	WT	WT	WT	WT	WT	WT	WT	WT	WT	WT	WT	WT	WT	WT	WT	WT	WT	WT	WT
TCGA	TCGA-AA-3850-01	WT	WT	WT	WT	WT	WT	WT	WT	WT	WT	WT	WT	WT	WT	WT	WT	WT	WT	WT	WT	WT	WT	WT	WT	WT	WT	WT	WT	WT	PIK3CA_p.E542K	WT	WT	WT	WT	WT	WT	WT	WT	WT	WT	WT	WT	WT	WT	WT	WT	WT	WT
MSKCC_Cancer_Cell_2018	P-0008735-T01-IM5	WT	WT	WT	WT	WT	WT	WT	WT	WT	WT	WT	WT	WT	WT	WT	WT	WT	WT	WT	WT	WT	KRAS_p.G12C	WT	WT	WT	WT	WT	WT	WT	WT	WT	WT	WT	WT	WT	WT	SMAD4_p.R361C	WT	WT	WT	WT	WT	WT	WT	WT	WT	WT	WT
MSKCC_Cancer_Cell_2018	P-0007486-T01-IM5	WT	WT	WT	WT	WT	WT	WT	WT	WT	WT	WT	WT	WT	WT	WT	WT	WT	WT	WT	WT	WT	WT	WT	WT	WT	WT	WT	WT	WT	WT	WT	WT	WT	WT	WT	WT	WT	WT	WT	WT	WT	WT	WT	WT	WT	WT	WT	WT
TCGA	TCGA-AA-3530-01	WT	WT	WT	WT	WT	WT	WT	WT	WT	WT	WT	WT	WT	WT	WT	WT	WT	WT	WT	WT	WT	WT	WT	WT	KRAS_p.G12V	WT	WT	WT	WT	WT	WT	WT	WT	WT	WT	WT	WT	WT	WT	WT	WT	WT	WT	WT	WT	WT	WT	WT
MSKCC_Cancer_Cell_2018	P-0000736-T01-IM3	WT	WT	WT	WT	WT	WT	WT	WT	WT	WT	WT	WT	WT	WT	WT	WT	WT	WT	WT	WT	WT	WT	WT	WT	WT	WT	WT	WT	WT	WT	WT	WT	WT	WT	WT	WT	WT	WT	WT	WT	WT	WT	WT	WT	WT	WT	WT	WT
DFCI_Cell_Reports_2016	coadread_dfci_2016_3450	WT	WT	WT	WT	WT	WT	WT	WT	WT	WT	WT	WT	WT	WT	WT	WT	WT	WT	WT	WT	WT	WT	WT	WT	WT	WT	WT	WT	WT	WT	WT	WT	WT	WT	WT	WT	WT	WT	WT	WT	WT	WT	WT	WT	WT	WT	WT	WT
MSKCC_Cancer_Cell_2018	P-0000869-T01-IM3	WT	WT	WT	WT	WT	WT	WT	WT	WT	WT	WT	WT	WT	WT	WT	WT	WT	WT	WT	WT	WT	WT	WT	WT	WT	WT	WT	WT	WT	WT	WT	WT	WT	WT	WT	WT	WT	WT	WT	WT	WT	WT	WT	WT	TP53_p.R273C	WT	WT	WT
DFCI_Cell_Reports_2016	coadread_dfci_2016_2949	WT	WT	WT	WT	WT	WT	WT	WT	WT	WT	WT	WT	WT	WT	WT	WT	WT	WT	WT	WT	WT	WT	WT	WT	WT	WT	WT	WT	WT	PIK3CA_p.E542K	WT	WT	WT	WT	WT	WT	WT	WT	WT	WT	WT	WT	WT	WT	WT	WT	WT	WT
MSKCC_Cancer_Cell_2018	P-0004251-T01-IM5	WT	WT	WT	WT	APC_p.R1450*	WT	WT	WT	WT	WT	WT	WT	WT	WT	WT	WT	WT	WT	WT	WT	WT	WT	WT	WT	KRAS_p.G12V	WT	WT	WT	WT	WT	WT	WT	WT	WT	WT	WT	WT	WT	WT	WT	WT	WT	WT	WT	WT	WT	WT	WT
MSKCC_Cancer_Cell_2018	P-0013785-T01-IM5	WT	WT	WT	WT	WT	WT	WT	WT	WT	WT	WT	WT	WT	WT	WT	WT	WT	WT	WT	WT	WT	WT	WT	WT	WT	WT	WT	WT	WT	WT	WT	WT	WT	WT	WT	WT	WT	WT	WT	TP53_p.R175H	WT	WT	WT	WT	WT	WT	WT	WT
MSKCC_Cancer_Cell_2018	P-0001913-T02-IM5	WT	WT	WT	WT	WT	WT	WT	WT	WT	WT	WT	WT	WT	WT	WT	WT	WT	WT	WT	WT	WT	WT	WT	WT	WT	WT	WT	WT	WT	WT	WT	WT	WT	WT	WT	WT	WT	WT	WT	WT	WT	WT	WT	WT	WT	TP53_p.R273H	WT	WT
MSKCC_Cancer_Cell_2018	P-0003725-T01-IM5	WT	WT	WT	WT	WT	WT	WT	WT	WT	APC_p.R499*	WT	WT	WT	WT	WT	WT	WT	WT	WT	WT	WT	WT	WT	WT	WT	WT	WT	WT	WT	WT	WT	WT	WT	WT	WT	WT	WT	WT	WT	TP53_p.R175H	WT	WT	WT	WT	WT	WT	WT	WT
MSKCC_Cancer_Cell_2018	P-0010367-T01-IM5	WT	WT	WT	WT	WT	WT	WT	WT	WT	WT	WT	WT	WT	WT	WT	WT	WT	WT	WT	WT	WT	WT	WT	WT	WT	WT	WT	WT	WT	WT	WT	WT	WT	WT	WT	WT	WT	WT	WT	WT	WT	WT	WT	WT	WT	WT	WT	WT
TCGA	TCGA-DY-A1DD-01	WT	WT	WT	WT	WT	WT	WT	WT	WT	WT	WT	WT	WT	WT	WT	WT	WT	WT	WT	WT	WT	WT	WT	WT	WT	WT	WT	WT	WT	WT	WT	WT	WT	WT	WT	WT	WT	WT	WT	WT	WT	WT	WT	WT	WT	WT	TP53_p.R282W	WT
TCGA	TCGA-CM-5348-01	WT	WT	WT	WT	WT	WT	WT	WT	WT	WT	WT	WT	WT	WT	WT	WT	WT	WT	WT	WT	WT	WT	WT	WT	WT	WT	WT	WT	WT	WT	WT	WT	WT	WT	WT	WT	WT	WT	WT	WT	WT	WT	WT	WT	WT	WT	WT	WT
TCGA	TCGA-G4-6315-01	WT	WT	WT	WT	WT	WT	APC_p.R216*	WT	WT	WT	WT	WT	WT	WT	WT	WT	WT	WT	WT	WT	WT	WT	WT	WT	WT	WT	WT	WT	WT	WT	WT	WT	WT	WT	WT	WT	WT	WT	WT	WT	WT	WT	WT	TP53_p.R248W	WT	WT	WT	WT
TCGA	TCGA-AG-3600-01	WT	WT	WT	WT	WT	WT	WT	WT	WT	WT	WT	WT	WT	WT	WT	WT	WT	WT	WT	WT	WT	WT	WT	WT	WT	WT	WT	WT	WT	WT	WT	WT	WT	WT	WT	WT	WT	WT	WT	WT	WT	WT	WT	WT	WT	WT	WT	WT
MSKCC_Cancer_Cell_2018	P-0013055-T01-IM5	WT	WT	WT	WT	WT	WT	WT	WT	WT	WT	WT	WT	WT	WT	WT	WT	WT	WT	WT	WT	WT	WT	WT	WT	KRAS_p.G12V	WT	WT	WT	WT	WT	WT	WT	WT	WT	WT	WT	WT	WT	WT	WT	WT	WT	WT	WT	WT	WT	WT	WT
DFCI_Cell_Reports_2016	coadread_dfci_2016_62	WT	WT	WT	WT	WT	WT	WT	WT	WT	WT	WT	WT	WT	WT	WT	WT	WT	WT	WT	WT	WT	WT	WT	WT	WT	WT	WT	WT	WT	WT	WT	WT	WT	WT	WT	WT	WT	WT	WT	WT	WT	WT	TP53_p.R248Q	WT	WT	WT	WT	WT
DFCI_Cell_Reports_2016	coadread_dfci_2016_3323	WT	WT	WT	WT	WT	WT	WT	WT	WT	WT	WT	WT	WT	WT	WT	WT	WT	WT	WT	WT	WT	WT	WT	WT	WT	WT	WT	WT	WT	WT	WT	WT	WT	WT	WT	WT	WT	WT	TP53_p.G245S	WT	WT	WT	WT	WT	WT	WT	WT	WT
DFCI_Cell_Reports_2016	coadread_dfci_2016_2955	WT	WT	WT	WT	WT	WT	WT	WT	WT	WT	WT	WT	WT	BRAF_p.V600E	WT	WT	WT	WT	WT	WT	WT	WT	WT	WT	WT	WT	WT	WT	WT	WT	WT	WT	WT	WT	WT	WT	WT	WT	WT	TP53_p.R175H	WT	WT	WT	WT	WT	WT	WT	WT
DFCI_Cell_Reports_2016	coadread_dfci_2016_2967	WT	WT	WT	WT	WT	WT	WT	WT	WT	WT	WT	WT	WT	WT	WT	WT	WT	WT	WT	WT	WT	KRAS_p.G12C	WT	WT	WT	WT	WT	WT	WT	WT	WT	WT	WT	PIK3CA_p.R88Q	WT	WT	WT	WT	WT	WT	WT	WT	WT	WT	WT	WT	WT	WT
TCGA	TCGA-A6-2681-01	WT	WT	WT	WT	WT	WT	WT	WT	WT	WT	WT	WT	WT	WT	WT	WT	WT	WT	WT	WT	WT	WT	WT	WT	KRAS_p.G12V	WT	WT	WT	WT	WT	WT	WT	WT	WT	WT	WT	WT	WT	WT	WT	WT	WT	WT	WT	WT	WT	WT	WT
MSKCC_Cancer_Cell_2018	P-0005529-T01-IM5	WT	WT	WT	WT	WT	WT	WT	WT	WT	WT	WT	WT	WT	BRAF_p.V600E	WT	WT	WT	WT	WT	WT	WT	WT	WT	WT	WT	WT	WT	WT	WT	WT	WT	WT	WT	WT	WT	WT	WT	WT	WT	WT	WT	WT	WT	WT	WT	WT	WT	WT
MSKCC_Cancer_Cell_2018	P-0006933-T01-IM5	WT	WT	WT	WT	WT	WT	WT	WT	WT	WT	WT	WT	WT	WT	WT	WT	WT	WT	WT	WT	WT	WT	KRAS_p.G12D	WT	WT	WT	WT	WT	WT	WT	WT	WT	WT	WT	WT	WT	WT	WT	WT	WT	WT	WT	WT	WT	WT	WT	WT	WT
DFCI_Cell_Reports_2016	coadread_dfci_2016_308390	WT	WT	WT	WT	WT	WT	WT	WT	WT	WT	WT	WT	WT	WT	WT	WT	WT	WT	WT	WT	WT	WT	WT	WT	WT	WT	WT	WT	WT	WT	WT	WT	WT	WT	WT	WT	WT	WT	WT	WT	WT	WT	WT	WT	WT	WT	WT	WT
TCGA	TCGA-AG-3583-01	WT	WT	WT	WT	WT	WT	WT	WT	WT	WT	WT	WT	WT	WT	WT	WT	WT	WT	WT	WT	WT	WT	KRAS_p.G12D	WT	WT	WT	WT	WT	WT	WT	WT	WT	WT	WT	WT	WT	WT	WT	WT	WT	WT	WT	WT	WT	WT	WT	WT	WT
DFCI_Cell_Reports_2016	coadread_dfci_2016_1772	WT	WT	WT	WT	WT	WT	WT	WT	WT	WT	WT	WT	WT	WT	WT	FBXW7_p.R465C	WT	WT	WT	WT	WT	WT	WT	WT	WT	KRAS_p.G13D	WT	WT	WT	WT	WT	WT	WT	WT	WT	WT	WT	WT	WT	WT	WT	WT	WT	WT	TP53_p.R273C	WT	WT	WT
DFCI_Cell_Reports_2016	coadread_dfci_2016_3025	WT	WT	WT	WT	WT	WT	WT	WT	WT	WT	WT	WT	WT	BRAF_p.V600E	WT	WT	WT	WT	WT	WT	WT	WT	WT	WT	WT	WT	WT	WT	WT	WT	WT	WT	WT	WT	WT	WT	WT	WT	WT	WT	WT	WT	WT	WT	WT	WT	WT	WT
MSKCC_Cancer_Cell_2018	P-0008377-T01-IM5	WT	WT	WT	WT	WT	WT	WT	WT	WT	WT	WT	WT	WT	WT	WT	WT	WT	WT	WT	WT	WT	WT	WT	WT	WT	KRAS_p.G13D	WT	WT	WT	WT	WT	WT	WT	WT	WT	WT	WT	WT	WT	WT	WT	WT	WT	WT	WT	WT	WT	WT
MSKCC_Cancer_Cell_2018	P-0006359-T01-IM5	WT	WT	WT	WT	WT	WT	WT	WT	WT	WT	WT	WT	WT	WT	WT	WT	WT	WT	WT	WT	WT	WT	KRAS_p.G12D	WT	WT	WT	WT	WT	WT	WT	WT	WT	WT	WT	WT	WT	WT	WT	WT	WT	WT	WT	WT	WT	WT	WT	WT	WT
TCGA	TCGA-G4-6317-01	WT	WT	WT	WT	WT	WT	WT	WT	WT	WT	WT	WT	WT	WT	WT	WT	WT	WT	WT	WT	WT	WT	WT	WT	WT	WT	WT	WT	WT	WT	WT	WT	WT	WT	WT	WT	WT	WT	WT	WT	WT	WT	TP53_p.R248Q	WT	WT	WT	WT	WT
DFCI_Cell_Reports_2016	coadread_dfci_2016_2992	WT	WT	WT	WT	WT	WT	WT	WT	WT	WT	WT	WT	WT	WT	WT	WT	WT	WT	WT	WT	WT	WT	WT	WT	WT	WT	WT	WT	WT	WT	WT	WT	WT	WT	WT	WT	WT	WT	WT	WT	WT	WT	WT	WT	WT	WT	WT	WT
UNSW_Cancer_Spectrum_2019	CRC_70	WT	WT	WT	WT	WT	WT	WT	WT	WT	WT	WT	WT	WT	WT	WT	WT	WT	WT	WT	WT	WT	WT	WT	WT	WT	WT	WT	WT	WT	WT	WT	WT	WT	WT	WT	WT	WT	WT	WT	WT	WT	WT	WT	WT	WT	WT	WT	WT
TCGA	TCGA-5M-AAT5-01	WT	WT	WT	WT	WT	WT	WT	WT	WT	WT	WT	WT	WT	WT	WT	WT	FBXW7_p.R465H	WT	WT	WT	WT	WT	KRAS_p.G12D	WT	WT	WT	WT	WT	WT	WT	WT	WT	WT	WT	WT	WT	WT	WT	WT	WT	WT	WT	WT	WT	WT	WT	WT	WT
MSKCC_Cancer_Cell_2018	P-0011563-T01-IM5	WT	WT	WT	WT	WT	WT	WT	WT	WT	WT	WT	WT	WT	WT	WT	WT	WT	WT	WT	WT	WT	WT	WT	WT	WT	KRAS_p.G13D	WT	WT	WT	WT	WT	WT	WT	WT	WT	WT	WT	WT	WT	WT	WT	WT	WT	WT	WT	WT	WT	WT
MSKCC_Cancer_Cell_2018	P-0003183-T01-IM5	WT	WT	WT	WT	WT	APC_p.R213*	WT	WT	WT	WT	WT	WT	WT	WT	WT	WT	WT	WT	WT	WT	WT	WT	WT	WT	WT	KRAS_p.G13D	WT	WT	WT	WT	WT	WT	WT	WT	WT	WT	WT	WT	WT	WT	TP53_p.R196*	WT	WT	WT	WT	WT	WT	WT
MSKCC_Cancer_Cell_2018	P-0003518-T01-IM5	WT	WT	WT	WT	WT	WT	WT	WT	WT	WT	WT	WT	WT	WT	WT	WT	WT	WT	WT	WT	WT	WT	WT	WT	WT	WT	WT	WT	WT	WT	WT	WT	WT	WT	WT	WT	WT	WT	WT	WT	WT	WT	TP53_p.R248Q	WT	WT	WT	WT	WT
MSKCC_Cancer_Cell_2018	P-0010898-T01-IM5	WT	WT	WT	WT	WT	WT	WT	WT	WT	WT	WT	WT	WT	WT	WT	WT	WT	WT	WT	WT	WT	WT	WT	WT	WT	KRAS_p.G13D	WT	WT	WT	WT	WT	WT	WT	WT	WT	WT	WT	WT	WT	WT	WT	WT	WT	WT	WT	WT	WT	TP53_p.R342*
TCGA	TCGA-AG-3608-01	WT	WT	WT	WT	WT	WT	WT	WT	WT	WT	WT	WT	WT	WT	WT	WT	WT	WT	WT	WT	WT	WT	WT	WT	WT	WT	WT	WT	WT	WT	WT	WT	WT	WT	WT	WT	WT	WT	WT	WT	WT	WT	WT	TP53_p.R248W	WT	WT	WT	WT
MSKCC_Cancer_Cell_2018	P-0001287-T01-IM3	WT	WT	WT	WT	WT	APC_p.R213*	WT	WT	WT	WT	WT	WT	WT	WT	WT	WT	WT	WT	WT	WT	WT	WT	WT	WT	WT	WT	WT	WT	WT	WT	WT	WT	WT	WT	WT	WT	WT	WT	WT	WT	WT	WT	WT	WT	WT	WT	WT	WT
DFCI_Cell_Reports_2016	coadread_dfci_2016_4520	WT	WT	WT	WT	WT	WT	WT	WT	WT	WT	WT	WT	WT	BRAF_p.V600E	WT	WT	FBXW7_p.R465H	WT	WT	WT	WT	WT	WT	WT	WT	WT	WT	WT	WT	WT	WT	WT	WT	WT	WT	WT	WT	WT	WT	WT	WT	WT	WT	WT	WT	WT	WT	WT
DFCI_Cell_Reports_2016	coadread_dfci_2016_2354	WT	WT	WT	WT	WT	WT	WT	WT	WT	WT	WT	WT	WT	WT	WT	WT	WT	WT	WT	WT	WT	WT	KRAS_p.G12D	WT	WT	WT	WT	WT	WT	WT	WT	WT	WT	WT	WT	WT	WT	WT	WT	WT	WT	WT	WT	WT	WT	WT	WT	WT
TCGA	TCGA-AA-3846-01	WT	WT	WT	WT	WT	WT	WT	WT	WT	WT	WT	WT	WT	WT	WT	WT	WT	WT	WT	WT	WT	WT	WT	WT	WT	WT	WT	WT	WT	WT	WT	WT	WT	WT	WT	WT	WT	WT	WT	WT	WT	WT	WT	WT	WT	WT	WT	WT
TCGA	TCGA-DM-A28A-01	WT	WT	WT	WT	WT	WT	WT	WT	WT	WT	WT	WT	WT	WT	WT	WT	WT	WT	WT	WT	WT	WT	KRAS_p.G12D	WT	WT	WT	WT	WT	WT	WT	WT	WT	WT	WT	WT	WT	WT	WT	WT	WT	WT	WT	WT	WT	WT	WT	WT	WT
DFCI_Cell_Reports_2016	coadread_dfci_2016_3020	WT	WT	WT	WT	WT	WT	WT	WT	WT	WT	WT	WT	WT	WT	WT	WT	WT	WT	WT	WT	WT	WT	WT	WT	WT	WT	WT	WT	WT	WT	WT	WT	WT	WT	WT	WT	WT	WT	WT	WT	WT	WT	WT	WT	WT	WT	WT	WT
MSKCC_Cancer_Cell_2018	P-0014404-T01-IM6	WT	WT	WT	WT	WT	WT	WT	WT	WT	WT	WT	WT	WT	WT	WT	WT	WT	WT	WT	WT	WT	WT	WT	WT	WT	WT	WT	WT	WT	WT	WT	WT	WT	WT	WT	WT	WT	WT	WT	WT	WT	WT	WT	WT	WT	WT	WT	WT
DFCI_Cell_Reports_2016	coadread_dfci_2016_115875	WT	WT	WT	WT	WT	WT	WT	WT	WT	WT	WT	WT	WT	BRAF_p.V600E	WT	WT	WT	WT	WT	WT	WT	WT	WT	WT	WT	WT	WT	WT	WT	WT	WT	WT	WT	WT	WT	WT	WT	WT	WT	WT	WT	WT	WT	WT	WT	WT	WT	WT
DFCI_Cell_Reports_2016	coadread_dfci_2016_613	WT	WT	WT	WT	WT	WT	WT	WT	WT	WT	WT	WT	WT	WT	WT	WT	WT	WT	WT	WT	WT	WT	WT	WT	WT	WT	WT	WT	WT	WT	WT	WT	WT	WT	WT	WT	WT	WT	WT	WT	WT	WT	WT	WT	WT	WT	WT	WT
MSKCC_Cancer_Cell_2018	P-0004010-T01-IM3	WT	WT	WT	WT	WT	WT	WT	WT	WT	WT	WT	WT	WT	WT	WT	WT	WT	WT	WT	WT	WT	WT	WT	WT	WT	WT	WT	WT	WT	WT	PIK3CA_p.E545K	WT	WT	WT	WT	WT	WT	WT	WT	WT	WT	WT	WT	WT	WT	WT	WT	WT
DFCI_Cell_Reports_2016	coadread_dfci_2016_251	WT	WT	WT	WT	WT	WT	WT	WT	WT	WT	WT	WT	WT	WT	WT	WT	WT	WT	WT	WT	WT	WT	WT	WT	WT	KRAS_p.G13D	WT	WT	WT	WT	WT	WT	WT	WT	WT	WT	WT	WT	WT	WT	WT	WT	WT	WT	WT	WT	WT	WT
MSKCC_Cancer_Cell_2018	P-0004011-T01-IM5	WT	WT	WT	WT	WT	WT	WT	WT	WT	WT	WT	WT	WT	WT	WT	WT	WT	WT	WT	WT	WT	WT	WT	WT	WT	WT	WT	WT	WT	WT	WT	WT	WT	WT	WT	WT	WT	WT	WT	WT	WT	WT	WT	WT	WT	WT	WT	WT
TCGA	TCGA-D5-6932-01	WT	WT	WT	APC_p.R1114*	WT	WT	WT	WT	WT	WT	WT	WT	WT	WT	WT	WT	WT	WT	WT	WT	WT	WT	KRAS_p.G12D	WT	WT	WT	WT	WT	WT	WT	WT	WT	WT	WT	WT	WT	WT	WT	WT	WT	WT	WT	WT	WT	WT	WT	WT	WT
MSKCC_Cancer_Cell_2018	P-0011239-T02-IM5	WT	WT	WT	WT	WT	WT	WT	WT	WT	WT	WT	WT	WT	WT	WT	FBXW7_p.R465C	WT	WT	GNAS_p.R201H	WT	WT	WT	WT	WT	WT	WT	WT	WT	WT	WT	WT	WT	WT	WT	WT	WT	WT	WT	WT	WT	WT	WT	WT	WT	WT	WT	WT	WT
MSKCC_Cancer_Cell_2018	P-0007836-T01-IM5	WT	WT	WT	WT	WT	WT	WT	WT	APC_p.R283*	WT	WT	WT	WT	WT	WT	WT	WT	WT	WT	WT	WT	WT	WT	WT	WT	WT	WT	WT	WT	WT	WT	WT	WT	WT	WT	WT	WT	WT	WT	WT	WT	WT	WT	WT	WT	WT	WT	WT
TCGA	TCGA-DM-A285-01	WT	WT	WT	WT	WT	WT	WT	WT	WT	WT	WT	WT	WT	WT	WT	WT	WT	WT	WT	WT	WT	WT	WT	WT	WT	WT	WT	WT	WT	WT	PIK3CA_p.E545K	WT	WT	WT	WT	WT	WT	WT	WT	WT	WT	WT	WT	WT	WT	WT	WT	WT
MSKCC_Cancer_Cell_2018	P-0014258-T01-IM6	WT	WT	WT	WT	WT	WT	WT	WT	WT	WT	WT	WT	WT	WT	WT	WT	WT	WT	WT	WT	WT	WT	WT	WT	WT	WT	WT	WT	WT	WT	WT	WT	WT	WT	WT	WT	WT	WT	WT	WT	WT	WT	WT	WT	WT	WT	WT	WT
DFCI_Cell_Reports_2016	coadread_dfci_2016_1250	WT	WT	WT	WT	WT	WT	WT	WT	WT	WT	WT	WT	WT	WT	WT	WT	WT	WT	WT	WT	WT	WT	WT	WT	WT	WT	WT	WT	WT	WT	WT	WT	WT	WT	WT	WT	WT	WT	WT	WT	WT	WT	WT	WT	WT	WT	WT	WT
DFCI_Cell_Reports_2016	coadread_dfci_2016_24	WT	WT	WT	WT	WT	WT	WT	WT	WT	WT	WT	WT	WT	WT	WT	WT	WT	WT	WT	WT	WT	WT	WT	WT	WT	WT	WT	WT	WT	WT	WT	WT	WT	WT	WT	WT	WT	WT	WT	WT	WT	WT	WT	WT	WT	WT	WT	WT
DFCI_Cell_Reports_2016	coadread_dfci_2016_3105	WT	WT	WT	WT	WT	WT	WT	WT	WT	WT	WT	WT	WT	WT	WT	WT	WT	WT	WT	WT	WT	WT	WT	WT	WT	WT	WT	WT	WT	WT	WT	WT	WT	WT	WT	WT	WT	WT	WT	WT	WT	WT	WT	WT	WT	WT	WT	WT
DFCI_Cell_Reports_2016	coadread_dfci_2016_423	WT	WT	WT	WT	WT	WT	WT	WT	WT	WT	WT	WT	WT	WT	WT	WT	WT	FBXW7_p.R505C	WT	WT	WT	WT	WT	WT	WT	WT	WT	WT	WT	WT	WT	WT	WT	WT	WT	WT	WT	WT	WT	WT	WT	WT	WT	WT	WT	WT	WT	WT
MSKCC_Cancer_Cell_2018	P-0011287-T01-IM5	WT	WT	WT	WT	APC_p.R1450*	WT	WT	WT	WT	WT	WT	WT	APC_p.R876*	WT	WT	WT	WT	WT	WT	WT	WT	WT	KRAS_p.G12D	WT	WT	WT	WT	WT	WT	WT	WT	WT	WT	WT	WT	WT	WT	WT	WT	TP53_p.R175H	WT	WT	WT	WT	WT	WT	WT	WT
MSKCC_Cancer_Cell_2018	P-0004511-T01-IM5	WT	WT	WT	WT	APC_p.R1450*	WT	WT	WT	WT	WT	WT	WT	WT	WT	WT	WT	WT	WT	WT	WT	WT	WT	KRAS_p.G12D	WT	WT	WT	WT	WT	WT	WT	PIK3CA_p.E545K	WT	WT	WT	WT	WT	WT	WT	WT	WT	WT	WT	WT	WT	WT	WT	WT	WT
MSKCC_Cancer_Cell_2018	P-0007303-T01-IM5	WT	WT	WT	WT	WT	WT	WT	WT	WT	WT	WT	WT	WT	WT	WT	WT	WT	WT	WT	KRAS_p.A146T	WT	WT	WT	WT	WT	WT	WT	WT	WT	WT	WT	WT	WT	WT	WT	WT	WT	WT	WT	WT	WT	WT	WT	WT	WT	WT	WT	WT
DFCI_Cell_Reports_2016	coadread_dfci_2016_306558	WT	WT	WT	WT	WT	WT	WT	WT	WT	WT	WT	WT	WT	WT	WT	WT	WT	WT	WT	WT	WT	WT	WT	WT	WT	WT	WT	WT	WT	WT	WT	WT	WT	WT	WT	WT	WT	WT	WT	WT	WT	WT	WT	WT	WT	WT	WT	WT
DFCI_Cell_Reports_2016	coadread_dfci_2016_1184	WT	WT	WT	WT	WT	WT	WT	WT	WT	WT	WT	WT	WT	WT	WT	FBXW7_p.R465C	WT	WT	WT	WT	WT	WT	KRAS_p.G12D	WT	WT	WT	WT	WT	WT	WT	WT	WT	WT	WT	WT	WT	WT	WT	WT	WT	WT	WT	WT	WT	WT	WT	WT	WT
MSKCC_Cancer_Cell_2018	P-0009012-T01-IM5	WT	WT	WT	WT	WT	WT	WT	WT	WT	WT	WT	WT	WT	WT	WT	WT	WT	WT	WT	WT	WT	WT	WT	WT	WT	WT	WT	WT	WT	WT	WT	WT	WT	WT	WT	WT	WT	WT	WT	WT	WT	WT	WT	WT	WT	WT	WT	WT
TCGA	TCGA-AG-3582-01	WT	WT	WT	WT	WT	WT	WT	WT	WT	WT	WT	WT	WT	WT	WT	WT	WT	WT	WT	WT	WT	WT	WT	WT	WT	WT	WT	WT	WT	WT	WT	WT	WT	WT	WT	WT	WT	WT	WT	WT	WT	WT	WT	WT	WT	WT	WT	WT
MSKCC_Cancer_Cell_2018	P-0012074-T01-IM5	WT	WT	WT	WT	WT	WT	WT	WT	WT	WT	WT	WT	WT	WT	WT	WT	WT	WT	WT	WT	WT	WT	WT	WT	WT	WT	WT	WT	WT	WT	WT	WT	WT	WT	WT	WT	WT	WT	WT	WT	WT	WT	WT	WT	WT	WT	WT	WT
TCGA	TCGA-F5-6702-01	WT	WT	WT	WT	APC_p.R1450*	WT	WT	WT	WT	WT	WT	WT	WT	WT	WT	WT	WT	WT	WT	WT	WT	WT	WT	WT	WT	KRAS_p.G13D	WT	WT	WT	WT	WT	WT	WT	WT	WT	WT	WT	WT	WT	WT	WT	WT	WT	WT	WT	WT	WT	WT
MSKCC_Cancer_Cell_2018	P-0008259-T01-IM5	WT	WT	WT	WT	WT	WT	WT	WT	WT	WT	WT	WT	WT	WT	WT	WT	WT	WT	WT	WT	WT	WT	WT	WT	WT	WT	WT	WT	WT	WT	WT	WT	WT	WT	WT	WT	WT	WT	WT	WT	WT	WT	WT	WT	WT	WT	WT	TP53_p.R342*
MSKCC_Cancer_Cell_2018	P-0000762-T01-IM3	WT	WT	WT	WT	APC_p.R1450*	WT	WT	WT	WT	WT	WT	WT	WT	WT	WT	WT	WT	WT	WT	WT	WT	WT	KRAS_p.G12D	WT	WT	WT	WT	WT	WT	WT	WT	WT	WT	WT	WT	WT	WT	WT	WT	WT	WT	WT	WT	WT	WT	WT	WT	WT
DFCI_Cell_Reports_2016	coadread_dfci_2016_3304	WT	WT	WT	WT	WT	WT	WT	WT	WT	WT	WT	WT	WT	WT	WT	WT	WT	WT	WT	WT	WT	WT	WT	WT	WT	WT	WT	WT	WT	WT	WT	WT	WT	WT	WT	WT	WT	WT	WT	WT	WT	WT	WT	WT	WT	WT	WT	WT
MSKCC_Cancer_Cell_2018	P-0001940-T01-IM3	WT	WT	WT	WT	WT	WT	WT	WT	WT	WT	WT	WT	WT	WT	WT	WT	WT	WT	WT	WT	WT	WT	WT	WT	KRAS_p.G12V	WT	WT	WT	WT	WT	WT	PIK3CA_p.H1047R	WT	WT	WT	WT	WT	WT	WT	WT	WT	WT	WT	WT	WT	WT	WT	WT
MSKCC_Cancer_Cell_2018	P-0005029-T01-IM5	WT	WT	WT	WT	WT	WT	WT	WT	WT	WT	WT	WT	WT	WT	WT	WT	WT	WT	WT	WT	WT	WT	WT	WT	WT	KRAS_p.G13D	WT	WT	WT	WT	WT	WT	WT	WT	WT	WT	WT	WT	WT	WT	WT	WT	WT	WT	WT	TP53_p.R273H	WT	WT
MSKCC_Cancer_Cell_2018	P-0002678-T01-IM3	WT	WT	WT	WT	WT	WT	WT	WT	WT	WT	WT	WT	WT	WT	WT	WT	WT	WT	WT	WT	WT	WT	WT	WT	WT	WT	WT	WT	WT	WT	WT	WT	WT	WT	WT	WT	WT	WT	WT	WT	WT	WT	WT	WT	WT	WT	WT	WT
TCGA	TCGA-AG-3999-01	WT	WT	WT	WT	WT	WT	WT	WT	WT	WT	WT	WT	WT	WT	WT	WT	WT	WT	WT	WT	WT	WT	WT	KRAS_p.G12S	WT	WT	WT	WT	WT	WT	WT	WT	WT	WT	WT	WT	WT	WT	WT	WT	WT	TP53_p.R213*	WT	WT	WT	WT	WT	WT
MSKCC_Cancer_Cell_2018	P-0010098-T01-IM5	APC_p.Q1367*	WT	WT	WT	WT	WT	APC_p.R216*	WT	WT	WT	WT	WT	WT	BRAF_p.V600E	WT	WT	WT	WT	WT	WT	WT	WT	WT	WT	WT	WT	WT	WT	WT	WT	WT	WT	WT	WT	WT	WT	WT	WT	WT	WT	WT	WT	WT	WT	WT	WT	WT	WT
TCGA	TCGA-AA-A01S-01	WT	WT	WT	WT	WT	WT	WT	WT	WT	WT	WT	WT	WT	WT	WT	WT	WT	WT	WT	WT	WT	WT	WT	WT	WT	WT	WT	WT	WT	WT	WT	WT	WT	WT	WT	WT	WT	WT	WT	WT	WT	WT	WT	WT	WT	WT	WT	WT
TCGA	TCGA-AA-3502-01	WT	WT	WT	APC_p.R1114*	WT	WT	WT	WT	WT	WT	WT	WT	WT	WT	WT	WT	WT	WT	GNAS_p.R201H	WT	WT	WT	KRAS_p.G12D	WT	WT	WT	WT	WT	WT	WT	WT	WT	WT	WT	WT	WT	WT	WT	WT	WT	WT	WT	WT	WT	WT	WT	WT	WT
MSKCC_Cancer_Cell_2018	P-0012383-T01-IM5	WT	WT	WT	WT	WT	WT	WT	WT	WT	WT	WT	WT	WT	WT	WT	WT	WT	WT	WT	WT	WT	WT	WT	WT	WT	WT	WT	WT	WT	WT	WT	WT	WT	WT	WT	WT	WT	WT	WT	TP53_p.R175H	WT	WT	WT	TP53_p.R248W	WT	WT	WT	WT
TCGA	TCGA-AA-3492-01	WT	WT	WT	WT	WT	WT	WT	WT	WT	WT	WT	WT	WT	BRAF_p.V600E	WT	WT	WT	WT	WT	WT	WT	WT	WT	WT	WT	WT	WT	WT	WT	WT	WT	WT	WT	WT	WT	WT	WT	WT	WT	WT	WT	WT	WT	WT	WT	WT	WT	WT
MSKCC_Cancer_Cell_2018	P-0009964-T01-IM5	WT	WT	WT	WT	WT	WT	WT	WT	WT	WT	WT	WT	WT	BRAF_p.V600E	WT	WT	WT	WT	WT	WT	WT	WT	WT	WT	WT	WT	WT	WT	WT	WT	WT	PIK3CA_p.H1047R	WT	WT	WT	WT	WT	WT	WT	WT	WT	WT	WT	WT	WT	WT	WT	WT
DFCI_Cell_Reports_2016	coadread_dfci_2016_2945	WT	WT	WT	WT	WT	WT	WT	WT	WT	WT	WT	WT	WT	BRAF_p.V600E	WT	WT	WT	WT	WT	WT	WT	WT	WT	WT	WT	WT	WT	WT	WT	WT	WT	WT	WT	WT	WT	WT	WT	WT	WT	WT	WT	WT	WT	WT	WT	WT	WT	WT
DFCI_Cell_Reports_2016	coadread_dfci_2016_3690	WT	WT	WT	WT	WT	WT	WT	WT	WT	WT	WT	WT	WT	BRAF_p.V600E	WT	FBXW7_p.R465C	WT	WT	WT	WT	WT	WT	WT	WT	WT	WT	WT	WT	WT	WT	WT	WT	WT	WT	WT	WT	WT	WT	WT	WT	WT	WT	WT	WT	WT	WT	WT	WT
DFCI_Cell_Reports_2016	coadread_dfci_2016_3645	WT	WT	WT	WT	WT	WT	WT	WT	WT	WT	WT	WT	WT	WT	WT	WT	WT	WT	WT	WT	WT	WT	WT	WT	WT	WT	WT	WT	WT	WT	WT	WT	WT	WT	WT	WT	WT	WT	WT	WT	WT	WT	WT	WT	WT	WT	WT	WT
DFCI_Cell_Reports_2016	coadread_dfci_2016_250	WT	WT	WT	WT	WT	WT	WT	WT	WT	WT	WT	WT	WT	WT	CHEK2_p.K373E	WT	WT	WT	WT	WT	WT	WT	WT	WT	KRAS_p.G12V	WT	WT	WT	WT	WT	WT	WT	WT	WT	WT	WT	WT	WT	WT	WT	WT	WT	WT	WT	WT	WT	WT	WT
DFCI_Cell_Reports_2016	coadread_dfci_2016_2812	WT	WT	WT	WT	WT	WT	WT	WT	WT	WT	WT	WT	WT	WT	WT	WT	WT	WT	WT	WT	WT	WT	WT	WT	WT	WT	WT	WT	WT	WT	WT	WT	WT	WT	WT	WT	WT	WT	WT	WT	WT	WT	WT	WT	WT	WT	WT	WT
MSKCC_Cancer_Cell_2018	P-0010968-T01-IM5	WT	WT	WT	WT	WT	WT	WT	WT	WT	WT	WT	WT	WT	WT	WT	WT	WT	WT	WT	WT	WT	WT	WT	WT	WT	WT	WT	WT	WT	WT	WT	WT	WT	WT	WT	WT	WT	WT	WT	WT	WT	WT	WT	WT	WT	WT	WT	WT
MSKCC_Cancer_Cell_2018	P-0004140-T02-IM5	WT	WT	WT	WT	WT	WT	WT	WT	WT	WT	WT	WT	WT	BRAF_p.V600E	WT	WT	WT	WT	WT	WT	WT	WT	WT	WT	WT	WT	WT	WT	WT	WT	WT	WT	WT	WT	WT	WT	WT	WT	WT	WT	WT	WT	WT	WT	WT	WT	WT	WT
MSKCC_Cancer_Cell_2018	P-0004716-T02-IM5	WT	WT	WT	WT	WT	WT	WT	WT	WT	WT	WT	WT	WT	WT	WT	WT	WT	WT	WT	WT	WT	WT	WT	WT	KRAS_p.G12V	WT	WT	WT	WT	WT	WT	WT	WT	WT	WT	WT	WT	WT	WT	WT	WT	WT	WT	WT	WT	WT	WT	WT
TCGA	TCGA-CM-6167-01	WT	WT	WT	WT	APC_p.R1450*	WT	WT	WT	WT	WT	WT	WT	WT	WT	WT	WT	WT	WT	WT	WT	WT	WT	WT	WT	WT	WT	WT	WT	WT	WT	WT	WT	WT	WT	WT	WT	WT	WT	WT	WT	WT	WT	WT	WT	WT	WT	WT	WT
MSKCC_Cancer_Cell_2018	P-0005823-T01-IM5	WT	WT	WT	WT	WT	WT	WT	WT	WT	WT	WT	WT	WT	WT	WT	WT	WT	WT	WT	WT	WT	WT	WT	WT	WT	KRAS_p.G13D	WT	WT	WT	WT	WT	WT	WT	WT	WT	WT	WT	WT	WT	WT	WT	WT	WT	WT	WT	WT	WT	WT
DFCI_Cell_Reports_2016	coadread_dfci_2016_60	WT	WT	WT	WT	WT	WT	WT	WT	WT	WT	WT	WT	WT	WT	WT	WT	WT	WT	WT	WT	WT	WT	WT	WT	WT	WT	WT	WT	WT	PIK3CA_p.E542K	WT	WT	WT	WT	WT	WT	WT	WT	WT	WT	WT	WT	WT	WT	WT	WT	WT	WT
MSKCC_Cancer_Cell_2018	P-0000988-T01-IM3	WT	WT	WT	WT	WT	WT	WT	WT	WT	WT	WT	WT	WT	WT	WT	WT	WT	WT	WT	KRAS_p.A146T	WT	WT	WT	WT	WT	WT	WT	WT	WT	WT	WT	WT	WT	WT	WT	WT	WT	WT	WT	WT	WT	WT	WT	WT	WT	WT	WT	WT
TCGA	TCGA-AA-3660-01	APC_p.Q1367*	WT	WT	WT	WT	WT	WT	WT	WT	WT	WT	WT	WT	WT	WT	WT	WT	WT	WT	KRAS_p.A146T	WT	WT	WT	WT	WT	WT	WT	WT	WT	WT	PIK3CA_p.E545K	WT	WT	WT	WT	WT	WT	WT	WT	WT	WT	WT	WT	WT	WT	TP53_p.R273H	WT	WT
DFCI_Cell_Reports_2016	coadread_dfci_2016_3309	WT	WT	WT	WT	WT	WT	WT	WT	WT	WT	WT	WT	WT	WT	WT	WT	WT	WT	WT	WT	WT	WT	WT	WT	WT	WT	WT	WT	WT	WT	WT	WT	WT	WT	WT	WT	WT	SMAD4_p.R361H	WT	WT	WT	WT	WT	WT	WT	WT	WT	WT
DFCI_Cell_Reports_2016	coadread_dfci_2016_134258	WT	WT	WT	WT	WT	WT	WT	WT	WT	WT	WT	WT	WT	BRAF_p.V600E	WT	WT	WT	WT	WT	WT	WT	WT	WT	WT	WT	WT	WT	WT	WT	WT	WT	WT	WT	WT	WT	WT	WT	WT	WT	WT	WT	WT	WT	WT	WT	WT	WT	WT
MSKCC_Cancer_Cell_2018	P-0010581-T01-IM5	WT	WT	WT	WT	WT	WT	WT	WT	WT	WT	WT	WT	WT	WT	WT	WT	WT	WT	WT	WT	WT	WT	WT	WT	WT	WT	WT	WT	WT	WT	WT	WT	WT	WT	WT	WT	WT	WT	WT	WT	WT	WT	WT	WT	WT	WT	WT	TP53_p.R342*
Genentech_Nature_2012	587226	WT	WT	WT	WT	WT	WT	WT	WT	WT	WT	WT	WT	WT	WT	WT	WT	WT	WT	WT	WT	WT	WT	WT	WT	WT	WT	WT	WT	WT	WT	WT	WT	WT	WT	WT	WT	WT	WT	WT	WT	WT	WT	WT	WT	WT	WT	WT	WT
MSKCC_Cancer_Cell_2018	P-0012566-T01-IM5	WT	WT	WT	WT	WT	WT	WT	WT	WT	WT	WT	WT	WT	WT	WT	WT	WT	WT	WT	WT	WT	WT	KRAS_p.G12D	WT	WT	WT	WT	WT	WT	WT	WT	WT	WT	WT	WT	WT	WT	WT	WT	WT	WT	WT	WT	WT	WT	WT	WT	WT
TCGA	TCGA-AA-3952-01	WT	WT	WT	WT	WT	WT	WT	WT	WT	WT	WT	WT	WT	WT	WT	WT	WT	WT	WT	WT	WT	WT	WT	WT	WT	WT	WT	WT	WT	WT	WT	WT	WT	WT	WT	WT	WT	WT	WT	WT	WT	WT	WT	WT	WT	WT	WT	WT
DFCI_Cell_Reports_2016	coadread_dfci_2016_680	WT	WT	WT	WT	WT	WT	WT	WT	WT	WT	WT	WT	WT	WT	WT	WT	WT	WT	WT	WT	WT	WT	WT	WT	WT	WT	WT	WT	WT	WT	WT	WT	WT	WT	WT	WT	WT	WT	WT	WT	WT	WT	WT	WT	TP53_p.R273C	WT	WT	WT
TCGA	TCGA-CM-6172-01	WT	APC_p.Q1378*	WT	WT	WT	WT	APC_p.R216*	WT	WT	WT	WT	WT	WT	WT	WT	WT	WT	WT	WT	WT	WT	WT	WT	WT	WT	WT	WT	WT	WT	WT	WT	WT	WT	WT	WT	WT	WT	WT	WT	WT	WT	WT	TP53_p.R248Q	WT	WT	WT	WT	WT
DFCI_Cell_Reports_2016	coadread_dfci_2016_4526	WT	WT	WT	WT	WT	WT	WT	WT	WT	WT	WT	WT	WT	WT	WT	WT	WT	WT	WT	WT	WT	WT	WT	WT	WT	WT	WT	WT	WT	WT	WT	WT	WT	WT	WT	WT	WT	WT	WT	WT	WT	WT	WT	WT	WT	WT	WT	WT
MSKCC_Cancer_Cell_2018	P-0010960-T01-IM5	WT	WT	WT	WT	WT	WT	WT	WT	WT	WT	WT	WT	WT	WT	WT	WT	WT	WT	WT	WT	WT	KRAS_p.G12C	WT	WT	WT	WT	WT	WT	WT	WT	WT	WT	WT	WT	WT	WT	WT	WT	WT	WT	TP53_p.R196*	WT	WT	WT	WT	WT	WT	WT
DFCI_Cell_Reports_2016	coadread_dfci_2016_2966	WT	WT	WT	WT	WT	WT	WT	WT	WT	WT	WT	WT	WT	WT	WT	WT	WT	WT	WT	WT	WT	KRAS_p.G12C	WT	WT	WT	WT	WT	WT	WT	WT	WT	WT	WT	WT	WT	WT	WT	WT	WT	WT	WT	WT	WT	WT	WT	WT	WT	WT
TCGA	TCGA-AD-A5EJ-01	WT	WT	WT	WT	WT	WT	WT	WT	WT	WT	WT	WT	WT	BRAF_p.V600E	WT	WT	WT	WT	WT	WT	WT	WT	WT	WT	WT	WT	WT	WT	PGM5_p.I98V	WT	WT	PIK3CA_p.H1047R	WT	WT	WT	WT	WT	WT	WT	WT	WT	WT	WT	WT	WT	WT	WT	WT
MSKCC_Cancer_Cell_2018	P-0002855-T01-IM3	WT	WT	WT	WT	WT	WT	WT	WT	WT	WT	WT	WT	WT	WT	WT	WT	WT	WT	WT	KRAS_p.A146T	WT	WT	WT	WT	WT	WT	WT	WT	WT	WT	WT	WT	WT	WT	WT	WT	WT	WT	WT	TP53_p.R175H	WT	WT	WT	WT	WT	WT	WT	WT
MSKCC_Cancer_Cell_2018	P-0013144-T01-IM5	WT	WT	WT	WT	APC_p.R1450*	WT	WT	WT	WT	WT	WT	WT	WT	WT	WT	WT	WT	WT	WT	WT	WT	WT	WT	WT	KRAS_p.G12V	WT	WT	WT	WT	WT	WT	WT	WT	WT	WT	WT	WT	WT	WT	WT	WT	WT	WT	WT	WT	WT	WT	WT
DFCI_Cell_Reports_2016	coadread_dfci_2016_2762	WT	WT	WT	WT	WT	WT	WT	WT	WT	WT	WT	WT	WT	BRAF_p.V600E	WT	WT	WT	WT	WT	WT	WT	WT	WT	WT	WT	WT	WT	WT	WT	WT	WT	WT	WT	WT	WT	WT	WT	WT	WT	WT	WT	WT	WT	WT	WT	WT	WT	WT
MSKCC_Cancer_Cell_2018	P-0002778-T01-IM3	WT	WT	WT	WT	WT	WT	WT	WT	WT	WT	WT	WT	WT	WT	WT	WT	WT	WT	WT	WT	WT	WT	WT	WT	WT	WT	WT	WT	WT	WT	WT	WT	WT	WT	WT	WT	WT	WT	WT	WT	WT	WT	WT	WT	WT	TP53_p.R273H	WT	WT
MSKCC_Cancer_Cell_2018	P-0003807-T01-IM5	WT	WT	WT	WT	WT	WT	WT	WT	WT	WT	WT	WT	WT	WT	WT	WT	WT	WT	WT	WT	WT	WT	WT	WT	WT	KRAS_p.G13D	WT	WT	WT	WT	WT	WT	WT	WT	WT	WT	WT	WT	WT	WT	WT	WT	WT	WT	WT	WT	WT	WT
MSKCC_Cancer_Cell_2018	P-0008321-T01-IM5	WT	WT	WT	APC_p.R1114*	WT	WT	WT	WT	WT	WT	WT	WT	WT	WT	WT	WT	WT	WT	WT	WT	WT	WT	WT	WT	WT	WT	WT	WT	WT	WT	WT	WT	WT	WT	WT	WT	WT	WT	WT	WT	WT	WT	WT	WT	WT	WT	WT	WT
MSKCC_Cancer_Cell_2018	P-0006872-T01-IM5	WT	WT	WT	WT	WT	APC_p.R213*	WT	WT	WT	WT	WT	WT	WT	WT	WT	WT	WT	WT	WT	WT	WT	WT	WT	WT	WT	WT	WT	WT	WT	WT	PIK3CA_p.E545K	WT	WT	WT	WT	WT	WT	WT	TP53_p.G245S	WT	WT	WT	WT	WT	WT	WT	WT	WT
DFCI_Cell_Reports_2016	coadread_dfci_2016_229051	WT	WT	WT	WT	WT	WT	WT	WT	WT	WT	WT	WT	WT	BRAF_p.V600E	WT	WT	WT	WT	WT	WT	WT	WT	WT	WT	WT	WT	WT	WT	WT	WT	WT	WT	WT	WT	WT	WT	WT	WT	WT	WT	WT	WT	WT	WT	WT	WT	WT	WT
TCGA	TCGA-AA-3814-01	WT	WT	WT	WT	WT	WT	WT	WT	WT	WT	WT	WT	WT	WT	WT	WT	WT	WT	WT	WT	WT	WT	WT	KRAS_p.G12S	WT	WT	WT	WT	WT	WT	WT	WT	WT	WT	WT	WT	WT	WT	WT	WT	WT	WT	WT	WT	WT	WT	WT	WT
UNSW_Cancer_Spectrum_2019	CRC_11	WT	WT	WT	WT	WT	WT	WT	WT	WT	WT	WT	WT	WT	BRAF_p.V600E	WT	WT	WT	WT	WT	WT	WT	WT	WT	WT	WT	WT	WT	WT	WT	WT	WT	WT	WT	WT	WT	WT	WT	WT	WT	WT	WT	WT	WT	WT	WT	WT	WT	WT
MSKCC_Cancer_Cell_2018	P-0005949-T01-IM5	WT	WT	WT	WT	WT	WT	WT	WT	WT	WT	WT	WT	WT	WT	WT	WT	WT	WT	WT	WT	WT	WT	WT	WT	WT	WT	WT	WT	WT	WT	WT	WT	WT	WT	WT	WT	WT	WT	WT	WT	WT	WT	WT	WT	WT	WT	WT	WT
DFCI_Cell_Reports_2016	coadread_dfci_2016_3237	WT	WT	WT	WT	WT	WT	WT	WT	WT	WT	WT	WT	WT	WT	WT	WT	WT	WT	WT	WT	WT	WT	WT	WT	WT	WT	WT	WT	WT	WT	WT	PIK3CA_p.H1047R	WT	WT	WT	WT	WT	WT	WT	WT	WT	WT	WT	WT	WT	WT	WT	WT
MSKCC_Cancer_Cell_2018	P-0004402-T01-IM5	WT	WT	WT	WT	WT	WT	WT	WT	WT	WT	WT	WT	WT	WT	WT	WT	WT	WT	WT	WT	WT	WT	WT	WT	WT	KRAS_p.G13D	WT	WT	WT	WT	WT	WT	WT	WT	WT	WT	WT	WT	WT	WT	WT	WT	TP53_p.R248Q	WT	WT	WT	WT	WT
TCGA	TCGA-AA-3851-01	WT	WT	WT	WT	WT	WT	WT	WT	WT	WT	WT	WT	WT	WT	WT	WT	WT	WT	WT	WT	WT	WT	KRAS_p.G12D	WT	WT	WT	WT	WT	WT	WT	WT	WT	WT	WT	WT	WT	WT	WT	WT	TP53_p.R175H	WT	WT	WT	WT	WT	WT	WT	WT
TCGA	TCGA-AF-3911-01	WT	WT	WT	WT	WT	WT	WT	WT	WT	WT	WT	WT	WT	WT	WT	WT	WT	WT	WT	WT	WT	WT	WT	WT	WT	WT	WT	WT	WT	WT	WT	WT	WT	WT	WT	WT	WT	WT	WT	WT	WT	WT	WT	WT	WT	WT	WT	WT
MSKCC_Cancer_Cell_2018	P-0008022-T02-IM5	WT	WT	WT	WT	WT	WT	WT	WT	WT	WT	WT	WT	WT	WT	WT	WT	WT	WT	WT	WT	WT	WT	WT	WT	WT	WT	WT	WT	WT	WT	WT	WT	WT	WT	WT	WT	WT	WT	WT	WT	WT	WT	WT	TP53_p.R248W	WT	WT	WT	WT
MSKCC_Cancer_Cell_2018	P-0000526-T01-IM3	WT	WT	WT	WT	WT	WT	WT	WT	WT	WT	WT	WT	WT	WT	WT	WT	WT	WT	WT	WT	WT	WT	KRAS_p.G12D	WT	WT	WT	WT	WT	WT	WT	WT	WT	WT	WT	WT	WT	WT	WT	WT	WT	WT	WT	WT	WT	WT	WT	WT	WT
MSKCC_Cancer_Cell_2018	P-0002702-T01-IM3	WT	WT	WT	WT	WT	WT	WT	APC_p.R232*	WT	WT	WT	WT	WT	WT	WT	WT	WT	WT	WT	WT	WT	WT	WT	WT	WT	WT	WT	WT	WT	WT	WT	WT	WT	WT	WT	WT	WT	WT	WT	WT	WT	WT	WT	WT	WT	WT	WT	WT
TCGA	TCGA-AG-3901-01	WT	WT	WT	WT	WT	WT	WT	WT	WT	WT	WT	WT	WT	WT	WT	WT	WT	WT	WT	KRAS_p.A146T	WT	WT	WT	WT	WT	WT	WT	WT	WT	WT	WT	WT	WT	WT	WT	WT	WT	WT	WT	WT	WT	WT	WT	WT	WT	WT	WT	WT
MSKCC_Cancer_Cell_2018	P-0010985-T01-IM5	WT	WT	WT	WT	WT	WT	WT	WT	WT	WT	WT	WT	WT	WT	WT	WT	WT	WT	WT	WT	WT	WT	KRAS_p.G12D	WT	WT	WT	WT	WT	WT	WT	WT	WT	WT	WT	WT	WT	WT	WT	WT	WT	WT	WT	WT	WT	WT	WT	WT	WT
TCGA	TCGA-AA-3966-01	WT	WT	WT	WT	WT	WT	WT	WT	WT	WT	WT	WT	WT	BRAF_p.V600E	WT	WT	WT	WT	WT	WT	WT	WT	WT	WT	WT	WT	WT	WT	WT	WT	WT	WT	WT	WT	WT	WT	WT	WT	WT	WT	WT	WT	WT	WT	WT	WT	WT	WT
TCGA	TCGA-AA-3941-01	WT	WT	WT	WT	WT	WT	WT	WT	WT	WT	WT	WT	WT	WT	WT	WT	WT	WT	WT	WT	WT	WT	KRAS_p.G12D	WT	WT	WT	WT	WT	WT	WT	WT	WT	WT	WT	WT	WT	WT	WT	WT	WT	WT	WT	WT	WT	WT	WT	WT	WT
TCGA	TCGA-AG-3731-01	WT	WT	WT	WT	WT	WT	APC_p.R216*	WT	WT	WT	WT	WT	WT	WT	WT	WT	WT	WT	WT	WT	WT	WT	WT	WT	KRAS_p.G12V	WT	WT	WT	WT	WT	WT	WT	WT	WT	WT	WT	WT	WT	WT	WT	WT	WT	WT	WT	WT	WT	WT	WT
MSKCC_Cancer_Cell_2018	P-0007405-T01-IM5	WT	WT	WT	WT	WT	WT	WT	WT	WT	WT	WT	WT	WT	WT	WT	WT	WT	WT	WT	WT	WT	WT	KRAS_p.G12D	WT	WT	WT	WT	WT	WT	PIK3CA_p.E542K	WT	WT	WT	WT	WT	WT	WT	WT	WT	WT	WT	WT	WT	WT	WT	WT	WT	WT
DFCI_Cell_Reports_2016	coadread_dfci_2016_3335	WT	WT	WT	WT	WT	WT	WT	WT	WT	WT	WT	WT	WT	WT	WT	WT	WT	WT	WT	WT	WT	WT	WT	WT	WT	WT	WT	WT	WT	WT	WT	WT	WT	WT	WT	WT	WT	WT	WT	WT	WT	WT	WT	TP53_p.R248W	WT	WT	WT	WT
MSKCC_Cancer_Cell_2018	P-0011446-T01-IM5	WT	WT	WT	WT	WT	WT	WT	WT	WT	WT	WT	WT	WT	WT	WT	WT	WT	WT	GNAS_p.R201H	WT	WT	WT	KRAS_p.G12D	WT	WT	WT	WT	WT	WT	WT	WT	WT	WT	WT	WT	WT	WT	WT	WT	WT	WT	WT	WT	WT	WT	WT	WT	WT
DFCI_Cell_Reports_2016	coadread_dfci_2016_2400	WT	WT	WT	WT	WT	WT	WT	WT	WT	WT	WT	WT	WT	WT	WT	WT	WT	WT	WT	WT	WT	WT	KRAS_p.G12D	WT	WT	WT	WT	WT	WT	WT	WT	WT	WT	WT	WT	WT	WT	WT	WT	WT	WT	WT	WT	WT	WT	WT	WT	WT
MSKCC_Cancer_Cell_2018	P-0006365-T01-IM5	WT	WT	WT	WT	WT	WT	WT	WT	WT	WT	WT	WT	WT	WT	WT	WT	WT	WT	WT	WT	WT	WT	WT	WT	WT	WT	WT	WT	WT	WT	WT	WT	WT	WT	WT	WT	WT	WT	WT	WT	WT	WT	WT	WT	WT	WT	WT	WT
DFCI_Cell_Reports_2016	coadread_dfci_2016_2445	WT	WT	WT	WT	WT	WT	WT	WT	WT	WT	WT	WT	WT	WT	WT	WT	WT	WT	WT	WT	WT	WT	WT	WT	WT	WT	WT	WT	WT	WT	WT	WT	WT	WT	WT	WT	WT	WT	WT	WT	WT	WT	WT	WT	WT	WT	WT	WT
UNSW_Cancer_Spectrum_2019	CRC_57	WT	WT	WT	WT	WT	WT	WT	WT	WT	WT	WT	WT	WT	WT	WT	WT	WT	WT	WT	WT	WT	KRAS_p.G12C	WT	WT	WT	WT	WT	WT	WT	WT	WT	WT	WT	WT	WT	WT	WT	WT	WT	WT	WT	WT	WT	WT	WT	WT	WT	WT
TCGA	TCGA-AH-6547-01	WT	WT	WT	WT	WT	WT	WT	WT	WT	WT	WT	WT	WT	WT	WT	WT	WT	WT	WT	WT	WT	WT	WT	WT	WT	WT	WT	WT	WT	WT	WT	WT	WT	WT	WT	WT	WT	WT	WT	WT	WT	WT	WT	WT	WT	WT	WT	WT
UNSW_Cancer_Spectrum_2019	CRC_12	WT	WT	WT	WT	WT	WT	WT	WT	WT	WT	WT	WT	WT	BRAF_p.V600E	WT	WT	WT	WT	WT	WT	WT	WT	WT	WT	WT	WT	WT	WT	WT	WT	WT	WT	WT	WT	WT	WT	WT	WT	WT	WT	WT	WT	WT	WT	WT	WT	WT	WT
MSKCC_Cancer_Cell_2018	P-0010112-T01-IM5	WT	WT	WT	WT	WT	WT	WT	WT	WT	WT	WT	WT	WT	WT	WT	WT	WT	WT	WT	WT	WT	WT	WT	WT	KRAS_p.G12V	WT	WT	WT	WT	WT	WT	WT	WT	WT	WT	WT	WT	WT	WT	WT	WT	WT	WT	TP53_p.R248W	WT	WT	WT	WT
MSKCC_Cancer_Cell_2018	P-0010599-T01-IM5	WT	WT	WT	WT	WT	WT	WT	WT	WT	WT	WT	WT	WT	WT	WT	WT	WT	WT	WT	WT	WT	KRAS_p.G12C	WT	WT	WT	WT	WT	WT	WT	WT	WT	WT	WT	WT	WT	WT	WT	WT	WT	WT	WT	WT	WT	WT	WT	WT	WT	WT
MSKCC_Cancer_Cell_2018	P-0007804-T01-IM5	WT	WT	WT	WT	APC_p.R1450*	WT	WT	WT	WT	WT	WT	WT	WT	BRAF_p.V600E	WT	WT	WT	WT	WT	WT	WT	WT	WT	WT	WT	WT	WT	WT	WT	WT	WT	WT	PIK3CA_p.Q546K	WT	WT	WT	WT	WT	WT	WT	WT	WT	WT	WT	WT	WT	WT	WT
TCGA	TCGA-AA-A00E-01	WT	WT	WT	WT	WT	WT	WT	WT	WT	WT	WT	WT	WT	WT	WT	WT	WT	WT	WT	WT	WT	WT	WT	WT	WT	WT	WT	WT	WT	WT	WT	WT	WT	WT	WT	WT	WT	WT	WT	WT	WT	WT	WT	WT	WT	WT	WT	WT
TCGA	TCGA-AA-A029-01	WT	WT	WT	WT	WT	WT	WT	WT	WT	WT	WT	WT	WT	WT	WT	WT	WT	WT	WT	WT	WT	WT	WT	WT	KRAS_p.G12V	WT	WT	WT	WT	WT	WT	WT	WT	WT	WT	WT	WT	WT	WT	WT	WT	WT	WT	WT	WT	WT	WT	WT
DFCI_Cell_Reports_2016	coadread_dfci_2016_2568	WT	WT	WT	WT	WT	WT	WT	WT	WT	WT	WT	WT	WT	WT	WT	WT	WT	WT	WT	WT	WT	WT	WT	WT	WT	WT	WT	WT	WT	WT	WT	WT	WT	WT	WT	WT	WT	WT	WT	WT	WT	WT	WT	WT	WT	WT	WT	WT
MSKCC_Cancer_Cell_2018	P-0009851-T01-IM5	WT	WT	WT	WT	WT	WT	WT	WT	WT	WT	WT	WT	WT	WT	WT	WT	WT	WT	WT	WT	WT	WT	WT	WT	WT	WT	WT	WT	WT	WT	WT	WT	WT	WT	WT	WT	WT	WT	WT	WT	WT	WT	WT	WT	WT	WT	WT	WT
TCGA	TCGA-AG-A01Y-01	WT	WT	WT	WT	WT	WT	WT	WT	WT	WT	WT	WT	WT	WT	WT	WT	WT	WT	WT	WT	WT	WT	WT	WT	WT	WT	WT	WT	WT	WT	WT	WT	WT	WT	WT	WT	WT	WT	WT	WT	WT	WT	WT	WT	WT	WT	WT	WT
TCGA	TCGA-AA-A00R-01	WT	WT	WT	WT	WT	WT	WT	WT	WT	WT	WT	WT	WT	WT	WT	WT	WT	WT	WT	WT	WT	WT	WT	WT	WT	WT	WT	WT	WT	WT	WT	WT	WT	WT	WT	WT	WT	WT	WT	WT	WT	WT	WT	WT	WT	WT	WT	WT
UNSW_Cancer_Spectrum_2019	CRC_45	WT	WT	WT	WT	WT	WT	WT	WT	WT	WT	WT	WT	WT	WT	WT	WT	WT	WT	WT	WT	WT	WT	WT	WT	WT	WT	WT	WT	WT	WT	WT	WT	WT	WT	WT	WT	WT	WT	WT	WT	WT	WT	WT	WT	WT	WT	WT	WT
MSKCC_Cancer_Cell_2018	P-0008483-T01-IM5	WT	WT	WT	WT	WT	WT	WT	WT	WT	WT	WT	WT	WT	WT	WT	WT	WT	WT	WT	WT	WT	WT	WT	WT	WT	WT	WT	WT	WT	WT	WT	WT	WT	WT	WT	WT	WT	WT	WT	TP53_p.R175H	WT	WT	WT	WT	WT	WT	WT	WT
UNSW_Cancer_Spectrum_2019	CRC_41	WT	WT	WT	WT	WT	WT	WT	WT	WT	WT	WT	WT	WT	WT	WT	WT	WT	WT	WT	WT	WT	WT	WT	WT	WT	WT	WT	WT	WT	WT	WT	WT	WT	WT	WT	WT	WT	WT	WT	WT	WT	WT	WT	WT	WT	WT	WT	WT
MSKCC_Cancer_Cell_2018	P-0009157-T01-IM5	WT	WT	WT	WT	WT	WT	WT	WT	WT	WT	WT	WT	WT	BRAF_p.V600E	WT	WT	WT	WT	WT	WT	WT	WT	WT	WT	WT	WT	WT	WT	WT	WT	WT	PIK3CA_p.H1047R	WT	WT	WT	WT	WT	WT	WT	WT	WT	WT	WT	WT	WT	WT	WT	WT
DFCI_Cell_Reports_2016	coadread_dfci_2016_3545	WT	WT	WT	WT	WT	WT	WT	WT	WT	WT	WT	WT	WT	WT	WT	WT	WT	WT	WT	WT	WT	WT	WT	WT	WT	WT	WT	WT	WT	WT	WT	WT	WT	WT	WT	WT	WT	WT	WT	WT	WT	WT	WT	WT	WT	WT	WT	WT
MSKCC_Cancer_Cell_2018	P-0013121-T02-IM5	WT	WT	WT	WT	WT	WT	WT	WT	WT	WT	WT	WT	WT	WT	WT	WT	WT	WT	WT	WT	WT	WT	WT	WT	WT	WT	WT	WT	WT	WT	WT	WT	WT	WT	WT	WT	WT	WT	WT	WT	WT	WT	WT	WT	WT	TP53_p.R273H	WT	WT
TCGA	TCGA-CI-6621-01	WT	WT	WT	WT	WT	WT	WT	WT	WT	WT	WT	WT	WT	WT	WT	WT	WT	WT	WT	WT	WT	WT	WT	WT	WT	WT	WT	WT	WT	WT	WT	WT	WT	WT	WT	WT	WT	WT	WT	WT	WT	WT	WT	WT	TP53_p.R273C	WT	WT	WT
DFCI_Cell_Reports_2016	coadread_dfci_2016_276701	WT	WT	WT	WT	WT	WT	WT	WT	WT	WT	WT	WT	WT	WT	WT	WT	WT	WT	GNAS_p.R201H	WT	WT	WT	WT	WT	WT	WT	WT	WT	WT	WT	WT	WT	WT	WT	WT	WT	WT	WT	WT	WT	WT	WT	WT	WT	WT	WT	WT	WT
DFCI_Cell_Reports_2016	coadread_dfci_2016_358480	WT	WT	WT	WT	WT	WT	WT	WT	WT	WT	WT	WT	WT	WT	WT	WT	WT	WT	WT	WT	WT	WT	WT	WT	WT	WT	WT	WT	WT	WT	WT	WT	WT	WT	WT	WT	WT	WT	WT	WT	WT	WT	WT	WT	WT	WT	WT	WT
MSKCC_Cancer_Cell_2018	P-0012384-T01-IM5	WT	WT	WT	WT	WT	WT	WT	WT	WT	WT	WT	WT	WT	WT	WT	WT	WT	WT	WT	WT	WT	WT	WT	WT	WT	WT	WT	WT	WT	WT	WT	WT	WT	WT	WT	WT	WT	WT	WT	WT	WT	WT	WT	WT	WT	WT	TP53_p.R282W	WT
MSKCC_Cancer_Cell_2018	P-0012708-T01-IM5	WT	WT	WT	WT	WT	WT	WT	WT	WT	WT	WT	WT	WT	WT	WT	WT	WT	WT	WT	WT	KRAS_p.G12A	WT	WT	WT	WT	WT	WT	WT	WT	WT	WT	WT	WT	WT	WT	WT	WT	WT	WT	WT	WT	WT	WT	WT	WT	WT	WT	WT
DFCI_Cell_Reports_2016	coadread_dfci_2016_1246	WT	WT	WT	WT	WT	WT	WT	WT	WT	WT	WT	WT	WT	WT	WT	WT	WT	WT	WT	WT	WT	WT	KRAS_p.G12D	WT	WT	WT	WT	WT	WT	WT	WT	WT	WT	WT	WT	WT	WT	WT	WT	WT	WT	WT	WT	WT	WT	WT	WT	WT
DFCI_Cell_Reports_2016	coadread_dfci_2016_1224	WT	WT	WT	WT	WT	WT	WT	WT	WT	WT	WT	WT	WT	WT	WT	WT	WT	WT	WT	WT	WT	WT	WT	WT	WT	WT	WT	PCBP1_p.L100Q	WT	WT	WT	WT	WT	WT	WT	WT	WT	WT	WT	WT	WT	WT	WT	WT	WT	WT	WT	WT
Genentech_Nature_2012	587388	WT	APC_p.Q1378*	WT	WT	WT	WT	WT	WT	WT	WT	WT	APC_p.R564*	WT	WT	WT	WT	WT	WT	WT	WT	WT	WT	WT	WT	WT	WT	WT	WT	WT	WT	WT	WT	WT	WT	WT	WT	WT	WT	WT	WT	WT	WT	WT	TP53_p.R248W	WT	WT	WT	WT
MSKCC_Cancer_Cell_2018	P-0009712-T01-IM5	WT	WT	WT	WT	WT	WT	WT	WT	WT	WT	WT	WT	WT	WT	WT	WT	WT	WT	WT	KRAS_p.A146T	WT	WT	WT	WT	WT	WT	WT	WT	WT	WT	WT	WT	WT	WT	WT	WT	WT	WT	WT	WT	WT	WT	WT	WT	WT	TP53_p.R273H	WT	WT
UNSW_Cancer_Spectrum_2019	CRC_3	WT	WT	WT	WT	WT	WT	WT	WT	WT	WT	WT	WT	APC_p.R876*	WT	WT	WT	WT	WT	WT	WT	WT	WT	WT	WT	KRAS_p.G12V	WT	WT	WT	WT	WT	PIK3CA_p.E545K	WT	WT	WT	WT	WT	WT	WT	WT	WT	WT	WT	WT	WT	WT	WT	WT	WT
MSKCC_Cancer_Cell_2018	P-0012133-T01-IM5	WT	WT	WT	WT	WT	WT	WT	WT	WT	WT	WT	WT	WT	WT	WT	WT	WT	WT	WT	WT	WT	WT	WT	WT	KRAS_p.G12V	WT	WT	WT	WT	WT	WT	WT	WT	WT	WT	WT	WT	WT	WT	WT	WT	WT	WT	WT	WT	WT	WT	WT
TCGA	TCGA-CK-4947-01	WT	WT	WT	WT	WT	WT	APC_p.R216*	WT	WT	WT	WT	WT	WT	WT	WT	WT	WT	WT	WT	WT	KRAS_p.G12A	WT	WT	WT	WT	WT	WT	PCBP1_p.L100Q	WT	WT	WT	WT	WT	WT	WT	WT	WT	WT	WT	WT	WT	WT	WT	WT	WT	WT	WT	WT
MSKCC_Cancer_Cell_2018	P-0001961-T02-IM5	WT	WT	WT	WT	WT	WT	APC_p.R216*	WT	WT	WT	WT	WT	WT	WT	WT	WT	WT	WT	WT	WT	WT	WT	WT	WT	WT	WT	WT	WT	WT	WT	PIK3CA_p.E545K	WT	WT	WT	WT	WT	WT	WT	WT	WT	WT	WT	TP53_p.R248Q	WT	WT	WT	WT	WT
MSKCC_Cancer_Cell_2018	P-0000911-T01-IM3	WT	WT	WT	WT	WT	WT	WT	WT	WT	WT	WT	WT	WT	WT	WT	WT	WT	WT	WT	WT	WT	WT	WT	WT	WT	WT	WT	WT	WT	WT	WT	WT	WT	WT	WT	WT	WT	WT	WT	WT	WT	WT	WT	WT	WT	TP53_p.R273H	WT	WT
MSKCC_Cancer_Cell_2018	P-0002057-T01-IM3	WT	WT	WT	WT	WT	WT	WT	WT	WT	WT	WT	WT	WT	WT	WT	WT	WT	WT	WT	WT	WT	WT	WT	WT	WT	WT	WT	WT	WT	WT	WT	WT	WT	WT	WT	WT	WT	WT	WT	WT	WT	WT	WT	WT	WT	WT	WT	WT
TCGA	TCGA-D5-6931-01	WT	WT	WT	WT	WT	WT	WT	WT	WT	WT	WT	WT	APC_p.R876*	WT	WT	FBXW7_p.R465C	WT	WT	WT	WT	WT	WT	KRAS_p.G12D	WT	WT	WT	WT	WT	WT	WT	PIK3CA_p.E545K	WT	WT	WT	WT	WT	WT	WT	WT	WT	WT	WT	WT	WT	WT	WT	WT	WT
MSKCC_Cancer_Cell_2018	P-0006345-T01-IM5	WT	WT	WT	WT	APC_p.R1450*	WT	WT	WT	APC_p.R283*	WT	WT	WT	WT	WT	WT	WT	WT	WT	WT	WT	WT	WT	KRAS_p.G12D	WT	WT	WT	WT	WT	WT	WT	WT	WT	WT	WT	WT	WT	WT	WT	WT	WT	WT	WT	WT	WT	WT	WT	WT	WT
MSKCC_Cancer_Cell_2018	P-0009488-T01-IM5	WT	WT	WT	WT	WT	WT	WT	WT	WT	WT	WT	WT	WT	WT	WT	WT	WT	WT	WT	WT	WT	WT	KRAS_p.G12D	WT	WT	WT	WT	WT	WT	WT	WT	WT	WT	WT	WT	WT	WT	WT	WT	WT	WT	WT	WT	WT	WT	WT	WT	WT
MSKCC_Cancer_Cell_2018	P-0002042-T01-IM3	WT	WT	WT	WT	WT	WT	WT	WT	WT	WT	WT	WT	WT	WT	WT	WT	WT	WT	WT	WT	WT	WT	WT	WT	WT	KRAS_p.G13D	WT	WT	WT	WT	WT	WT	WT	WT	WT	WT	WT	WT	WT	WT	WT	WT	WT	WT	WT	WT	WT	WT
DFCI_Cell_Reports_2016	coadread_dfci_2016_491	WT	WT	WT	WT	WT	WT	WT	WT	WT	WT	WT	WT	WT	WT	WT	WT	WT	WT	WT	WT	WT	WT	WT	WT	WT	KRAS_p.G13D	WT	WT	WT	WT	WT	WT	WT	WT	WT	WT	WT	WT	WT	WT	WT	WT	WT	WT	WT	WT	WT	WT
UNSW_Cancer_Spectrum_2019	CRC_25	WT	WT	WT	WT	WT	APC_p.R213*	WT	WT	WT	WT	WT	WT	WT	WT	WT	WT	WT	WT	WT	WT	WT	WT	WT	WT	WT	WT	WT	WT	WT	WT	WT	WT	WT	WT	WT	WT	WT	WT	WT	WT	WT	WT	WT	WT	WT	WT	WT	WT
MSKCC_Cancer_Cell_2018	P-0001754-T01-IM3	WT	WT	WT	WT	APC_p.R1450*	WT	WT	WT	WT	WT	WT	WT	WT	WT	WT	WT	WT	WT	WT	WT	WT	WT	KRAS_p.G12D	WT	WT	WT	WT	WT	WT	WT	PIK3CA_p.E545K	WT	WT	WT	WT	WT	WT	WT	WT	WT	WT	WT	WT	WT	WT	WT	WT	WT
Genentech_Nature_2012	587306	WT	WT	WT	WT	WT	WT	WT	WT	WT	WT	WT	WT	WT	WT	WT	WT	WT	WT	WT	WT	WT	WT	KRAS_p.G12D	WT	WT	WT	WT	WT	WT	WT	WT	WT	WT	WT	WT	WT	WT	WT	WT	WT	WT	WT	WT	WT	TP53_p.R273C	WT	WT	WT
MSKCC_Cancer_Cell_2018	P-0003035-T01-IM5	WT	WT	WT	WT	WT	WT	WT	APC_p.R232*	WT	WT	WT	WT	WT	WT	WT	WT	WT	WT	WT	WT	WT	WT	WT	WT	WT	WT	WT	WT	WT	WT	WT	WT	WT	WT	WT	WT	WT	WT	WT	WT	WT	WT	WT	WT	WT	WT	WT	WT
DFCI_Cell_Reports_2016	coadread_dfci_2016_458	WT	WT	WT	WT	WT	WT	WT	WT	WT	WT	WT	WT	WT	BRAF_p.V600E	WT	WT	WT	WT	WT	WT	WT	WT	WT	WT	WT	WT	WT	WT	WT	WT	WT	WT	WT	WT	WT	WT	WT	WT	WT	WT	WT	WT	WT	WT	WT	WT	WT	WT
UNSW_Cancer_Spectrum_2019	CRC_72	WT	WT	WT	WT	WT	WT	WT	WT	WT	WT	WT	WT	WT	WT	WT	WT	WT	WT	WT	WT	WT	WT	WT	WT	WT	WT	WT	WT	WT	WT	WT	WT	WT	WT	WT	WT	WT	WT	WT	WT	WT	WT	WT	WT	WT	WT	WT	TP53_p.R342*
MSKCC_Cancer_Cell_2018	P-0010422-T01-IM5	WT	WT	WT	WT	WT	WT	WT	WT	WT	WT	WT	WT	WT	WT	WT	WT	WT	WT	WT	WT	WT	WT	WT	WT	WT	WT	WT	WT	WT	WT	WT	WT	WT	WT	WT	WT	WT	WT	WT	WT	WT	WT	WT	WT	WT	WT	WT	WT
MSKCC_Cancer_Cell_2018	P-0000933-T01-IM3	WT	WT	WT	WT	WT	WT	WT	WT	APC_p.R283*	WT	WT	WT	WT	WT	WT	WT	WT	WT	WT	WT	WT	WT	WT	WT	WT	WT	WT	WT	WT	PIK3CA_p.E542K	WT	WT	WT	WT	WT	WT	WT	WT	WT	WT	WT	WT	WT	WT	WT	WT	WT	WT
DFCI_Cell_Reports_2016	coadread_dfci_2016_1222	WT	WT	WT	WT	WT	WT	WT	WT	WT	WT	WT	WT	WT	WT	WT	WT	WT	WT	WT	WT	WT	WT	WT	WT	WT	WT	WT	WT	WT	WT	WT	WT	WT	WT	WT	WT	WT	WT	WT	WT	WT	WT	WT	WT	WT	WT	WT	WT
MSKCC_Cancer_Cell_2018	P-0001761-T01-IM3	WT	WT	WT	WT	APC_p.R1450*	WT	WT	WT	WT	WT	WT	WT	WT	WT	WT	WT	WT	WT	WT	WT	WT	WT	WT	WT	WT	WT	WT	WT	WT	WT	WT	WT	WT	WT	WT	WT	WT	WT	WT	WT	WT	TP53_p.R213*	WT	WT	WT	WT	WT	WT
MSKCC_Cancer_Cell_2018	P-0007683-T01-IM5	WT	APC_p.Q1378*	WT	WT	WT	WT	WT	WT	WT	WT	WT	WT	WT	WT	WT	WT	WT	WT	WT	WT	WT	WT	WT	WT	KRAS_p.G12V	WT	WT	WT	WT	WT	WT	WT	WT	WT	WT	WT	WT	WT	WT	WT	WT	WT	WT	WT	WT	WT	WT	WT
DFCI_Cell_Reports_2016	coadread_dfci_2016_228	WT	WT	WT	WT	WT	WT	WT	WT	WT	WT	WT	WT	WT	WT	WT	WT	WT	WT	WT	WT	WT	KRAS_p.G12C	WT	WT	WT	WT	WT	WT	WT	WT	WT	WT	WT	WT	WT	WT	WT	WT	WT	WT	WT	WT	WT	WT	WT	WT	WT	WT
TCGA	TCGA-A6-5657-01	WT	WT	WT	WT	WT	WT	WT	WT	WT	WT	WT	WT	WT	WT	WT	WT	WT	WT	WT	WT	WT	WT	WT	KRAS_p.G12S	WT	WT	WT	WT	WT	WT	PIK3CA_p.E545K	WT	WT	WT	WT	WT	WT	WT	WT	WT	WT	WT	WT	WT	WT	WT	WT	WT
TCGA	TCGA-F5-6863-01	WT	WT	WT	WT	WT	WT	WT	WT	WT	WT	WT	WT	WT	WT	WT	WT	WT	WT	WT	WT	WT	WT	WT	WT	WT	WT	WT	WT	WT	WT	WT	WT	WT	WT	WT	WT	WT	WT	WT	WT	WT	WT	WT	TP53_p.R248W	WT	WT	WT	WT
MSKCC_Cancer_Cell_2018	P-0014133-T01-IM5	WT	WT	WT	WT	WT	WT	WT	WT	WT	WT	WT	WT	WT	WT	WT	WT	WT	WT	WT	WT	WT	WT	WT	WT	WT	WT	WT	WT	WT	WT	WT	WT	WT	WT	WT	WT	WT	WT	WT	WT	WT	WT	WT	WT	WT	WT	WT	WT
MSKCC_Cancer_Cell_2018	P-0006261-T01-IM5	WT	WT	WT	WT	WT	WT	WT	WT	WT	WT	WT	WT	WT	WT	WT	WT	WT	WT	WT	WT	WT	WT	WT	WT	WT	WT	WT	WT	WT	WT	WT	WT	WT	WT	WT	WT	WT	WT	WT	WT	WT	WT	WT	WT	WT	WT	WT	WT
MSKCC_Cancer_Cell_2018	P-0006110-T01-IM5	WT	WT	WT	WT	WT	WT	WT	WT	WT	WT	WT	WT	WT	WT	WT	WT	WT	WT	WT	WT	WT	WT	KRAS_p.G12D	WT	WT	WT	WT	WT	WT	WT	WT	WT	WT	WT	WT	WT	WT	WT	WT	WT	WT	WT	WT	WT	WT	WT	WT	WT
MSKCC_Cancer_Cell_2018	P-0001984-T01-IM3	WT	WT	WT	WT	WT	WT	WT	WT	WT	WT	WT	WT	WT	WT	WT	WT	WT	WT	WT	WT	WT	WT	WT	WT	WT	WT	WT	WT	WT	WT	WT	WT	WT	WT	WT	WT	WT	WT	WT	WT	WT	WT	WT	WT	WT	WT	WT	WT
TCGA	TCGA-CA-5254-01	WT	WT	WT	WT	WT	WT	WT	WT	WT	WT	WT	WT	WT	WT	WT	WT	WT	WT	WT	WT	WT	WT	WT	WT	WT	WT	WT	WT	WT	WT	WT	WT	WT	WT	WT	WT	WT	WT	WT	WT	WT	WT	WT	WT	WT	WT	WT	WT
MSKCC_Cancer_Cell_2018	P-0013400-T01-IM5	WT	WT	WT	WT	WT	WT	WT	APC_p.R232*	WT	WT	WT	WT	APC_p.R876*	WT	WT	WT	WT	WT	WT	WT	WT	WT	WT	WT	KRAS_p.G12V	WT	WT	WT	WT	WT	WT	WT	WT	WT	WT	WT	WT	WT	WT	WT	WT	WT	WT	WT	WT	WT	WT	WT
MSKCC_Cancer_Cell_2018	P-0005560-T01-IM5	WT	WT	WT	WT	WT	WT	WT	WT	WT	WT	WT	WT	WT	BRAF_p.V600E	WT	WT	WT	WT	WT	WT	WT	WT	WT	WT	WT	WT	WT	WT	WT	WT	WT	WT	WT	WT	WT	WT	WT	WT	WT	WT	WT	WT	WT	WT	WT	WT	WT	WT
UNSW_Cancer_Spectrum_2019	CRC_46	WT	WT	WT	WT	WT	WT	WT	WT	WT	WT	WT	WT	WT	WT	WT	WT	WT	WT	WT	WT	WT	WT	KRAS_p.G12D	WT	WT	WT	WT	WT	WT	WT	WT	WT	WT	WT	WT	WT	WT	WT	WT	WT	WT	WT	WT	WT	WT	WT	WT	WT
MSKCC_Cancer_Cell_2018	P-0012683-T01-IM5	WT	WT	WT	WT	WT	WT	WT	WT	WT	WT	WT	WT	WT	WT	WT	WT	WT	WT	WT	WT	WT	WT	WT	WT	WT	WT	WT	WT	WT	WT	WT	WT	WT	WT	WT	WT	WT	WT	WT	WT	WT	WT	WT	WT	WT	WT	WT	WT
MSKCC_Cancer_Cell_2018	P-0002728-T01-IM3	WT	WT	WT	WT	WT	WT	WT	WT	APC_p.R283*	WT	WT	WT	WT	WT	WT	WT	WT	WT	WT	WT	WT	WT	WT	WT	KRAS_p.G12V	WT	WT	WT	WT	WT	WT	WT	WT	WT	WT	WT	WT	WT	WT	WT	WT	WT	WT	WT	WT	WT	WT	WT
MSKCC_Cancer_Cell_2018	P-0005003-T01-IM5	WT	WT	WT	WT	APC_p.R1450*	WT	WT	WT	WT	WT	WT	WT	WT	BRAF_p.V600E	WT	WT	WT	FBXW7_p.R505C	WT	WT	WT	WT	WT	WT	WT	WT	WT	WT	WT	WT	WT	WT	WT	WT	WT	WT	WT	WT	WT	WT	WT	WT	WT	WT	WT	WT	WT	WT
UNSW_Cancer_Spectrum_2019	CRC_30	WT	WT	WT	WT	WT	WT	WT	WT	WT	WT	WT	WT	WT	WT	WT	WT	WT	WT	WT	WT	KRAS_p.G12A	WT	WT	WT	WT	WT	WT	WT	WT	WT	WT	WT	WT	WT	WT	WT	WT	WT	WT	WT	WT	WT	WT	WT	WT	WT	WT	WT
MSKCC_Cancer_Cell_2018	P-0007294-T01-IM5	WT	WT	WT	WT	WT	WT	WT	WT	WT	WT	WT	WT	APC_p.R876*	WT	WT	FBXW7_p.R465C	WT	WT	WT	WT	WT	WT	WT	WT	WT	WT	WT	WT	WT	WT	WT	WT	WT	WT	WT	WT	WT	WT	WT	TP53_p.R175H	WT	WT	WT	WT	WT	WT	WT	WT
MSKCC_Cancer_Cell_2018	P-0004823-T01-IM5	WT	WT	WT	WT	APC_p.R1450*	WT	WT	WT	WT	WT	WT	WT	WT	WT	WT	WT	WT	WT	WT	KRAS_p.A146T	WT	WT	WT	WT	WT	WT	WT	WT	WT	WT	WT	WT	WT	WT	WT	WT	WT	WT	WT	WT	WT	WT	WT	WT	WT	WT	TP53_p.R282W	WT
DFCI_Cell_Reports_2016	coadread_dfci_2016_2454	WT	WT	WT	WT	WT	WT	WT	WT	WT	WT	WT	WT	WT	WT	WT	WT	WT	WT	WT	WT	WT	WT	WT	WT	WT	WT	WT	WT	WT	WT	WT	WT	WT	WT	WT	WT	WT	WT	WT	WT	WT	WT	WT	WT	WT	WT	WT	WT
TCGA	TCGA-D5-6531-01	WT	WT	WT	WT	WT	WT	WT	WT	WT	WT	WT	WT	WT	WT	WT	WT	WT	WT	WT	WT	KRAS_p.G12A	WT	WT	WT	WT	WT	WT	WT	WT	WT	WT	WT	WT	WT	WT	WT	WT	WT	WT	WT	WT	WT	WT	WT	WT	TP53_p.R273H	WT	WT
MSKCC_Cancer_Cell_2018	P-0007203-T01-IM5	WT	WT	WT	WT	WT	WT	WT	WT	WT	WT	WT	WT	WT	WT	WT	WT	WT	WT	WT	WT	WT	WT	WT	WT	WT	WT	WT	WT	WT	WT	PIK3CA_p.E545K	WT	WT	WT	WT	WT	WT	WT	WT	WT	WT	WT	WT	WT	WT	WT	WT	WT
MSKCC_Cancer_Cell_2018	P-0007377-T02-IM5	WT	WT	WT	WT	WT	WT	WT	WT	WT	WT	WT	WT	WT	WT	WT	WT	WT	WT	WT	WT	WT	WT	WT	WT	WT	WT	WT	WT	WT	WT	WT	WT	WT	WT	WT	WT	WT	WT	WT	WT	WT	WT	WT	WT	WT	WT	WT	WT
MSKCC_Cancer_Cell_2018	P-0007097-T01-IM5	WT	WT	WT	WT	WT	WT	WT	WT	WT	WT	WT	WT	APC_p.R876*	WT	WT	WT	WT	WT	WT	WT	WT	WT	WT	WT	WT	WT	WT	WT	WT	WT	WT	PIK3CA_p.H1047R	WT	WT	WT	WT	WT	WT	WT	WT	WT	WT	WT	WT	WT	WT	WT	WT
MSKCC_Cancer_Cell_2018	P-0008357-T01-IM5	WT	WT	WT	WT	WT	WT	WT	WT	WT	APC_p.R499*	WT	WT	WT	WT	WT	WT	WT	WT	WT	WT	WT	WT	WT	WT	WT	WT	WT	WT	WT	WT	WT	WT	WT	WT	WT	WT	WT	WT	WT	WT	WT	WT	WT	WT	WT	WT	WT	WT
MSKCC_Cancer_Cell_2018	P-0006864-T01-IM5	WT	WT	WT	WT	WT	WT	WT	WT	WT	WT	WT	WT	WT	WT	WT	WT	WT	WT	WT	WT	WT	WT	WT	WT	WT	WT	WT	WT	WT	WT	WT	WT	WT	WT	WT	WT	WT	WT	WT	WT	WT	WT	WT	WT	WT	WT	WT	WT
DFCI_Cell_Reports_2016	coadread_dfci_2016_1262	WT	WT	WT	WT	WT	WT	WT	WT	WT	WT	WT	WT	WT	WT	WT	WT	WT	WT	WT	WT	WT	WT	WT	WT	WT	WT	WT	WT	WT	WT	WT	WT	WT	WT	WT	WT	WT	WT	WT	TP53_p.R175H	WT	WT	WT	WT	WT	WT	WT	WT
MSKCC_Cancer_Cell_2018	P-0006184-T01-IM5	WT	WT	WT	WT	WT	WT	WT	WT	WT	WT	WT	WT	WT	WT	WT	WT	WT	WT	WT	WT	WT	WT	WT	WT	WT	WT	WT	WT	WT	WT	WT	WT	WT	WT	WT	WT	WT	WT	WT	WT	WT	WT	WT	WT	WT	WT	WT	WT
DFCI_Cell_Reports_2016	coadread_dfci_2016_102	WT	WT	WT	WT	WT	WT	WT	WT	WT	WT	WT	WT	WT	WT	WT	WT	WT	WT	WT	WT	WT	WT	WT	WT	WT	WT	WT	WT	PGM5_p.I98V	WT	WT	WT	WT	WT	WT	WT	WT	WT	WT	WT	WT	WT	WT	WT	WT	WT	WT	WT
TCGA	TCGA-AF-A56L-01	WT	WT	WT	WT	WT	WT	WT	WT	WT	WT	WT	APC_p.R564*	WT	WT	WT	WT	WT	WT	WT	WT	WT	WT	WT	WT	WT	WT	WT	WT	WT	WT	WT	WT	WT	WT	WT	WT	WT	WT	WT	WT	WT	WT	TP53_p.R248Q	WT	WT	WT	WT	WT
TCGA	TCGA-AA-3855-01	WT	WT	WT	WT	WT	WT	WT	WT	WT	WT	WT	WT	WT	WT	WT	WT	WT	WT	WT	WT	WT	WT	WT	WT	WT	WT	WT	WT	WT	WT	WT	WT	WT	WT	WT	WT	WT	WT	WT	WT	WT	WT	WT	WT	WT	WT	WT	WT
DFCI_Cell_Reports_2016	coadread_dfci_2016_2939	WT	WT	WT	WT	WT	WT	WT	WT	WT	WT	WT	WT	WT	WT	WT	WT	WT	WT	WT	WT	WT	WT	WT	WT	WT	WT	WT	WT	WT	PIK3CA_p.E542K	WT	WT	WT	WT	WT	WT	WT	WT	WT	WT	WT	WT	WT	WT	WT	WT	WT	WT
DFCI_Cell_Reports_2016	coadread_dfci_2016_2457	WT	WT	WT	WT	WT	WT	WT	WT	WT	WT	WT	WT	WT	WT	WT	WT	WT	WT	WT	WT	WT	WT	WT	WT	WT	WT	WT	WT	WT	WT	WT	WT	WT	WT	WT	WT	WT	WT	WT	WT	WT	WT	WT	WT	WT	WT	WT	WT
TCGA	TCGA-CM-4748-01	WT	WT	WT	WT	WT	WT	WT	WT	WT	WT	WT	WT	WT	WT	WT	WT	WT	WT	WT	WT	WT	WT	KRAS_p.G12D	WT	WT	WT	WT	WT	WT	WT	PIK3CA_p.E545K	WT	WT	WT	WT	WT	WT	WT	WT	WT	WT	WT	WT	WT	WT	WT	WT	WT
MSKCC_Cancer_Cell_2018	P-0000777-T01-IM3	WT	WT	WT	WT	WT	WT	WT	WT	WT	WT	WT	WT	WT	WT	WT	WT	WT	WT	WT	WT	WT	WT	WT	WT	WT	WT	WT	WT	WT	WT	WT	WT	WT	WT	WT	WT	WT	WT	WT	WT	WT	WT	WT	WT	WT	WT	WT	WT
MSKCC_Cancer_Cell_2018	P-0011288-T01-IM5	WT	WT	WT	WT	WT	WT	WT	WT	WT	WT	WT	WT	WT	WT	WT	WT	WT	WT	WT	WT	WT	WT	WT	WT	WT	WT	WT	WT	WT	WT	WT	WT	WT	PIK3CA_p.R88Q	WT	WT	WT	WT	WT	WT	WT	WT	WT	WT	TP53_p.R273C	WT	WT	WT
MSKCC_Cancer_Cell_2018	P-0003124-T01-IM5	WT	WT	WT	WT	WT	WT	WT	WT	WT	WT	WT	WT	WT	BRAF_p.V600E	WT	WT	WT	WT	WT	WT	WT	WT	WT	WT	WT	WT	WT	WT	WT	WT	WT	WT	WT	WT	WT	WT	WT	WT	WT	WT	WT	WT	WT	WT	WT	WT	WT	WT
MSKCC_Cancer_Cell_2018	P-0007657-T01-IM5	WT	WT	WT	WT	WT	WT	WT	WT	WT	WT	WT	WT	APC_p.R876*	WT	WT	WT	WT	WT	WT	KRAS_p.A146T	WT	WT	WT	WT	WT	WT	WT	WT	WT	WT	WT	WT	WT	WT	WT	WT	WT	WT	WT	WT	WT	WT	WT	WT	WT	WT	WT	WT
MSKCC_Cancer_Cell_2018	P-0012100-T01-IM5	WT	WT	WT	WT	WT	WT	WT	APC_p.R232*	WT	WT	WT	WT	WT	WT	WT	WT	WT	WT	WT	WT	WT	WT	WT	KRAS_p.G12S	WT	WT	WT	WT	WT	WT	WT	WT	WT	WT	WT	WT	WT	WT	WT	WT	WT	WT	WT	WT	WT	WT	WT	WT
DFCI_Cell_Reports_2016	coadread_dfci_2016_259101	WT	WT	WT	WT	WT	WT	WT	WT	WT	WT	WT	WT	WT	WT	WT	WT	WT	WT	WT	WT	KRAS_p.G12A	WT	WT	WT	WT	WT	WT	WT	WT	WT	WT	WT	WT	WT	WT	WT	WT	WT	WT	WT	WT	WT	WT	WT	WT	WT	WT	WT
DFCI_Cell_Reports_2016	coadread_dfci_2016_1226	WT	WT	WT	WT	WT	WT	WT	WT	WT	WT	WT	WT	WT	WT	WT	WT	WT	WT	WT	WT	WT	WT	WT	WT	WT	WT	WT	WT	WT	WT	WT	WT	WT	WT	WT	WT	WT	WT	WT	TP53_p.R175H	WT	WT	WT	WT	WT	WT	WT	WT
MSKCC_Cancer_Cell_2018	P-0005908-T01-IM5	WT	WT	WT	WT	APC_p.R1450*	WT	APC_p.R216*	WT	WT	WT	WT	WT	WT	WT	WT	WT	WT	WT	WT	WT	WT	WT	KRAS_p.G12D	WT	WT	WT	WT	WT	WT	WT	WT	WT	WT	WT	WT	WT	WT	WT	WT	WT	WT	WT	WT	WT	WT	WT	WT	WT
MSKCC_Cancer_Cell_2018	P-0000860-T01-IM3	WT	WT	WT	WT	WT	WT	WT	WT	WT	WT	WT	WT	WT	WT	WT	WT	WT	WT	WT	WT	WT	WT	WT	WT	WT	WT	WT	WT	WT	WT	WT	WT	WT	WT	WT	WT	WT	WT	WT	TP53_p.R175H	WT	WT	WT	WT	WT	WT	WT	WT
MSKCC_Cancer_Cell_2018	P-0007554-T01-IM5	WT	WT	WT	WT	WT	WT	WT	WT	WT	WT	WT	WT	APC_p.R876*	WT	WT	WT	WT	WT	WT	WT	WT	WT	KRAS_p.G12D	WT	WT	WT	WT	WT	WT	WT	WT	WT	WT	WT	WT	WT	WT	WT	WT	TP53_p.R175H	WT	WT	WT	WT	WT	WT	WT	WT
TCGA	TCGA-AA-3534-01	WT	WT	WT	WT	WT	WT	WT	WT	WT	WT	WT	WT	WT	WT	WT	WT	WT	WT	WT	WT	WT	WT	WT	WT	WT	WT	WT	WT	WT	WT	WT	WT	WT	WT	WT	WT	WT	WT	WT	WT	WT	WT	WT	WT	WT	WT	WT	WT
DFCI_Cell_Reports_2016	coadread_dfci_2016_3654	WT	WT	WT	WT	WT	WT	WT	WT	WT	WT	WT	WT	WT	WT	WT	WT	WT	WT	WT	WT	WT	WT	KRAS_p.G12D	WT	WT	WT	WT	PCBP1_p.L100Q	WT	WT	WT	WT	WT	WT	WT	WT	WT	WT	WT	WT	WT	WT	WT	WT	WT	WT	WT	WT
DFCI_Cell_Reports_2016	coadread_dfci_2016_3512	WT	WT	WT	WT	WT	WT	WT	WT	WT	WT	WT	WT	WT	WT	WT	WT	WT	WT	GNAS_p.R201H	WT	WT	WT	WT	WT	WT	WT	WT	WT	WT	WT	WT	WT	WT	WT	WT	WT	WT	WT	WT	WT	WT	WT	WT	WT	WT	WT	WT	WT
MSKCC_Cancer_Cell_2018	P-0010243-T01-IM5	WT	WT	WT	WT	WT	WT	WT	WT	WT	WT	WT	WT	WT	WT	WT	WT	WT	WT	WT	WT	KRAS_p.G12A	WT	WT	WT	WT	WT	WT	WT	WT	WT	WT	WT	WT	WT	WT	WT	WT	WT	WT	WT	WT	WT	WT	WT	WT	WT	WT	WT
DFCI_Cell_Reports_2016	coadread_dfci_2016_3242	WT	WT	WT	WT	WT	WT	WT	WT	WT	WT	WT	WT	WT	WT	WT	WT	WT	WT	WT	WT	WT	WT	WT	WT	WT	WT	WT	WT	WT	WT	WT	WT	WT	WT	WT	WT	WT	WT	WT	WT	WT	WT	WT	WT	WT	WT	WT	WT
MSKCC_Cancer_Cell_2018	P-0011512-T01-IM5	WT	WT	WT	WT	WT	WT	WT	WT	WT	WT	WT	WT	WT	WT	WT	WT	WT	WT	WT	WT	WT	WT	WT	WT	WT	WT	WT	WT	WT	WT	WT	WT	WT	WT	WT	WT	WT	WT	WT	WT	WT	WT	TP53_p.R248Q	WT	WT	WT	WT	WT
MSKCC_Cancer_Cell_2018	P-0010147-T01-IM5	WT	WT	WT	WT	WT	APC_p.R213*	WT	WT	WT	WT	WT	WT	WT	WT	WT	WT	WT	WT	WT	WT	WT	WT	WT	WT	WT	WT	WT	WT	WT	WT	WT	WT	WT	WT	WT	WT	WT	WT	WT	WT	TP53_p.R196*	WT	WT	WT	WT	WT	WT	WT
MSKCC_Cancer_Cell_2018	P-0007381-T01-IM5	WT	WT	WT	WT	WT	WT	WT	WT	WT	WT	WT	WT	WT	WT	WT	WT	WT	WT	WT	WT	WT	WT	WT	WT	WT	WT	WT	WT	WT	WT	WT	WT	WT	WT	WT	WT	WT	WT	WT	WT	WT	WT	WT	WT	WT	WT	WT	WT
MSKCC_Cancer_Cell_2018	P-0005742-T01-IM5	WT	WT	WT	WT	WT	WT	WT	WT	WT	WT	WT	WT	WT	BRAF_p.V600E	WT	WT	WT	WT	WT	WT	WT	WT	WT	WT	WT	WT	WT	WT	WT	WT	PIK3CA_p.E545K	WT	WT	WT	WT	WT	WT	WT	WT	WT	WT	WT	WT	WT	WT	WT	WT	WT
MSKCC_Cancer_Cell_2018	P-0005715-T01-IM5	WT	WT	WT	WT	WT	WT	WT	WT	WT	WT	WT	WT	WT	WT	WT	WT	WT	WT	WT	WT	WT	WT	WT	WT	WT	WT	WT	WT	WT	WT	WT	WT	WT	WT	WT	WT	WT	WT	WT	WT	WT	WT	WT	WT	WT	WT	WT	WT
TCGA	TCGA-AA-3977-01	WT	WT	WT	WT	WT	WT	WT	WT	WT	WT	WT	WT	WT	WT	WT	WT	WT	WT	WT	WT	WT	WT	WT	WT	WT	WT	WT	WT	WT	WT	WT	WT	WT	PIK3CA_p.R88Q	WT	WT	WT	WT	WT	WT	WT	TP53_p.R213*	WT	WT	WT	WT	WT	WT
MSKCC_Cancer_Cell_2018	P-0003110-T01-IM5	WT	WT	WT	WT	WT	WT	WT	WT	WT	WT	WT	WT	WT	WT	WT	WT	WT	WT	WT	WT	WT	WT	WT	WT	WT	WT	WT	WT	WT	WT	WT	WT	WT	WT	WT	WT	WT	WT	WT	WT	TP53_p.R196*	WT	WT	WT	WT	WT	WT	WT
DFCI_Cell_Reports_2016	coadread_dfci_2016_615	WT	WT	WT	WT	WT	WT	WT	WT	WT	WT	WT	WT	WT	WT	CHEK2_p.K373E	WT	WT	WT	WT	WT	WT	WT	WT	WT	WT	KRAS_p.G13D	WT	WT	WT	WT	WT	PIK3CA_p.H1047R	WT	WT	WT	WT	WT	WT	WT	WT	WT	WT	TP53_p.R248Q	WT	WT	WT	WT	WT
DFCI_Cell_Reports_2016	coadread_dfci_2016_3002	WT	WT	WT	WT	WT	WT	WT	WT	WT	WT	WT	WT	WT	WT	WT	WT	WT	WT	WT	WT	WT	WT	WT	WT	WT	WT	WT	WT	WT	WT	WT	WT	WT	WT	WT	WT	WT	WT	WT	WT	WT	WT	WT	WT	WT	WT	WT	WT
TCGA	TCGA-AG-3885-01	WT	WT	WT	WT	WT	WT	WT	WT	WT	WT	WT	WT	WT	WT	WT	WT	WT	FBXW7_p.R505C	WT	WT	WT	WT	WT	WT	WT	WT	WT	WT	WT	WT	WT	WT	WT	WT	WT	WT	WT	WT	WT	WT	WT	WT	WT	WT	WT	WT	WT	WT
DFCI_Cell_Reports_2016	coadread_dfci_2016_3058	WT	WT	WT	WT	WT	WT	WT	WT	WT	WT	WT	WT	WT	WT	WT	WT	WT	WT	WT	WT	WT	WT	WT	WT	WT	WT	WT	WT	WT	WT	WT	WT	WT	WT	WT	WT	WT	WT	WT	WT	WT	WT	WT	WT	WT	WT	WT	WT
MSKCC_Cancer_Cell_2018	P-0013758-T01-IM5	WT	WT	WT	WT	WT	WT	WT	WT	WT	WT	WT	WT	WT	BRAF_p.V600E	WT	WT	WT	WT	WT	WT	WT	WT	WT	WT	WT	WT	WT	WT	WT	WT	WT	WT	WT	WT	WT	WT	WT	WT	WT	WT	WT	WT	WT	WT	WT	WT	WT	WT
MSKCC_Cancer_Cell_2018	P-0004007-T01-IM3	WT	WT	WT	WT	WT	WT	WT	WT	WT	WT	WT	WT	WT	WT	WT	WT	WT	WT	WT	KRAS_p.A146T	WT	WT	WT	WT	WT	WT	WT	WT	WT	WT	WT	WT	WT	WT	WT	WT	WT	WT	WT	WT	WT	WT	WT	WT	WT	WT	WT	WT
MSKCC_Cancer_Cell_2018	P-0007055-T01-IM5	WT	WT	WT	WT	WT	WT	WT	WT	WT	WT	WT	WT	WT	BRAF_p.V600E	WT	WT	WT	WT	WT	WT	WT	WT	WT	WT	WT	WT	WT	WT	WT	WT	WT	PIK3CA_p.H1047R	WT	WT	WT	WT	WT	WT	WT	WT	WT	WT	WT	WT	WT	WT	TP53_p.R282W	WT
MSKCC_Cancer_Cell_2018	P-0010832-T01-IM5	WT	WT	WT	WT	WT	WT	WT	WT	WT	WT	WT	WT	WT	WT	WT	WT	WT	WT	WT	WT	WT	KRAS_p.G12C	WT	WT	WT	WT	WT	WT	WT	WT	WT	WT	WT	WT	WT	WT	SMAD4_p.R361C	WT	WT	WT	WT	WT	WT	WT	WT	WT	WT	WT
MSKCC_Cancer_Cell_2018	P-0007279-T01-IM5	WT	WT	WT	WT	WT	APC_p.R213*	WT	WT	WT	WT	WT	WT	WT	WT	WT	WT	WT	WT	WT	WT	WT	WT	WT	WT	WT	WT	WT	WT	WT	WT	WT	WT	WT	WT	WT	WT	WT	WT	TP53_p.G245S	TP53_p.R175H	WT	WT	WT	WT	WT	WT	WT	WT
MSKCC_Cancer_Cell_2018	P-0009964-T02-IM5	WT	WT	WT	WT	WT	WT	WT	WT	WT	WT	WT	WT	WT	BRAF_p.V600E	WT	WT	WT	WT	WT	WT	WT	WT	WT	WT	WT	WT	WT	WT	WT	WT	WT	WT	WT	WT	WT	WT	WT	WT	WT	WT	WT	WT	WT	WT	WT	WT	WT	WT
MSKCC_Cancer_Cell_2018	P-0006589-T01-IM5	WT	WT	WT	WT	WT	WT	WT	WT	WT	WT	WT	WT	WT	WT	WT	WT	WT	WT	WT	WT	WT	WT	KRAS_p.G12D	WT	WT	WT	WT	WT	WT	WT	WT	WT	WT	WT	WT	WT	WT	WT	WT	WT	WT	WT	WT	WT	WT	TP53_p.R273H	WT	WT
TCGA	TCGA-AA-3852-01	WT	WT	WT	WT	WT	WT	WT	WT	WT	WT	WT	WT	WT	WT	WT	WT	WT	WT	WT	WT	KRAS_p.G12A	WT	WT	WT	WT	WT	WT	WT	WT	WT	WT	WT	WT	WT	WT	WT	WT	WT	WT	WT	WT	WT	WT	WT	WT	WT	WT	WT
MSKCC_Cancer_Cell_2018	P-0005446-T01-IM5	WT	WT	WT	WT	WT	WT	WT	WT	WT	WT	WT	WT	WT	WT	WT	WT	WT	WT	WT	WT	WT	WT	WT	WT	WT	WT	WT	WT	WT	WT	WT	WT	WT	WT	WT	WT	WT	WT	WT	WT	WT	TP53_p.R213*	WT	WT	WT	WT	WT	WT
DFCI_Cell_Reports_2016	coadread_dfci_2016_316	WT	WT	WT	WT	WT	WT	WT	WT	WT	WT	WT	WT	WT	WT	WT	WT	WT	WT	WT	WT	WT	WT	WT	WT	WT	WT	WT	WT	WT	WT	WT	WT	WT	WT	WT	WT	WT	WT	WT	WT	WT	WT	WT	WT	WT	WT	WT	WT
DFCI_Cell_Reports_2016	coadread_dfci_2016_3398	WT	WT	WT	WT	WT	WT	WT	WT	WT	WT	WT	WT	WT	BRAF_p.V600E	WT	WT	WT	WT	WT	WT	WT	WT	WT	WT	WT	WT	WT	WT	WT	WT	WT	WT	WT	WT	WT	WT	WT	WT	WT	WT	WT	WT	WT	TP53_p.R248W	WT	WT	WT	WT
DFCI_Cell_Reports_2016	coadread_dfci_2016_3660	WT	WT	WT	WT	WT	WT	WT	WT	WT	WT	WT	WT	WT	WT	WT	WT	WT	WT	WT	WT	WT	WT	WT	WT	WT	WT	NRAS_p.Q61K	PCBP1_p.L100Q	WT	WT	WT	WT	WT	WT	WT	WT	WT	WT	WT	WT	WT	WT	WT	WT	WT	WT	WT	WT
MSKCC_Cancer_Cell_2018	P-0007645-T01-IM5	WT	WT	WT	WT	WT	WT	WT	WT	WT	WT	WT	WT	WT	WT	WT	WT	WT	WT	WT	WT	WT	WT	WT	WT	KRAS_p.G12V	WT	WT	WT	WT	WT	WT	WT	WT	WT	WT	WT	WT	WT	WT	WT	WT	WT	WT	WT	WT	WT	WT	WT
TCGA	TCGA-A6-A565-01	WT	WT	WT	WT	WT	WT	WT	WT	WT	WT	WT	WT	WT	WT	WT	WT	WT	WT	WT	WT	WT	WT	WT	WT	WT	WT	WT	WT	WT	WT	WT	WT	WT	WT	WT	WT	WT	SMAD4_p.R361H	WT	WT	WT	WT	WT	WT	WT	WT	WT	WT
MSKCC_Cancer_Cell_2018	P-0006444-T02-IM5	WT	WT	WT	WT	WT	WT	WT	WT	WT	WT	WT	WT	WT	WT	WT	WT	WT	WT	WT	WT	WT	WT	WT	WT	WT	WT	WT	WT	WT	WT	WT	WT	PIK3CA_p.Q546K	WT	WT	WT	WT	WT	WT	WT	WT	WT	WT	WT	WT	WT	WT	WT
DFCI_Cell_Reports_2016	coadread_dfci_2016_2458	WT	WT	WT	WT	WT	WT	WT	WT	WT	WT	WT	WT	WT	WT	WT	WT	WT	WT	WT	WT	WT	WT	WT	WT	WT	WT	WT	WT	WT	WT	WT	WT	WT	WT	WT	WT	WT	WT	WT	WT	WT	WT	WT	WT	WT	WT	WT	WT
TCGA	TCGA-AA-A02F-01	WT	WT	WT	WT	WT	WT	WT	WT	WT	WT	WT	WT	WT	WT	WT	WT	WT	WT	WT	WT	WT	WT	WT	WT	WT	WT	WT	WT	WT	WT	WT	WT	WT	WT	WT	WT	WT	WT	WT	TP53_p.R175H	WT	WT	WT	WT	WT	WT	WT	WT
TCGA	TCGA-AA-3692-01	WT	WT	WT	WT	WT	WT	WT	WT	WT	WT	WT	WT	WT	WT	WT	WT	WT	WT	WT	WT	WT	WT	WT	WT	WT	WT	WT	WT	WT	WT	WT	WT	WT	WT	WT	WT	WT	SMAD4_p.R361H	WT	WT	WT	WT	WT	WT	WT	WT	WT	WT
TCGA	TCGA-AA-3833-01	WT	WT	WT	WT	WT	WT	WT	WT	WT	WT	WT	WT	WT	BRAF_p.V600E	WT	WT	WT	WT	WT	WT	WT	WT	WT	WT	WT	WT	WT	WT	WT	WT	WT	WT	WT	WT	WT	WT	WT	WT	WT	WT	WT	WT	WT	WT	WT	WT	WT	WT
TCGA	TCGA-AG-A00H-01	WT	WT	WT	WT	WT	WT	WT	WT	WT	WT	WT	WT	WT	WT	WT	WT	WT	WT	WT	KRAS_p.A146T	WT	WT	WT	WT	WT	WT	WT	WT	WT	WT	WT	WT	WT	WT	WT	WT	WT	WT	WT	WT	WT	WT	WT	WT	WT	WT	WT	WT
TCGA	TCGA-AA-3521-01	WT	WT	WT	WT	WT	WT	WT	WT	WT	WT	WT	WT	WT	WT	WT	WT	WT	WT	WT	WT	WT	WT	WT	WT	WT	WT	WT	WT	WT	WT	WT	WT	WT	WT	WT	WT	WT	WT	WT	WT	WT	WT	WT	WT	WT	WT	WT	WT
MSKCC_Cancer_Cell_2018	P-0004608-T01-IM5	WT	WT	WT	WT	WT	WT	WT	WT	WT	WT	WT	WT	WT	WT	WT	WT	WT	WT	WT	WT	WT	WT	WT	WT	WT	KRAS_p.G13D	WT	WT	WT	WT	WT	WT	WT	WT	WT	WT	WT	WT	WT	WT	WT	WT	WT	WT	WT	WT	WT	WT
TCGA	TCGA-AA-3510-01	WT	WT	WT	APC_p.R1114*	WT	WT	WT	WT	WT	WT	WT	WT	WT	WT	WT	WT	WT	WT	WT	WT	WT	WT	WT	WT	WT	WT	WT	WT	WT	WT	WT	WT	WT	PIK3CA_p.R88Q	WT	WT	WT	WT	WT	WT	WT	WT	WT	WT	WT	WT	WT	WT
DFCI_Cell_Reports_2016	coadread_dfci_2016_3167	WT	WT	WT	WT	WT	WT	WT	WT	WT	WT	WT	WT	WT	WT	WT	WT	WT	WT	WT	WT	WT	WT	WT	WT	WT	WT	WT	WT	WT	WT	WT	WT	WT	WT	WT	WT	WT	WT	WT	WT	WT	WT	WT	WT	WT	WT	WT	WT
DFCI_Cell_Reports_2016	coadread_dfci_2016_73	WT	WT	WT	WT	WT	WT	WT	WT	WT	WT	WT	WT	WT	BRAF_p.V600E	WT	WT	WT	WT	WT	WT	WT	WT	WT	WT	WT	WT	WT	WT	WT	PIK3CA_p.E542K	WT	WT	WT	WT	WT	WT	WT	WT	WT	WT	WT	WT	WT	WT	WT	WT	WT	WT
TCGA	TCGA-AA-3506-01	WT	WT	WT	WT	WT	WT	WT	WT	WT	WT	APC_p.R554*	WT	WT	WT	WT	WT	WT	WT	WT	WT	WT	WT	WT	WT	WT	KRAS_p.G13D	WT	WT	WT	WT	WT	WT	WT	WT	WT	WT	WT	WT	WT	WT	WT	WT	WT	WT	WT	WT	WT	WT
TCGA	TCGA-CM-4746-01	WT	WT	WT	WT	WT	WT	WT	WT	WT	WT	WT	WT	WT	WT	WT	WT	WT	WT	WT	KRAS_p.A146T	WT	WT	WT	WT	WT	WT	WT	WT	WT	WT	WT	WT	WT	WT	WT	WT	WT	WT	WT	WT	WT	WT	TP53_p.R248Q	WT	WT	WT	WT	WT
DFCI_Cell_Reports_2016	coadread_dfci_2016_3019	WT	WT	WT	WT	WT	WT	WT	WT	WT	WT	WT	WT	WT	WT	WT	WT	WT	WT	WT	WT	WT	WT	WT	WT	WT	WT	WT	WT	WT	WT	WT	WT	WT	WT	WT	WT	WT	WT	WT	WT	WT	WT	WT	WT	WT	WT	WT	WT
MSKCC_Cancer_Cell_2018	P-0014020-T01-IM5	WT	WT	WT	WT	WT	WT	WT	WT	WT	WT	WT	WT	WT	WT	WT	WT	WT	WT	WT	WT	WT	WT	WT	WT	WT	WT	WT	WT	WT	WT	WT	WT	WT	WT	WT	WT	WT	WT	WT	TP53_p.R175H	WT	WT	WT	WT	WT	WT	WT	WT
TCGA	TCGA-CM-5344-01	WT	WT	WT	WT	WT	WT	WT	WT	WT	WT	WT	WT	WT	WT	WT	WT	WT	WT	WT	WT	WT	WT	WT	WT	WT	WT	WT	WT	WT	WT	WT	WT	WT	WT	WT	WT	WT	WT	WT	WT	WT	WT	WT	WT	WT	WT	WT	WT
DFCI_Cell_Reports_2016	coadread_dfci_2016_280	WT	WT	WT	WT	WT	WT	WT	WT	WT	WT	WT	WT	WT	WT	WT	WT	WT	WT	WT	WT	WT	WT	WT	WT	WT	WT	WT	WT	WT	WT	WT	WT	WT	WT	WT	WT	WT	WT	WT	WT	WT	WT	WT	WT	WT	WT	WT	WT
DFCI_Cell_Reports_2016	coadread_dfci_2016_3437	WT	WT	WT	WT	WT	WT	WT	WT	WT	WT	WT	WT	WT	WT	WT	WT	WT	WT	WT	WT	WT	WT	WT	WT	WT	WT	WT	WT	WT	WT	WT	WT	WT	WT	WT	WT	WT	WT	WT	WT	WT	WT	WT	WT	WT	WT	WT	WT
TCGA	TCGA-AG-A036-01	WT	WT	WT	WT	WT	WT	WT	WT	WT	WT	WT	WT	WT	WT	WT	WT	WT	WT	WT	WT	WT	WT	WT	WT	WT	WT	WT	WT	WT	WT	WT	WT	WT	WT	WT	WT	WT	WT	WT	WT	WT	WT	WT	WT	WT	WT	WT	WT
MSKCC_Cancer_Cell_2018	P-0001104-T03-IM3	WT	WT	WT	WT	WT	WT	WT	WT	WT	WT	WT	WT	WT	BRAF_p.V600E	WT	WT	WT	WT	WT	WT	WT	WT	WT	WT	WT	WT	WT	WT	WT	WT	WT	WT	WT	WT	WT	WT	WT	WT	WT	WT	WT	WT	WT	WT	WT	TP53_p.R273H	WT	WT
Genentech_Nature_2012	587318	WT	WT	WT	WT	WT	WT	WT	WT	WT	WT	WT	WT	WT	WT	WT	WT	WT	WT	WT	WT	WT	WT	WT	WT	WT	WT	WT	WT	WT	WT	WT	WT	WT	WT	WT	WT	WT	WT	WT	WT	WT	WT	WT	WT	WT	WT	WT	WT
TCGA	TCGA-AA-A01F-01	WT	WT	WT	WT	WT	WT	WT	WT	WT	WT	WT	WT	WT	WT	WT	WT	WT	WT	WT	WT	WT	WT	WT	WT	KRAS_p.G12V	WT	WT	WT	WT	WT	WT	WT	WT	WT	WT	WT	WT	WT	TP53_p.G245S	WT	WT	WT	WT	WT	WT	WT	WT	WT
MSKCC_Cancer_Cell_2018	P-0012747-T01-IM5	WT	WT	WT	WT	WT	WT	WT	WT	WT	WT	WT	WT	WT	WT	WT	WT	WT	WT	WT	WT	WT	WT	WT	WT	WT	WT	WT	WT	WT	WT	WT	WT	WT	WT	WT	WT	WT	WT	WT	WT	WT	WT	WT	WT	WT	WT	WT	WT
MSKCC_Cancer_Cell_2018	P-0007581-T01-IM5	WT	WT	WT	WT	WT	WT	WT	WT	WT	WT	WT	WT	WT	WT	WT	WT	WT	WT	WT	WT	WT	WT	WT	WT	WT	WT	WT	WT	WT	WT	WT	WT	WT	WT	WT	WT	WT	WT	WT	WT	WT	WT	WT	WT	WT	WT	WT	WT
MSKCC_Cancer_Cell_2018	P-0007115-T01-IM5	WT	WT	WT	WT	APC_p.R1450*	WT	WT	WT	WT	WT	WT	WT	WT	WT	WT	WT	WT	WT	WT	WT	WT	WT	WT	WT	WT	KRAS_p.G13D	WT	WT	WT	WT	WT	WT	WT	WT	WT	WT	WT	WT	WT	WT	WT	WT	WT	WT	WT	WT	WT	WT
MSKCC_Cancer_Cell_2018	P-0007654-T01-IM5	WT	WT	WT	WT	WT	WT	WT	WT	WT	WT	WT	WT	WT	WT	WT	WT	WT	WT	WT	WT	WT	WT	WT	WT	WT	WT	WT	WT	WT	WT	WT	WT	WT	WT	WT	WT	WT	WT	TP53_p.G245S	WT	WT	WT	WT	WT	WT	WT	WT	WT
DFCI_Cell_Reports_2016	coadread_dfci_2016_2759	WT	WT	WT	WT	WT	WT	WT	WT	WT	WT	WT	WT	WT	WT	WT	WT	WT	WT	WT	WT	WT	WT	WT	WT	WT	WT	WT	WT	WT	WT	WT	WT	WT	WT	WT	WT	WT	WT	WT	WT	WT	WT	WT	WT	WT	WT	WT	WT
DFCI_Cell_Reports_2016	coadread_dfci_2016_2932	WT	WT	WT	WT	WT	WT	WT	WT	WT	WT	WT	WT	WT	BRAF_p.V600E	WT	WT	WT	WT	WT	WT	WT	WT	WT	WT	WT	WT	WT	WT	WT	WT	WT	WT	WT	WT	WT	WT	WT	WT	WT	WT	WT	WT	WT	WT	WT	WT	WT	WT
TCGA	TCGA-DM-A28G-01	WT	WT	WT	WT	WT	WT	WT	WT	WT	WT	WT	WT	WT	WT	WT	WT	WT	WT	WT	WT	WT	WT	WT	WT	WT	WT	WT	WT	WT	WT	WT	WT	WT	WT	WT	WT	WT	WT	WT	WT	WT	WT	WT	WT	WT	WT	WT	WT
TCGA	TCGA-AG-3587-01	WT	WT	WT	WT	WT	WT	WT	WT	WT	WT	WT	WT	WT	WT	WT	WT	WT	WT	WT	WT	WT	WT	WT	WT	WT	WT	WT	WT	WT	WT	WT	WT	WT	WT	WT	WT	WT	WT	WT	WT	WT	WT	WT	WT	WT	TP53_p.R273H	WT	WT
MSKCC_Cancer_Cell_2018	P-0008588-T01-IM5	WT	WT	WT	WT	WT	WT	WT	WT	WT	WT	WT	WT	WT	WT	WT	WT	WT	WT	WT	WT	WT	KRAS_p.G12C	WT	WT	WT	WT	WT	WT	WT	WT	WT	WT	WT	WT	WT	WT	WT	WT	WT	WT	WT	WT	WT	WT	WT	WT	WT	WT
Genentech_Nature_2012	587316	WT	WT	WT	WT	WT	WT	WT	WT	WT	WT	WT	WT	WT	BRAF_p.V600E	WT	WT	WT	WT	WT	WT	WT	WT	WT	WT	WT	WT	WT	WT	WT	WT	WT	WT	WT	WT	WT	WT	WT	WT	WT	WT	WT	WT	WT	WT	WT	WT	WT	WT
MSKCC_Cancer_Cell_2018	P-0012847-T01-IM5	WT	WT	WT	WT	WT	WT	WT	WT	WT	WT	WT	WT	WT	WT	WT	WT	WT	WT	WT	WT	WT	WT	WT	WT	WT	WT	WT	WT	WT	WT	WT	WT	WT	WT	WT	WT	WT	WT	WT	WT	WT	WT	WT	WT	WT	WT	WT	WT
MSKCC_Cancer_Cell_2018	P-0005623-T02-IM5	WT	WT	WT	WT	WT	WT	WT	WT	WT	WT	WT	WT	WT	WT	WT	WT	WT	WT	WT	WT	WT	WT	KRAS_p.G12D	WT	WT	WT	WT	WT	WT	WT	WT	WT	WT	WT	WT	WT	WT	WT	WT	WT	WT	WT	TP53_p.R248Q	WT	WT	WT	WT	WT
TCGA	TCGA-CM-6679-01	WT	WT	WT	WT	WT	WT	WT	WT	WT	WT	WT	WT	WT	WT	WT	WT	WT	WT	WT	WT	WT	WT	WT	WT	WT	WT	WT	WT	WT	WT	WT	WT	WT	WT	WT	WT	WT	WT	WT	WT	WT	WT	WT	WT	WT	WT	WT	WT
MSKCC_Cancer_Cell_2018	P-0004249-T01-IM5	WT	WT	WT	WT	WT	WT	WT	WT	WT	WT	WT	WT	WT	WT	WT	WT	WT	WT	WT	WT	WT	WT	WT	WT	KRAS_p.G12V	WT	WT	WT	WT	WT	WT	WT	WT	WT	WT	WT	WT	WT	WT	WT	WT	WT	WT	WT	WT	WT	WT	WT
MSKCC_Cancer_Cell_2018	P-0010007-T01-IM5	WT	WT	WT	WT	WT	WT	WT	WT	WT	WT	WT	WT	WT	WT	WT	WT	WT	WT	WT	WT	KRAS_p.G12A	WT	WT	WT	KRAS_p.G12V	WT	WT	WT	WT	WT	PIK3CA_p.E545K	WT	WT	WT	WT	WT	WT	WT	WT	WT	WT	WT	WT	WT	WT	WT	WT	WT
TCGA	TCGA-AA-A03F-01	WT	WT	WT	WT	WT	WT	WT	WT	WT	WT	WT	WT	WT	WT	WT	WT	WT	WT	WT	WT	WT	WT	KRAS_p.G12D	WT	WT	WT	WT	WT	WT	WT	PIK3CA_p.E545K	WT	WT	WT	WT	WT	WT	WT	WT	WT	WT	WT	WT	WT	WT	WT	WT	WT
UNSW_Cancer_Spectrum_2019	CRC_19	WT	WT	APC_p.Q1429*	WT	WT	WT	WT	WT	WT	WT	WT	WT	WT	WT	WT	WT	WT	WT	WT	WT	WT	WT	KRAS_p.G12D	WT	WT	WT	WT	WT	WT	WT	WT	WT	WT	WT	WT	WT	WT	WT	WT	WT	WT	WT	WT	WT	TP53_p.R273C	WT	WT	WT
TCGA	TCGA-A6-A56B-01	WT	WT	WT	WT	WT	WT	WT	WT	WT	WT	WT	WT	WT	WT	WT	WT	WT	WT	WT	WT	WT	WT	WT	WT	WT	WT	WT	WT	WT	WT	WT	WT	WT	WT	WT	WT	WT	WT	WT	WT	WT	WT	WT	WT	WT	WT	WT	WT
DFCI_Cell_Reports_2016	coadread_dfci_2016_2775	WT	WT	WT	WT	WT	WT	WT	WT	WT	WT	WT	WT	WT	BRAF_p.V600E	WT	WT	WT	WT	WT	WT	WT	WT	WT	WT	WT	WT	WT	WT	WT	WT	WT	WT	WT	WT	WT	WT	WT	WT	WT	WT	WT	WT	WT	WT	WT	WT	WT	WT
DFCI_Cell_Reports_2016	coadread_dfci_2016_1165	WT	WT	WT	WT	WT	WT	WT	WT	WT	WT	WT	WT	WT	WT	WT	WT	WT	WT	WT	WT	WT	WT	WT	WT	WT	WT	WT	WT	WT	WT	WT	WT	WT	WT	WT	WT	WT	WT	WT	TP53_p.R175H	WT	WT	WT	WT	WT	WT	WT	WT
MSKCC_Cancer_Cell_2018	P-0007218-T01-IM5	WT	WT	WT	WT	WT	WT	WT	WT	WT	WT	WT	WT	WT	WT	WT	WT	WT	WT	WT	WT	WT	WT	WT	WT	WT	WT	WT	WT	WT	WT	WT	WT	WT	WT	WT	WT	WT	WT	WT	WT	WT	WT	WT	WT	WT	WT	WT	WT
TCGA	TCGA-A6-5659-01	WT	WT	WT	WT	WT	WT	WT	WT	WT	WT	WT	WT	WT	WT	WT	WT	WT	WT	WT	WT	WT	WT	WT	WT	KRAS_p.G12V	WT	WT	WT	WT	WT	WT	WT	WT	PIK3CA_p.R88Q	WT	WT	WT	WT	WT	WT	WT	WT	WT	WT	WT	WT	WT	WT
MSKCC_Cancer_Cell_2018	P-0006135-T01-IM5	APC_p.Q1367*	WT	WT	WT	WT	WT	WT	WT	APC_p.R283*	WT	WT	WT	WT	WT	WT	WT	WT	WT	WT	WT	WT	WT	WT	WT	WT	WT	WT	WT	WT	WT	WT	WT	WT	WT	WT	WT	WT	WT	WT	TP53_p.R175H	WT	WT	WT	WT	WT	WT	WT	WT
MSKCC_Cancer_Cell_2018	P-0003789-T01-IM5	WT	WT	WT	WT	WT	WT	WT	WT	WT	WT	WT	WT	WT	WT	WT	WT	WT	WT	WT	WT	WT	KRAS_p.G12C	WT	WT	WT	WT	WT	WT	WT	WT	WT	WT	WT	WT	WT	WT	WT	WT	WT	WT	WT	WT	WT	WT	WT	WT	WT	WT
MSKCC_Cancer_Cell_2018	P-0010159-T01-IM5	WT	WT	WT	WT	WT	WT	WT	WT	WT	WT	WT	WT	WT	WT	WT	WT	WT	FBXW7_p.R505C	WT	WT	WT	WT	WT	WT	WT	WT	WT	WT	WT	WT	WT	WT	WT	WT	WT	WT	WT	WT	WT	WT	WT	WT	WT	WT	WT	WT	WT	WT
MSKCC_Cancer_Cell_2018	P-0008662-T01-IM5	WT	WT	WT	WT	WT	WT	WT	WT	WT	WT	WT	WT	WT	WT	WT	WT	WT	WT	WT	WT	WT	WT	WT	WT	WT	WT	WT	WT	WT	WT	WT	WT	WT	WT	WT	WT	WT	WT	WT	WT	WT	WT	WT	WT	WT	WT	WT	WT
MSKCC_Cancer_Cell_2018	P-0001649-T01-IM3	WT	WT	WT	WT	WT	WT	WT	WT	WT	WT	WT	WT	WT	BRAF_p.V600E	WT	WT	WT	WT	WT	WT	WT	WT	WT	WT	WT	WT	WT	WT	WT	WT	WT	WT	PIK3CA_p.Q546K	WT	WT	WT	WT	WT	WT	WT	WT	WT	WT	WT	WT	WT	WT	WT
DFCI_Cell_Reports_2016	coadread_dfci_2016_4430	WT	WT	WT	WT	WT	WT	WT	WT	WT	WT	WT	WT	WT	WT	WT	WT	WT	WT	WT	WT	WT	WT	WT	WT	WT	WT	WT	WT	WT	WT	WT	WT	WT	PIK3CA_p.R88Q	WT	WT	WT	WT	WT	WT	WT	WT	WT	WT	WT	WT	WT	WT
MSKCC_Cancer_Cell_2018	P-0000754-T01-IM3	WT	WT	WT	WT	WT	WT	WT	WT	WT	WT	WT	WT	WT	WT	WT	WT	WT	WT	WT	WT	WT	WT	KRAS_p.G12D	WT	WT	WT	WT	WT	WT	WT	WT	WT	WT	WT	WT	WT	WT	WT	WT	WT	WT	WT	WT	WT	WT	WT	WT	WT
UNSW_Cancer_Spectrum_2019	CRC_52	WT	WT	WT	WT	WT	WT	WT	WT	WT	WT	WT	WT	WT	WT	WT	WT	WT	WT	WT	WT	WT	KRAS_p.G12C	WT	WT	WT	WT	WT	WT	WT	WT	WT	WT	WT	WT	WT	WT	WT	WT	WT	WT	WT	TP53_p.R213*	WT	WT	WT	WT	WT	WT
MSKCC_Cancer_Cell_2018	P-0000940-T01-IM3	WT	WT	WT	WT	WT	WT	WT	WT	WT	WT	WT	WT	WT	WT	WT	WT	WT	WT	WT	WT	WT	WT	WT	WT	WT	KRAS_p.G13D	WT	WT	WT	WT	WT	WT	WT	WT	WT	WT	WT	WT	WT	WT	WT	WT	WT	WT	TP53_p.R273C	WT	WT	WT
DFCI_Cell_Reports_2016	coadread_dfci_2016_485	WT	WT	WT	WT	WT	WT	WT	WT	WT	WT	WT	WT	WT	WT	WT	WT	WT	WT	WT	WT	WT	WT	WT	WT	WT	WT	WT	WT	WT	WT	WT	WT	WT	WT	WT	WT	WT	WT	WT	TP53_p.R175H	WT	WT	WT	WT	WT	WT	WT	WT
DFCI_Cell_Reports_2016	coadread_dfci_2016_2266	WT	WT	WT	WT	WT	WT	WT	WT	WT	WT	WT	WT	WT	WT	WT	WT	WT	WT	WT	WT	WT	WT	WT	WT	WT	WT	WT	WT	WT	WT	WT	WT	WT	WT	WT	WT	WT	WT	WT	WT	WT	WT	WT	WT	WT	TP53_p.R273H	WT	WT
TCGA	TCGA-AG-3575-01	WT	WT	WT	WT	WT	WT	WT	WT	WT	WT	WT	WT	WT	WT	WT	WT	WT	WT	WT	WT	WT	WT	WT	WT	KRAS_p.G12V	WT	WT	WT	WT	WT	WT	WT	WT	WT	WT	WT	WT	WT	WT	WT	WT	WT	WT	WT	WT	WT	WT	WT
MSKCC_Cancer_Cell_2018	P-0013929-T01-IM5	WT	WT	WT	WT	WT	WT	WT	WT	WT	WT	WT	WT	WT	WT	WT	WT	WT	WT	WT	WT	WT	WT	WT	WT	WT	WT	WT	WT	WT	WT	WT	WT	WT	WT	WT	WT	WT	WT	WT	WT	WT	WT	WT	WT	WT	WT	WT	WT
TCGA	TCGA-NH-A6GB-01	WT	WT	APC_p.Q1429*	WT	WT	APC_p.R213*	WT	WT	WT	WT	WT	WT	WT	WT	WT	WT	FBXW7_p.R465H	WT	WT	WT	WT	WT	WT	WT	WT	WT	WT	WT	WT	WT	WT	WT	WT	WT	WT	WT	WT	WT	WT	WT	WT	WT	WT	WT	WT	WT	WT	WT
TCGA	TCGA-AA-3811-01	WT	WT	WT	WT	WT	WT	WT	WT	WT	WT	WT	WT	WT	WT	WT	WT	WT	WT	WT	WT	WT	WT	WT	WT	WT	WT	WT	WT	WT	WT	WT	WT	WT	WT	WT	WT	WT	SMAD4_p.R361H	WT	WT	WT	WT	WT	WT	WT	WT	WT	WT
MSKCC_Cancer_Cell_2018	P-0008128-T01-IM5	WT	WT	WT	WT	WT	WT	WT	WT	WT	WT	WT	WT	WT	WT	WT	WT	WT	WT	WT	WT	WT	WT	WT	WT	WT	KRAS_p.G13D	WT	WT	WT	WT	PIK3CA_p.E545K	WT	WT	WT	WT	WT	WT	WT	WT	WT	WT	WT	WT	WT	WT	WT	WT	WT
DFCI_Cell_Reports_2016	coadread_dfci_2016_628	WT	WT	WT	WT	WT	WT	WT	WT	WT	WT	WT	WT	WT	WT	WT	WT	WT	WT	WT	WT	WT	WT	WT	WT	WT	WT	WT	WT	WT	WT	WT	WT	WT	WT	WT	WT	WT	WT	WT	WT	WT	WT	WT	WT	TP53_p.R273C	WT	WT	WT
MSKCC_Cancer_Cell_2018	P-0008075-T01-IM5	WT	WT	WT	WT	WT	WT	WT	WT	APC_p.R283*	WT	WT	WT	WT	WT	WT	WT	WT	WT	WT	WT	WT	WT	WT	WT	WT	WT	WT	WT	WT	WT	WT	WT	WT	WT	WT	WT	WT	WT	WT	WT	WT	WT	WT	WT	WT	TP53_p.R273H	WT	WT
MSKCC_Cancer_Cell_2018	P-0004872-T01-IM5	WT	WT	WT	WT	WT	WT	WT	WT	WT	WT	WT	WT	WT	WT	WT	WT	WT	WT	WT	WT	WT	WT	KRAS_p.G12D	WT	WT	WT	WT	WT	WT	PIK3CA_p.E542K	WT	WT	WT	WT	WT	WT	WT	WT	WT	WT	WT	WT	WT	WT	WT	WT	WT	WT
MSKCC_Cancer_Cell_2018	P-0010138-T01-IM5	WT	WT	WT	WT	WT	WT	APC_p.R216*	WT	WT	WT	WT	WT	WT	WT	WT	WT	WT	WT	WT	WT	WT	WT	WT	WT	WT	WT	WT	WT	WT	WT	WT	WT	WT	WT	WT	WT	WT	WT	WT	WT	WT	WT	WT	WT	WT	WT	WT	WT
MSKCC_Cancer_Cell_2018	P-0004692-T01-IM5	WT	WT	WT	WT	WT	WT	WT	WT	WT	WT	WT	WT	WT	WT	WT	WT	WT	WT	WT	WT	WT	WT	WT	WT	WT	WT	WT	WT	WT	WT	WT	WT	WT	WT	WT	WT	WT	WT	WT	WT	WT	WT	WT	WT	WT	WT	WT	WT
TCGA	TCGA-AY-4071-01	WT	WT	WT	WT	WT	WT	WT	WT	WT	WT	WT	WT	WT	WT	WT	WT	WT	WT	WT	WT	WT	WT	WT	WT	WT	WT	WT	WT	WT	WT	WT	WT	WT	WT	WT	WT	WT	WT	WT	WT	WT	WT	WT	WT	WT	WT	WT	WT
DFCI_Cell_Reports_2016	coadread_dfci_2016_3436	WT	WT	WT	WT	WT	WT	WT	WT	WT	WT	WT	WT	WT	WT	WT	WT	WT	WT	WT	WT	WT	WT	WT	WT	WT	WT	WT	WT	WT	WT	WT	WT	PIK3CA_p.Q546K	WT	WT	WT	WT	WT	WT	TP53_p.R175H	WT	WT	WT	WT	WT	WT	WT	WT
DFCI_Cell_Reports_2016	coadread_dfci_2016_3021	WT	WT	WT	WT	WT	WT	WT	WT	WT	WT	WT	WT	WT	BRAF_p.V600E	WT	WT	WT	WT	WT	WT	WT	WT	WT	WT	WT	WT	WT	WT	PGM5_p.I98V	WT	WT	WT	WT	WT	WT	WT	WT	WT	WT	WT	WT	WT	WT	WT	WT	WT	WT	WT
MSKCC_Cancer_Cell_2018	P-0006707-T01-IM5	WT	WT	WT	WT	WT	WT	APC_p.R216*	WT	WT	WT	WT	WT	WT	WT	WT	WT	WT	WT	WT	WT	WT	WT	WT	WT	WT	WT	WT	WT	WT	WT	WT	WT	WT	WT	WT	WT	WT	WT	WT	WT	WT	WT	WT	WT	WT	WT	WT	WT
MSKCC_Cancer_Cell_2018	P-0010018-T01-IM5	WT	WT	WT	WT	WT	WT	WT	WT	WT	WT	WT	WT	WT	WT	WT	WT	WT	WT	WT	WT	WT	WT	WT	WT	WT	WT	WT	WT	WT	WT	WT	WT	WT	WT	WT	WT	WT	WT	WT	WT	WT	WT	WT	WT	TP53_p.R273C	WT	WT	WT
TCGA	TCGA-AG-3586-01	WT	WT	WT	WT	WT	WT	WT	WT	WT	WT	WT	WT	WT	WT	WT	WT	WT	WT	WT	WT	WT	WT	WT	WT	KRAS_p.G12V	WT	WT	WT	WT	WT	WT	WT	WT	WT	WT	WT	WT	WT	WT	WT	WT	WT	WT	WT	WT	WT	WT	WT
DFCI_Cell_Reports_2016	coadread_dfci_2016_3729	WT	WT	WT	WT	WT	WT	WT	WT	WT	WT	WT	WT	WT	BRAF_p.V600E	CHEK2_p.K373E	WT	WT	WT	WT	WT	WT	WT	WT	WT	WT	WT	WT	WT	WT	WT	WT	WT	WT	WT	WT	WT	WT	WT	WT	WT	WT	WT	WT	WT	WT	WT	WT	WT
UNSW_Cancer_Spectrum_2019	CRC_2	WT	WT	WT	WT	WT	WT	WT	WT	WT	WT	WT	WT	WT	WT	WT	WT	WT	WT	WT	WT	WT	WT	WT	WT	WT	WT	WT	WT	WT	WT	WT	WT	WT	WT	WT	WT	WT	WT	WT	WT	WT	WT	WT	WT	TP53_p.R273C	WT	WT	WT
UNSW_Cancer_Spectrum_2019	CRC_68	WT	WT	WT	WT	WT	WT	WT	WT	WT	WT	WT	WT	WT	WT	WT	WT	WT	WT	WT	WT	WT	WT	WT	WT	WT	WT	WT	WT	WT	WT	WT	WT	WT	WT	WT	WT	WT	WT	WT	WT	WT	WT	WT	WT	WT	WT	TP53_p.R282W	WT
TCGA	TCGA-AA-3520-01	WT	WT	WT	WT	WT	WT	WT	WT	WT	WT	WT	WT	WT	WT	WT	WT	WT	WT	WT	WT	WT	WT	WT	WT	KRAS_p.G12V	WT	WT	WT	WT	WT	WT	WT	WT	WT	WT	WT	WT	WT	WT	WT	WT	WT	WT	WT	TP53_p.R273C	WT	WT	WT
TCGA	TCGA-DM-A1D7-01	WT	WT	WT	WT	WT	WT	WT	WT	WT	WT	WT	WT	APC_p.R876*	WT	WT	WT	WT	WT	WT	WT	WT	WT	WT	WT	WT	WT	WT	WT	WT	WT	WT	WT	WT	WT	WT	WT	WT	WT	WT	WT	WT	WT	TP53_p.R248Q	WT	WT	WT	WT	WT
MSKCC_Cancer_Cell_2018	P-0004736-T01-IM5	WT	WT	WT	WT	WT	WT	WT	WT	WT	WT	WT	WT	WT	WT	WT	WT	WT	WT	WT	WT	WT	WT	WT	KRAS_p.G12S	WT	WT	WT	WT	WT	WT	WT	WT	WT	WT	WT	WT	WT	WT	WT	WT	WT	WT	WT	WT	WT	WT	WT	WT
DFCI_Cell_Reports_2016	coadread_dfci_2016_3301	WT	WT	WT	WT	WT	WT	WT	WT	WT	WT	WT	WT	WT	WT	WT	WT	WT	WT	WT	WT	WT	WT	WT	WT	WT	WT	WT	WT	WT	WT	WT	WT	WT	WT	WT	WT	WT	WT	WT	WT	WT	WT	WT	WT	WT	WT	WT	WT
MSKCC_Cancer_Cell_2018	P-0007070-T01-IM5	WT	WT	WT	WT	WT	WT	WT	WT	WT	WT	WT	WT	WT	WT	WT	WT	WT	WT	WT	WT	WT	WT	WT	WT	WT	WT	WT	WT	WT	WT	WT	WT	WT	WT	WT	WT	WT	WT	WT	WT	WT	WT	WT	WT	WT	WT	WT	WT
MSKCC_Cancer_Cell_2018	P-0004954-T01-IM5	WT	WT	WT	WT	WT	WT	WT	WT	WT	WT	WT	WT	WT	BRAF_p.V600E	WT	WT	WT	WT	WT	WT	WT	WT	WT	WT	WT	WT	WT	WT	WT	WT	WT	WT	WT	WT	WT	WT	WT	WT	WT	WT	WT	WT	WT	WT	WT	WT	WT	WT
TCGA	TCGA-AD-6901-01	WT	WT	WT	WT	WT	WT	WT	WT	WT	WT	WT	WT	WT	WT	WT	WT	WT	WT	WT	WT	KRAS_p.G12A	WT	WT	WT	WT	WT	WT	WT	WT	WT	WT	WT	WT	WT	WT	WT	WT	WT	WT	WT	WT	WT	WT	WT	WT	WT	WT	WT
TCGA	TCGA-DM-A282-01	APC_p.Q1367*	WT	WT	WT	WT	WT	WT	WT	WT	WT	WT	WT	WT	WT	WT	WT	WT	WT	WT	WT	WT	WT	KRAS_p.G12D	WT	WT	WT	WT	WT	WT	WT	WT	WT	WT	WT	WT	WT	WT	WT	WT	WT	WT	WT	WT	WT	WT	WT	WT	WT
MSKCC_Cancer_Cell_2018	P-0003662-T01-IM5	WT	WT	WT	WT	WT	WT	WT	WT	WT	WT	WT	WT	WT	WT	WT	WT	WT	WT	WT	WT	WT	WT	WT	WT	WT	KRAS_p.G13D	WT	WT	WT	WT	WT	WT	WT	WT	WT	WT	WT	WT	TP53_p.G245S	WT	WT	WT	WT	WT	WT	WT	WT	WT
MSKCC_Cancer_Cell_2018	P-0000714-T01-IM3	WT	WT	WT	WT	WT	WT	WT	WT	WT	WT	WT	WT	WT	BRAF_p.V600E	WT	WT	WT	WT	WT	WT	WT	WT	WT	WT	WT	WT	WT	WT	WT	WT	WT	WT	WT	WT	WT	WT	WT	WT	WT	WT	WT	WT	WT	WT	WT	WT	WT	WT
MSKCC_Cancer_Cell_2018	P-0009741-T01-IM5	WT	WT	WT	WT	WT	WT	WT	WT	WT	WT	WT	WT	WT	WT	WT	WT	WT	WT	WT	WT	WT	WT	WT	WT	WT	WT	WT	WT	WT	WT	WT	WT	WT	WT	WT	WT	WT	WT	WT	WT	WT	WT	TP53_p.R248Q	WT	WT	WT	WT	WT
MSKCC_Cancer_Cell_2018	P-0011384-T01-IM5	WT	WT	WT	WT	WT	WT	WT	WT	WT	WT	WT	WT	WT	WT	WT	WT	WT	WT	WT	WT	WT	WT	WT	WT	WT	WT	WT	WT	WT	WT	WT	WT	WT	WT	WT	WT	WT	WT	WT	WT	WT	WT	WT	WT	WT	WT	WT	WT
MSKCC_Cancer_Cell_2018	P-0013982-T01-IM5	WT	WT	WT	WT	WT	WT	WT	WT	WT	WT	WT	WT	WT	WT	WT	WT	WT	WT	WT	WT	WT	WT	WT	WT	WT	WT	WT	WT	WT	WT	WT	WT	WT	WT	WT	WT	WT	WT	WT	WT	WT	WT	WT	WT	WT	WT	WT	WT
TCGA	TCGA-AF-2693-01	WT	WT	WT	WT	WT	WT	WT	WT	WT	WT	WT	WT	WT	WT	WT	WT	WT	WT	WT	WT	WT	WT	WT	WT	WT	WT	WT	WT	WT	WT	WT	WT	WT	WT	WT	WT	WT	WT	WT	WT	WT	WT	WT	WT	WT	WT	WT	WT
MSKCC_Cancer_Cell_2018	P-0010504-T01-IM5	WT	WT	WT	WT	WT	WT	WT	WT	WT	WT	WT	WT	WT	WT	WT	WT	FBXW7_p.R465H	WT	WT	WT	WT	WT	WT	WT	WT	WT	WT	WT	WT	WT	WT	WT	WT	WT	WT	WT	WT	WT	WT	WT	WT	WT	WT	WT	WT	WT	WT	WT
MSKCC_Cancer_Cell_2018	P-0005247-T01-IM5	WT	WT	WT	WT	WT	WT	WT	WT	WT	WT	WT	WT	WT	WT	WT	WT	WT	WT	WT	WT	WT	WT	WT	WT	WT	WT	WT	WT	WT	WT	WT	WT	WT	WT	WT	WT	WT	WT	TP53_p.G245S	WT	WT	WT	WT	WT	WT	WT	WT	WT
TCGA	TCGA-A6-4107-01	WT	WT	WT	WT	WT	WT	WT	WT	WT	WT	WT	WT	WT	WT	WT	WT	WT	WT	WT	WT	WT	WT	WT	WT	WT	KRAS_p.G13D	WT	WT	WT	PIK3CA_p.E542K	WT	WT	WT	WT	WT	WT	WT	WT	WT	WT	WT	WT	WT	WT	WT	WT	WT	WT
MSKCC_Cancer_Cell_2018	P-0006729-T01-IM5	WT	WT	WT	WT	WT	WT	APC_p.R216*	WT	WT	WT	WT	WT	WT	WT	WT	WT	WT	WT	WT	WT	WT	WT	WT	WT	WT	WT	WT	WT	WT	WT	WT	WT	WT	WT	WT	WT	WT	WT	WT	WT	WT	WT	WT	WT	WT	WT	WT	WT
DFCI_Cell_Reports_2016	coadread_dfci_2016_3112	WT	WT	WT	WT	WT	WT	WT	WT	WT	WT	WT	WT	WT	WT	WT	WT	WT	WT	WT	WT	WT	WT	KRAS_p.G12D	WT	WT	WT	WT	WT	WT	WT	WT	WT	WT	WT	WT	WT	WT	WT	WT	TP53_p.R175H	WT	WT	WT	WT	WT	WT	WT	WT
MSKCC_Cancer_Cell_2018	P-0003999-T01-IM5	WT	WT	WT	WT	WT	WT	WT	WT	WT	WT	WT	WT	WT	WT	WT	WT	WT	WT	WT	WT	WT	WT	WT	WT	WT	WT	WT	WT	WT	WT	WT	WT	WT	WT	WT	WT	WT	WT	WT	WT	WT	WT	WT	WT	WT	WT	WT	WT
DFCI_Cell_Reports_2016	coadread_dfci_2016_3267	WT	WT	WT	WT	WT	WT	WT	WT	WT	WT	WT	WT	WT	WT	WT	WT	WT	WT	WT	WT	WT	WT	WT	WT	WT	WT	WT	WT	WT	WT	WT	WT	WT	WT	WT	WT	WT	WT	WT	WT	WT	WT	WT	WT	WT	WT	WT	WT
DFCI_Cell_Reports_2016	coadread_dfci_2016_2635	WT	WT	WT	WT	WT	WT	WT	WT	WT	WT	WT	WT	WT	BRAF_p.V600E	WT	WT	WT	WT	WT	WT	WT	WT	WT	WT	WT	WT	WT	WT	WT	WT	WT	WT	WT	WT	WT	WT	WT	WT	WT	WT	WT	WT	WT	WT	WT	WT	WT	WT
TCGA	TCGA-AG-3584-01	WT	WT	WT	WT	WT	WT	WT	WT	WT	WT	WT	WT	WT	WT	WT	WT	WT	WT	WT	WT	WT	WT	WT	WT	WT	WT	WT	WT	WT	WT	WT	WT	WT	WT	WT	WT	WT	WT	WT	WT	WT	WT	WT	WT	WT	WT	WT	WT
MSKCC_Cancer_Cell_2018	P-0007596-T01-IM5	WT	WT	WT	WT	WT	WT	WT	WT	WT	WT	WT	WT	WT	WT	WT	WT	WT	WT	GNAS_p.R201H	WT	WT	WT	WT	WT	KRAS_p.G12V	WT	WT	WT	WT	WT	WT	WT	WT	WT	WT	WT	WT	WT	WT	WT	WT	WT	WT	WT	WT	WT	WT	WT
DFCI_Cell_Reports_2016	coadread_dfci_2016_378	WT	WT	WT	WT	WT	WT	WT	WT	WT	WT	WT	WT	WT	WT	WT	WT	WT	WT	WT	WT	WT	WT	WT	WT	WT	KRAS_p.G13D	WT	WT	WT	WT	WT	WT	WT	WT	WT	WT	WT	WT	WT	TP53_p.R175H	WT	WT	WT	WT	WT	WT	WT	WT
MSKCC_Cancer_Cell_2018	P-0007180-T01-IM5	WT	WT	WT	WT	WT	APC_p.R213*	WT	WT	WT	WT	WT	WT	WT	WT	WT	WT	WT	WT	WT	WT	WT	WT	WT	WT	WT	WT	WT	WT	WT	PIK3CA_p.E542K	WT	WT	WT	WT	WT	WT	WT	WT	WT	WT	WT	WT	WT	TP53_p.R248W	WT	WT	WT	WT
MSKCC_Cancer_Cell_2018	P-0009377-T01-IM5	APC_p.Q1367*	WT	WT	WT	WT	APC_p.R213*	WT	WT	WT	WT	WT	WT	WT	WT	WT	WT	WT	WT	WT	WT	WT	WT	WT	WT	WT	WT	WT	WT	WT	WT	WT	WT	WT	WT	WT	WT	WT	WT	WT	WT	WT	WT	WT	WT	WT	WT	WT	WT
UNSW_Cancer_Spectrum_2019	CRC_13	WT	WT	WT	WT	WT	WT	WT	WT	WT	WT	WT	WT	WT	BRAF_p.V600E	WT	WT	WT	WT	WT	WT	WT	WT	WT	WT	WT	WT	WT	WT	WT	WT	WT	WT	WT	WT	WT	WT	WT	WT	WT	TP53_p.R175H	WT	WT	WT	WT	WT	WT	WT	WT
MSKCC_Cancer_Cell_2018	P-0006075-T01-IM5	WT	WT	WT	WT	WT	WT	APC_p.R216*	APC_p.R232*	WT	WT	WT	WT	WT	WT	WT	WT	WT	WT	WT	WT	WT	WT	WT	WT	WT	WT	WT	WT	WT	WT	WT	WT	WT	WT	WT	WT	WT	WT	WT	WT	WT	WT	WT	WT	WT	WT	WT	WT
DFCI_Cell_Reports_2016	coadread_dfci_2016_2984	WT	WT	WT	WT	WT	WT	WT	WT	WT	WT	WT	WT	WT	WT	WT	WT	WT	WT	WT	WT	WT	KRAS_p.G12C	WT	WT	WT	WT	WT	WT	WT	WT	WT	WT	WT	WT	WT	WT	WT	WT	WT	WT	WT	WT	WT	WT	WT	WT	WT	WT
Genentech_Nature_2012	587340	WT	WT	WT	WT	WT	WT	WT	APC_p.R232*	WT	WT	WT	WT	WT	WT	WT	WT	WT	WT	WT	WT	WT	WT	WT	KRAS_p.G12S	WT	WT	WT	WT	WT	WT	WT	WT	WT	WT	WT	WT	WT	WT	WT	WT	WT	WT	WT	WT	WT	WT	WT	WT
MSKCC_Cancer_Cell_2018	P-0007740-T01-IM5	WT	WT	WT	WT	WT	WT	APC_p.R216*	WT	WT	WT	WT	WT	WT	WT	WT	WT	WT	WT	WT	WT	WT	WT	WT	WT	WT	WT	WT	WT	WT	WT	WT	WT	WT	WT	WT	WT	WT	WT	WT	TP53_p.R175H	WT	WT	WT	WT	WT	WT	WT	WT
MSKCC_Cancer_Cell_2018	P-0001742-T01-IM3	WT	WT	WT	WT	WT	WT	WT	WT	WT	WT	WT	WT	WT	WT	WT	WT	WT	WT	WT	WT	WT	WT	WT	WT	WT	KRAS_p.G13D	WT	WT	WT	WT	WT	WT	WT	WT	WT	WT	WT	WT	WT	WT	WT	WT	WT	WT	WT	WT	WT	WT
DFCI_Cell_Reports_2016	coadread_dfci_2016_3338	WT	WT	WT	WT	WT	WT	WT	WT	WT	WT	WT	WT	WT	WT	WT	WT	WT	WT	WT	WT	WT	WT	WT	WT	WT	WT	WT	WT	WT	WT	WT	WT	WT	WT	WT	WT	WT	WT	WT	WT	WT	WT	WT	WT	WT	WT	WT	WT
MSKCC_Cancer_Cell_2018	P-0013087-T01-IM5	WT	WT	WT	WT	WT	WT	WT	WT	WT	WT	WT	WT	WT	WT	WT	WT	WT	WT	WT	WT	WT	WT	KRAS_p.G12D	WT	WT	WT	WT	WT	WT	WT	PIK3CA_p.E545K	WT	WT	WT	WT	WT	WT	WT	WT	WT	WT	WT	WT	WT	WT	WT	WT	WT
DFCI_Cell_Reports_2016	coadread_dfci_2016_1232	WT	WT	WT	WT	WT	WT	WT	WT	WT	WT	WT	WT	WT	WT	WT	WT	WT	WT	WT	WT	WT	WT	WT	WT	KRAS_p.G12V	WT	WT	WT	WT	WT	WT	WT	WT	WT	WT	WT	WT	WT	WT	WT	WT	WT	WT	WT	WT	WT	WT	WT
MSKCC_Cancer_Cell_2018	P-0007592-T01-IM5	WT	WT	WT	WT	WT	WT	WT	WT	WT	WT	WT	WT	WT	WT	WT	WT	WT	WT	WT	WT	KRAS_p.G12A	WT	WT	WT	WT	WT	NRAS_p.Q61K	WT	WT	WT	WT	WT	WT	WT	WT	WT	WT	WT	WT	WT	WT	WT	WT	WT	WT	WT	WT	WT
UNSW_Cancer_Spectrum_2019	CRC_79	WT	WT	WT	WT	WT	WT	WT	WT	WT	WT	WT	WT	WT	WT	WT	WT	WT	WT	WT	WT	WT	WT	WT	WT	WT	WT	WT	WT	WT	WT	WT	WT	WT	WT	WT	WT	WT	WT	WT	WT	WT	WT	TP53_p.R248Q	WT	WT	WT	WT	WT
TCGA	TCGA-4N-A93T-01	WT	WT	WT	WT	WT	WT	WT	WT	WT	WT	WT	WT	WT	WT	WT	WT	WT	WT	WT	WT	WT	WT	KRAS_p.G12D	WT	WT	WT	WT	WT	WT	WT	WT	WT	WT	WT	WT	WT	WT	WT	WT	WT	WT	WT	WT	WT	WT	TP53_p.R273H	WT	WT
DFCI_Cell_Reports_2016	coadread_dfci_2016_2430	WT	WT	WT	WT	WT	WT	WT	WT	WT	WT	WT	WT	WT	WT	WT	WT	WT	WT	WT	WT	WT	WT	KRAS_p.G12D	WT	WT	WT	WT	WT	WT	WT	WT	WT	WT	WT	WT	WT	WT	WT	WT	WT	WT	WT	WT	WT	WT	WT	WT	WT
TCGA	TCGA-AA-3821-01	WT	WT	WT	WT	WT	WT	WT	WT	WT	WT	WT	WT	WT	BRAF_p.V600E	WT	WT	WT	WT	WT	WT	WT	WT	WT	WT	WT	WT	WT	WT	WT	WT	WT	WT	WT	WT	WT	WT	WT	WT	WT	WT	WT	WT	WT	WT	WT	WT	WT	WT
MSKCC_Cancer_Cell_2018	P-0006686-T01-IM5	APC_p.Q1367*	WT	WT	WT	WT	WT	WT	WT	WT	WT	WT	WT	WT	WT	WT	WT	WT	WT	WT	WT	WT	KRAS_p.G12C	WT	WT	WT	WT	WT	WT	WT	WT	WT	WT	WT	WT	WT	WT	WT	WT	WT	TP53_p.R175H	WT	WT	WT	WT	WT	WT	WT	WT
MSKCC_Cancer_Cell_2018	P-0004967-T01-IM5	WT	WT	WT	WT	WT	WT	WT	APC_p.R232*	WT	WT	WT	WT	WT	WT	WT	WT	WT	WT	WT	WT	WT	WT	WT	WT	WT	WT	WT	WT	WT	WT	WT	WT	WT	WT	WT	WT	WT	WT	WT	WT	WT	WT	WT	WT	WT	WT	WT	WT
TCGA	TCGA-AA-3842-01	WT	WT	WT	WT	WT	WT	WT	WT	WT	WT	WT	WT	WT	WT	WT	WT	WT	WT	WT	WT	WT	WT	WT	WT	WT	KRAS_p.G13D	WT	WT	WT	WT	WT	WT	WT	WT	WT	WT	WT	WT	WT	WT	WT	WT	WT	WT	WT	WT	WT	WT
MSKCC_Cancer_Cell_2018	P-0006711-T01-IM5	WT	WT	WT	WT	WT	WT	WT	WT	WT	WT	WT	WT	WT	WT	WT	WT	WT	WT	WT	WT	WT	WT	WT	WT	WT	WT	WT	WT	WT	WT	PIK3CA_p.E545K	WT	WT	WT	WT	WT	WT	WT	WT	TP53_p.R175H	WT	WT	WT	WT	WT	WT	WT	WT
MSKCC_Cancer_Cell_2018	P-0012625-T01-IM5	WT	WT	WT	WT	WT	WT	WT	WT	WT	WT	WT	WT	WT	WT	WT	WT	WT	WT	WT	WT	KRAS_p.G12A	WT	WT	WT	WT	WT	WT	WT	WT	WT	WT	WT	WT	WT	WT	WT	WT	WT	WT	WT	WT	WT	WT	WT	WT	WT	WT	WT
MSKCC_Cancer_Cell_2018	P-0010167-T01-IM5	WT	WT	WT	WT	WT	WT	WT	WT	WT	WT	WT	WT	WT	WT	WT	WT	WT	WT	WT	WT	WT	WT	WT	WT	WT	WT	WT	WT	WT	WT	WT	PIK3CA_p.H1047R	WT	WT	WT	WT	WT	WT	WT	WT	WT	WT	WT	WT	WT	WT	WT	WT
DFCI_Cell_Reports_2016	coadread_dfci_2016_4491	WT	WT	WT	WT	WT	WT	WT	WT	WT	WT	WT	WT	WT	WT	WT	WT	WT	WT	WT	WT	WT	WT	WT	WT	WT	KRAS_p.G13D	WT	WT	WT	WT	WT	WT	WT	WT	WT	WT	WT	WT	WT	WT	WT	WT	WT	WT	WT	WT	WT	WT
DFCI_Cell_Reports_2016	coadread_dfci_2016_352566	WT	WT	WT	WT	WT	WT	WT	WT	WT	WT	WT	WT	WT	WT	CHEK2_p.K373E	WT	WT	WT	WT	WT	WT	WT	WT	WT	WT	KRAS_p.G13D	WT	WT	WT	WT	WT	WT	WT	WT	WT	WT	WT	WT	WT	WT	WT	WT	WT	WT	WT	WT	WT	WT
TCGA	TCGA-AH-6544-01	WT	WT	WT	APC_p.R1114*	APC_p.R1450*	WT	WT	WT	WT	WT	WT	WT	WT	WT	WT	WT	WT	WT	WT	WT	WT	WT	WT	WT	KRAS_p.G12V	WT	WT	WT	WT	WT	PIK3CA_p.E545K	WT	WT	WT	WT	WT	WT	WT	WT	WT	WT	WT	WT	WT	WT	WT	WT	WT
TCGA	TCGA-AA-3696-01	WT	WT	WT	WT	WT	WT	WT	WT	WT	WT	WT	WT	WT	WT	WT	WT	WT	WT	WT	WT	WT	KRAS_p.G12C	WT	WT	WT	WT	WT	WT	WT	WT	WT	PIK3CA_p.H1047R	WT	WT	WT	WT	WT	WT	WT	WT	WT	WT	WT	WT	WT	WT	WT	WT
MSKCC_Cancer_Cell_2018	P-0013788-T01-IM5	WT	WT	WT	WT	WT	WT	WT	WT	WT	WT	WT	WT	WT	WT	WT	WT	WT	WT	WT	WT	WT	WT	WT	WT	WT	WT	WT	WT	WT	PIK3CA_p.E542K	WT	WT	WT	WT	WT	WT	WT	WT	WT	WT	WT	WT	WT	WT	WT	WT	WT	WT
MSKCC_Cancer_Cell_2018	P-0007676-T01-IM5	WT	WT	WT	WT	WT	WT	WT	WT	WT	WT	WT	WT	WT	WT	WT	WT	WT	WT	WT	WT	WT	WT	WT	WT	WT	WT	WT	WT	WT	WT	WT	WT	WT	WT	WT	WT	WT	WT	WT	WT	WT	WT	WT	WT	WT	WT	WT	WT
TCGA	TCGA-5M-AAT4-01	WT	WT	WT	WT	WT	WT	WT	WT	WT	WT	WT	WT	WT	WT	WT	WT	WT	WT	WT	WT	WT	WT	KRAS_p.G12D	WT	WT	WT	WT	WT	WT	WT	WT	WT	WT	WT	WT	WT	WT	WT	WT	WT	WT	WT	WT	WT	TP53_p.R273C	WT	WT	WT
TCGA	TCGA-AA-A02O-01	WT	WT	WT	WT	WT	WT	WT	WT	WT	WT	WT	WT	WT	WT	WT	WT	WT	WT	WT	WT	WT	WT	KRAS_p.G12D	WT	WT	WT	WT	WT	WT	WT	PIK3CA_p.E545K	WT	WT	WT	WT	WT	WT	WT	WT	WT	WT	WT	WT	WT	WT	WT	WT	WT
MSKCC_Cancer_Cell_2018	P-0002673-T01-IM3	WT	WT	WT	WT	WT	WT	WT	WT	WT	WT	WT	WT	WT	WT	WT	WT	WT	WT	WT	WT	WT	WT	WT	WT	KRAS_p.G12V	WT	WT	WT	WT	WT	WT	WT	WT	WT	WT	WT	WT	WT	WT	WT	WT	WT	WT	WT	WT	WT	WT	WT
MSKCC_Cancer_Cell_2018	P-0003184-T01-IM5	WT	WT	WT	WT	WT	WT	WT	WT	WT	WT	WT	WT	WT	WT	WT	WT	WT	WT	WT	WT	WT	WT	WT	WT	WT	KRAS_p.G13D	WT	WT	WT	WT	WT	WT	WT	WT	WT	WT	WT	WT	WT	WT	WT	WT	WT	WT	WT	WT	WT	WT
TCGA	TCGA-CM-6168-01	WT	WT	WT	WT	WT	WT	WT	WT	WT	APC_p.R499*	WT	WT	WT	WT	WT	WT	WT	WT	WT	WT	WT	WT	WT	WT	WT	KRAS_p.G13D	WT	WT	WT	WT	PIK3CA_p.E545K	WT	WT	WT	WT	WT	WT	WT	WT	WT	WT	WT	WT	WT	WT	WT	WT	WT
MSKCC_Cancer_Cell_2018	P-0004897-T01-IM5	WT	WT	WT	WT	WT	WT	WT	WT	WT	WT	WT	WT	WT	WT	WT	WT	WT	WT	WT	KRAS_p.A146T	WT	WT	WT	WT	WT	WT	WT	WT	WT	WT	WT	WT	WT	WT	WT	WT	WT	WT	WT	WT	WT	WT	WT	WT	WT	WT	WT	TP53_p.R342*
DFCI_Cell_Reports_2016	coadread_dfci_2016_1190	WT	WT	WT	WT	WT	WT	WT	WT	WT	WT	WT	WT	WT	WT	WT	WT	WT	WT	WT	WT	KRAS_p.G12A	WT	WT	WT	WT	WT	WT	WT	WT	WT	WT	WT	WT	WT	WT	WT	WT	WT	WT	WT	WT	WT	WT	WT	WT	WT	WT	WT
TCGA	TCGA-D5-5539-01	WT	WT	WT	WT	APC_p.R1450*	WT	WT	WT	WT	WT	WT	WT	WT	WT	WT	WT	WT	WT	WT	WT	WT	WT	WT	WT	WT	KRAS_p.G13D	WT	WT	WT	WT	WT	WT	WT	WT	WT	WT	WT	WT	WT	WT	WT	WT	WT	WT	WT	WT	WT	WT
UNSW_Cancer_Spectrum_2019	CRC_32	WT	WT	WT	WT	WT	WT	WT	WT	WT	WT	WT	WT	WT	WT	WT	WT	FBXW7_p.R465H	WT	WT	WT	WT	WT	WT	WT	WT	WT	WT	WT	WT	WT	WT	WT	WT	WT	WT	WT	WT	WT	WT	WT	WT	WT	WT	WT	WT	WT	WT	WT
Genentech_Nature_2012	587234	WT	WT	WT	WT	WT	WT	WT	WT	WT	WT	WT	WT	WT	WT	WT	WT	FBXW7_p.R465H	WT	WT	WT	WT	WT	KRAS_p.G12D	WT	WT	WT	WT	WT	WT	WT	WT	WT	WT	WT	WT	WT	WT	WT	WT	WT	WT	WT	WT	WT	WT	WT	WT	WT
TCGA	TCGA-DY-A1DF-01	WT	WT	WT	WT	WT	WT	WT	WT	WT	WT	WT	WT	WT	WT	WT	WT	WT	WT	WT	WT	WT	WT	WT	WT	WT	KRAS_p.G13D	WT	WT	WT	WT	WT	WT	WT	WT	WT	WT	WT	SMAD4_p.R361H	WT	WT	WT	WT	WT	WT	WT	TP53_p.R273H	WT	WT
MSKCC_Cancer_Cell_2018	P-0004140-T01-IM5	WT	WT	WT	WT	WT	WT	WT	WT	WT	WT	WT	WT	WT	BRAF_p.V600E	WT	WT	WT	WT	WT	WT	WT	WT	WT	WT	WT	WT	WT	WT	WT	WT	WT	WT	WT	WT	WT	WT	WT	WT	WT	WT	WT	WT	WT	WT	WT	WT	WT	WT
UNSW_Cancer_Spectrum_2019	CRC_5	WT	WT	WT	WT	WT	WT	WT	WT	WT	WT	WT	WT	WT	WT	WT	WT	WT	WT	WT	WT	WT	WT	WT	WT	WT	WT	WT	WT	WT	WT	WT	PIK3CA_p.H1047R	WT	WT	WT	WT	WT	WT	WT	WT	WT	WT	WT	WT	WT	WT	WT	WT
TCGA	TCGA-AA-A00U-01	WT	WT	WT	WT	WT	WT	WT	WT	WT	WT	WT	WT	WT	WT	WT	WT	WT	WT	WT	WT	WT	WT	WT	WT	WT	WT	WT	WT	WT	WT	WT	WT	WT	WT	WT	WT	WT	WT	WT	WT	WT	WT	WT	WT	WT	WT	WT	WT
UNSW_Cancer_Spectrum_2019	CRC_24	WT	WT	WT	WT	WT	WT	WT	WT	WT	WT	APC_p.R554*	WT	WT	WT	WT	WT	WT	WT	WT	WT	WT	WT	WT	WT	WT	WT	WT	WT	WT	WT	PIK3CA_p.E545K	WT	WT	WT	WT	WT	WT	WT	TP53_p.G245S	WT	WT	WT	WT	WT	WT	WT	WT	WT
MSKCC_Cancer_Cell_2018	P-0003285-T01-IM5	WT	WT	WT	WT	WT	WT	WT	WT	WT	WT	WT	WT	WT	WT	WT	WT	WT	WT	WT	WT	WT	WT	WT	WT	WT	WT	WT	WT	WT	WT	WT	WT	WT	WT	WT	WT	WT	WT	WT	WT	WT	WT	WT	WT	WT	WT	WT	WT
TCGA	TCGA-CI-6624-01	WT	WT	WT	APC_p.R1114*	WT	WT	WT	WT	WT	WT	WT	WT	WT	WT	WT	WT	WT	WT	WT	WT	WT	WT	WT	WT	WT	WT	WT	WT	WT	WT	WT	WT	WT	WT	WT	WT	WT	WT	WT	TP53_p.R175H	WT	WT	WT	WT	WT	WT	WT	WT
DFCI_Cell_Reports_2016	coadread_dfci_2016_3725	WT	WT	WT	WT	WT	WT	WT	WT	WT	WT	WT	WT	WT	WT	WT	WT	WT	WT	WT	WT	WT	WT	WT	WT	WT	WT	WT	WT	WT	WT	WT	WT	WT	WT	WT	WT	WT	WT	WT	WT	WT	WT	WT	WT	WT	WT	WT	WT
DFCI_Cell_Reports_2016	coadread_dfci_2016_546	WT	WT	WT	WT	WT	WT	WT	WT	WT	WT	WT	WT	WT	WT	WT	WT	WT	WT	WT	WT	WT	WT	WT	WT	WT	WT	WT	WT	WT	PIK3CA_p.E542K	WT	WT	WT	WT	WT	WT	WT	WT	WT	WT	WT	WT	WT	WT	WT	WT	WT	WT
DFCI_Cell_Reports_2016	coadread_dfci_2016_3059	WT	WT	WT	WT	WT	WT	WT	WT	WT	WT	WT	WT	WT	WT	WT	WT	WT	WT	WT	WT	WT	WT	WT	WT	WT	WT	WT	WT	WT	WT	WT	WT	WT	WT	WT	WT	WT	WT	WT	WT	WT	WT	WT	WT	WT	WT	WT	WT
DFCI_Cell_Reports_2016	coadread_dfci_2016_3712	WT	WT	WT	WT	WT	WT	WT	WT	WT	WT	WT	WT	WT	WT	WT	WT	WT	WT	WT	WT	WT	WT	WT	WT	WT	WT	WT	WT	WT	WT	WT	WT	WT	WT	WT	WT	WT	WT	WT	WT	WT	WT	WT	WT	WT	WT	WT	WT
MSKCC_Cancer_Cell_2018	P-0006715-T01-IM5	WT	WT	WT	WT	WT	WT	WT	WT	APC_p.R283*	WT	WT	WT	WT	WT	WT	WT	WT	WT	WT	WT	WT	WT	WT	WT	KRAS_p.G12V	WT	WT	WT	WT	WT	WT	WT	WT	WT	WT	WT	WT	WT	WT	WT	WT	WT	WT	WT	WT	TP53_p.R273H	WT	WT
MSKCC_Cancer_Cell_2018	P-0006730-T01-IM5	WT	WT	WT	WT	WT	WT	WT	WT	WT	WT	WT	WT	WT	BRAF_p.V600E	WT	WT	WT	WT	WT	WT	WT	WT	WT	WT	WT	WT	WT	WT	WT	WT	WT	WT	WT	WT	WT	WT	WT	WT	WT	WT	WT	WT	WT	WT	WT	WT	WT	WT
TCGA	TCGA-5M-AAT6-01	WT	WT	WT	WT	WT	WT	WT	WT	WT	WT	WT	WT	APC_p.R876*	WT	WT	WT	WT	WT	WT	WT	WT	WT	KRAS_p.G12D	WT	WT	WT	WT	WT	WT	WT	WT	WT	WT	WT	WT	WT	WT	WT	WT	WT	WT	WT	WT	WT	WT	WT	WT	WT
TCGA	TCGA-CK-4952-01	WT	WT	WT	WT	WT	WT	WT	WT	WT	WT	WT	WT	WT	BRAF_p.V600E	WT	WT	WT	WT	GNAS_p.R201H	WT	WT	WT	WT	WT	WT	WT	WT	WT	WT	WT	WT	WT	WT	WT	WT	WT	WT	WT	WT	WT	WT	WT	WT	WT	WT	WT	WT	WT
MSKCC_Cancer_Cell_2018	P-0012912-T01-IM5	WT	WT	APC_p.Q1429*	WT	WT	WT	WT	WT	WT	WT	WT	WT	WT	WT	WT	WT	WT	WT	WT	WT	WT	WT	WT	WT	KRAS_p.G12V	WT	WT	WT	WT	WT	WT	WT	WT	WT	WT	WT	WT	WT	WT	WT	WT	TP53_p.R213*	WT	WT	WT	WT	WT	WT
TCGA	TCGA-CM-6164-01	WT	WT	WT	WT	WT	WT	WT	APC_p.R232*	WT	WT	WT	WT	WT	WT	WT	WT	WT	WT	WT	WT	WT	WT	WT	WT	WT	WT	WT	WT	WT	WT	WT	WT	WT	WT	WT	WT	WT	WT	WT	WT	WT	WT	WT	WT	WT	WT	WT	WT
MSKCC_Cancer_Cell_2018	P-0009902-T01-IM5	WT	WT	WT	APC_p.R1114*	WT	WT	WT	WT	WT	WT	WT	WT	WT	WT	WT	WT	WT	WT	WT	WT	WT	WT	WT	WT	WT	KRAS_p.G13D	WT	WT	WT	WT	WT	WT	WT	WT	WT	WT	WT	WT	WT	WT	WT	WT	WT	WT	WT	WT	WT	WT
TCGA	TCGA-AA-A01T-01	WT	WT	WT	WT	WT	WT	WT	WT	WT	WT	WT	WT	WT	WT	WT	WT	WT	WT	WT	WT	WT	WT	WT	WT	WT	WT	WT	WT	WT	WT	WT	WT	WT	WT	WT	WT	WT	WT	WT	TP53_p.R175H	WT	WT	WT	WT	WT	WT	WT	WT
DFCI_Cell_Reports_2016	coadread_dfci_2016_2271	WT	WT	WT	WT	WT	WT	WT	WT	WT	WT	WT	WT	WT	WT	WT	WT	WT	WT	WT	WT	WT	WT	WT	WT	WT	WT	WT	WT	WT	PIK3CA_p.E542K	WT	WT	WT	WT	WT	WT	WT	WT	WT	WT	WT	WT	WT	WT	WT	WT	WT	WT
TCGA	TCGA-F5-6571-01	WT	WT	WT	WT	WT	WT	WT	WT	WT	WT	WT	WT	APC_p.R876*	WT	WT	WT	WT	WT	WT	WT	WT	WT	WT	WT	WT	KRAS_p.G13D	WT	WT	WT	WT	WT	WT	WT	WT	WT	WT	WT	WT	WT	WT	TP53_p.R196*	WT	WT	WT	WT	WT	WT	WT
MSKCC_Cancer_Cell_2018	P-0011255-T01-IM5	WT	APC_p.Q1378*	WT	WT	WT	WT	WT	WT	APC_p.R283*	WT	WT	WT	WT	WT	WT	WT	WT	WT	WT	WT	WT	WT	WT	WT	WT	WT	WT	WT	WT	WT	WT	WT	WT	WT	WT	WT	WT	WT	WT	WT	WT	WT	WT	WT	WT	WT	WT	WT
UNSW_Cancer_Spectrum_2019	CRC_77	WT	WT	WT	WT	WT	WT	WT	WT	WT	WT	WT	WT	WT	WT	WT	WT	WT	WT	WT	WT	WT	WT	WT	WT	WT	WT	WT	WT	WT	WT	WT	WT	WT	WT	WT	WT	WT	WT	WT	WT	WT	WT	WT	WT	WT	WT	WT	WT
DFCI_Cell_Reports_2016	coadread_dfci_2016_3205	WT	WT	WT	WT	WT	WT	WT	WT	WT	WT	WT	WT	WT	WT	CHEK2_p.K373E	FBXW7_p.R465C	WT	WT	WT	WT	WT	WT	WT	WT	WT	WT	WT	WT	WT	WT	WT	WT	WT	WT	WT	WT	WT	WT	WT	WT	WT	WT	TP53_p.R248Q	WT	WT	WT	WT	WT
DFCI_Cell_Reports_2016	coadread_dfci_2016_346942	WT	WT	WT	WT	WT	WT	WT	WT	WT	WT	WT	WT	WT	BRAF_p.V600E	WT	WT	WT	WT	WT	WT	WT	WT	WT	WT	WT	WT	WT	WT	WT	WT	WT	WT	WT	WT	WT	WT	WT	WT	WT	WT	WT	WT	WT	WT	WT	WT	WT	WT
MSKCC_Cancer_Cell_2018	P-0012366-T01-IM5	WT	WT	WT	WT	WT	WT	WT	WT	WT	WT	WT	WT	WT	WT	WT	WT	FBXW7_p.R465H	WT	WT	WT	WT	WT	KRAS_p.G12D	WT	WT	WT	WT	WT	WT	WT	WT	WT	WT	WT	WT	WT	WT	WT	WT	WT	WT	WT	WT	WT	WT	WT	WT	WT
TCGA	TCGA-AA-3869-01	WT	WT	WT	WT	WT	WT	WT	WT	WT	WT	WT	WT	WT	WT	WT	WT	WT	WT	WT	WT	WT	WT	WT	WT	WT	WT	WT	WT	WT	WT	WT	WT	WT	WT	WT	WT	WT	WT	WT	WT	WT	WT	WT	WT	WT	WT	WT	WT
DFCI_Cell_Reports_2016	coadread_dfci_2016_195	WT	WT	WT	WT	WT	WT	WT	WT	WT	WT	WT	WT	WT	WT	WT	WT	WT	WT	WT	WT	WT	WT	WT	WT	WT	WT	WT	WT	WT	WT	WT	WT	WT	WT	WT	WT	WT	WT	WT	WT	WT	WT	WT	WT	WT	WT	WT	WT
TCGA	TCGA-AF-4110-01	WT	WT	WT	WT	WT	WT	WT	WT	WT	WT	WT	WT	WT	WT	WT	WT	WT	WT	WT	WT	WT	WT	KRAS_p.G12D	WT	WT	WT	WT	WT	WT	WT	WT	WT	WT	WT	WT	WT	WT	WT	WT	WT	WT	WT	WT	WT	WT	WT	WT	WT
DFCI_Cell_Reports_2016	coadread_dfci_2016_603	WT	WT	WT	WT	WT	WT	WT	WT	WT	WT	WT	WT	WT	WT	WT	WT	WT	WT	WT	WT	WT	WT	WT	WT	WT	KRAS_p.G13D	WT	WT	WT	WT	WT	WT	WT	WT	WT	WT	WT	WT	WT	WT	WT	WT	WT	WT	WT	WT	WT	WT
DFCI_Cell_Reports_2016	coadread_dfci_2016_3527	WT	WT	WT	WT	WT	WT	WT	WT	WT	WT	WT	WT	WT	WT	WT	WT	WT	WT	WT	WT	WT	WT	WT	WT	WT	WT	WT	WT	WT	WT	WT	WT	WT	WT	WT	WT	WT	WT	WT	WT	WT	WT	WT	WT	WT	WT	WT	WT
MSKCC_Cancer_Cell_2018	P-0009053-T01-IM5	WT	WT	WT	WT	WT	WT	WT	WT	WT	WT	WT	WT	WT	WT	WT	WT	FBXW7_p.R465H	WT	WT	WT	WT	WT	WT	KRAS_p.G12S	WT	WT	WT	WT	WT	WT	WT	WT	WT	WT	WT	WT	WT	WT	WT	WT	WT	WT	WT	WT	WT	WT	WT	WT
DFCI_Cell_Reports_2016	coadread_dfci_2016_3273	WT	WT	WT	WT	WT	WT	WT	WT	WT	WT	WT	WT	WT	WT	WT	WT	WT	WT	WT	WT	WT	WT	WT	WT	WT	WT	WT	WT	WT	WT	WT	WT	WT	WT	WT	WT	WT	WT	WT	WT	WT	WT	WT	WT	WT	WT	WT	WT
MSKCC_Cancer_Cell_2018	P-0004362-T01-IM5	WT	WT	WT	WT	WT	WT	WT	WT	WT	WT	WT	APC_p.R564*	WT	WT	WT	WT	WT	WT	WT	WT	WT	WT	KRAS_p.G12D	WT	WT	WT	WT	WT	WT	WT	WT	WT	WT	WT	WT	WT	WT	WT	WT	WT	WT	WT	WT	WT	WT	WT	WT	WT
MSKCC_Cancer_Cell_2018	P-0008729-T01-IM5	WT	WT	WT	WT	WT	WT	WT	WT	WT	WT	WT	WT	WT	BRAF_p.V600E	WT	WT	WT	WT	WT	WT	WT	WT	KRAS_p.G12D	WT	WT	WT	WT	WT	WT	WT	WT	WT	WT	WT	WT	WT	WT	WT	WT	WT	WT	WT	WT	WT	WT	WT	WT	WT
DFCI_Cell_Reports_2016	coadread_dfci_2016_227039	WT	WT	WT	WT	WT	WT	WT	WT	WT	WT	WT	WT	WT	BRAF_p.V600E	WT	FBXW7_p.R465C	WT	WT	WT	WT	WT	WT	WT	WT	WT	WT	WT	WT	WT	WT	WT	WT	WT	WT	WT	WT	WT	WT	WT	WT	WT	WT	WT	WT	WT	WT	WT	WT
MSKCC_Cancer_Cell_2018	P-0000788-T01-IM3	WT	WT	WT	WT	WT	WT	WT	WT	WT	WT	WT	WT	WT	WT	WT	WT	WT	WT	WT	WT	WT	WT	WT	WT	WT	KRAS_p.G13D	WT	WT	WT	PIK3CA_p.E542K	WT	WT	WT	WT	WT	WT	WT	WT	WT	WT	WT	WT	WT	WT	WT	WT	WT	WT
TCGA	TCGA-AA-3527-01	WT	WT	WT	WT	WT	WT	WT	WT	WT	WT	WT	WT	WT	WT	WT	WT	WT	WT	WT	WT	WT	WT	WT	WT	WT	WT	WT	WT	WT	WT	WT	WT	WT	WT	WT	WT	WT	WT	WT	WT	WT	WT	WT	WT	WT	WT	WT	WT
MSKCC_Cancer_Cell_2018	P-0001577-T01-IM3	WT	WT	WT	WT	WT	WT	WT	WT	WT	WT	WT	WT	WT	WT	WT	WT	WT	WT	WT	WT	WT	WT	WT	WT	WT	WT	WT	WT	WT	WT	WT	WT	WT	WT	WT	WT	WT	WT	WT	TP53_p.R175H	WT	WT	WT	WT	WT	WT	WT	WT
TCGA	TCGA-G4-6320-01	WT	WT	WT	APC_p.R1114*	WT	WT	WT	WT	WT	WT	WT	WT	WT	WT	WT	WT	WT	WT	WT	WT	WT	WT	KRAS_p.G12D	WT	WT	KRAS_p.G13D	WT	WT	WT	WT	WT	WT	WT	WT	WT	WT	WT	WT	TP53_p.G245S	WT	WT	WT	WT	WT	WT	WT	WT	WT
TCGA	TCGA-AG-A014-01	WT	WT	WT	WT	WT	WT	WT	WT	WT	WT	WT	WT	WT	WT	WT	WT	WT	WT	WT	WT	WT	WT	WT	KRAS_p.G12S	WT	WT	WT	WT	WT	WT	WT	WT	WT	WT	WT	WT	WT	WT	WT	WT	WT	WT	WT	WT	WT	WT	WT	WT
MSKCC_Cancer_Cell_2018	P-0011108-T01-IM5	WT	WT	WT	WT	WT	WT	WT	WT	WT	WT	WT	WT	WT	WT	WT	WT	WT	WT	WT	WT	WT	WT	KRAS_p.G12D	WT	WT	WT	WT	WT	WT	WT	WT	WT	WT	WT	WT	WT	WT	WT	WT	WT	WT	WT	TP53_p.R248Q	WT	WT	WT	WT	WT
MSKCC_Cancer_Cell_2018	P-0000744-T01-IM3	WT	WT	WT	WT	WT	WT	WT	WT	WT	WT	WT	WT	WT	WT	WT	WT	WT	WT	WT	WT	WT	WT	KRAS_p.G12D	WT	WT	WT	WT	WT	WT	WT	WT	WT	WT	WT	WT	WT	WT	SMAD4_p.R361H	WT	WT	WT	WT	WT	WT	WT	WT	WT	WT
MSKCC_Cancer_Cell_2018	P-0011039-T01-IM5	WT	WT	WT	WT	WT	WT	WT	WT	WT	WT	WT	WT	WT	WT	WT	WT	WT	WT	WT	WT	WT	WT	WT	WT	WT	WT	WT	WT	WT	WT	WT	WT	WT	WT	WT	WT	WT	WT	WT	WT	WT	WT	WT	WT	WT	WT	WT	WT
DFCI_Cell_Reports_2016	coadread_dfci_2016_3298	WT	WT	WT	WT	WT	WT	WT	WT	WT	WT	WT	WT	WT	BRAF_p.V600E	WT	WT	WT	WT	WT	WT	WT	WT	WT	WT	WT	WT	WT	WT	WT	WT	WT	WT	WT	PIK3CA_p.R88Q	WT	WT	WT	WT	WT	WT	WT	WT	WT	WT	WT	WT	WT	WT
MSKCC_Cancer_Cell_2018	P-0002395-T01-IM3	WT	WT	WT	WT	WT	WT	WT	WT	WT	WT	WT	WT	WT	WT	WT	WT	WT	WT	WT	WT	WT	WT	WT	WT	WT	WT	WT	WT	WT	WT	WT	WT	WT	WT	WT	WT	WT	WT	WT	WT	WT	WT	WT	WT	WT	WT	WT	WT
DFCI_Cell_Reports_2016	coadread_dfci_2016_256	WT	WT	WT	WT	WT	WT	WT	WT	WT	WT	WT	WT	WT	WT	WT	WT	WT	WT	WT	WT	WT	WT	KRAS_p.G12D	WT	WT	WT	WT	WT	WT	WT	WT	WT	WT	WT	WT	WT	WT	WT	WT	WT	WT	WT	WT	WT	WT	WT	WT	WT
UNSW_Cancer_Spectrum_2019	CRC_58	WT	WT	WT	WT	WT	WT	WT	WT	WT	WT	WT	WT	WT	WT	WT	WT	WT	WT	WT	WT	WT	WT	WT	WT	WT	WT	WT	WT	WT	WT	WT	WT	WT	WT	WT	WT	WT	WT	TP53_p.G245S	WT	WT	WT	WT	WT	WT	WT	WT	WT
DFCI_Cell_Reports_2016	coadread_dfci_2016_4522	WT	WT	WT	WT	WT	WT	WT	WT	WT	WT	WT	WT	WT	WT	WT	WT	WT	WT	WT	WT	WT	WT	WT	KRAS_p.G12S	WT	WT	WT	WT	WT	WT	WT	WT	WT	WT	WT	WT	WT	WT	WT	WT	WT	WT	WT	WT	WT	WT	WT	WT
MSKCC_Cancer_Cell_2018	P-0008167-T01-IM5	APC_p.Q1367*	WT	WT	WT	WT	WT	WT	WT	WT	WT	WT	WT	WT	WT	WT	WT	WT	WT	WT	WT	WT	WT	WT	WT	WT	WT	WT	WT	WT	WT	PIK3CA_p.E545K	WT	WT	WT	WT	WT	WT	WT	WT	TP53_p.R175H	WT	WT	WT	WT	WT	WT	WT	WT
MSKCC_Cancer_Cell_2018	P-0008019-T01-IM5	WT	WT	WT	WT	WT	WT	WT	WT	WT	WT	WT	WT	WT	WT	WT	WT	WT	WT	WT	WT	WT	WT	WT	WT	WT	WT	WT	WT	WT	WT	WT	WT	WT	WT	WT	WT	WT	WT	WT	WT	WT	WT	WT	WT	WT	WT	WT	WT
MSKCC_Cancer_Cell_2018	P-0002070-T01-IM3	WT	WT	WT	WT	WT	WT	WT	WT	WT	WT	WT	WT	WT	WT	WT	WT	WT	WT	GNAS_p.R201H	WT	WT	WT	WT	WT	WT	KRAS_p.G13D	WT	WT	WT	WT	WT	WT	WT	WT	WT	WT	WT	WT	WT	WT	WT	WT	WT	WT	WT	WT	WT	WT
Genentech_Nature_2012	587342	WT	WT	WT	WT	WT	WT	WT	WT	WT	WT	WT	WT	WT	WT	WT	WT	WT	WT	WT	WT	WT	WT	WT	WT	WT	WT	WT	WT	WT	WT	WT	WT	WT	WT	WT	WT	WT	WT	WT	WT	WT	WT	WT	WT	WT	WT	WT	WT
UNSW_Cancer_Spectrum_2019	CRC_8	WT	WT	WT	WT	APC_p.R1450*	WT	WT	WT	WT	WT	WT	WT	WT	WT	WT	WT	WT	WT	WT	WT	WT	WT	WT	WT	WT	WT	WT	WT	WT	WT	WT	WT	WT	WT	WT	WT	WT	WT	WT	WT	WT	WT	WT	WT	WT	WT	WT	WT
MSKCC_Cancer_Cell_2018	P-0008031-T01-IM5	WT	WT	WT	WT	WT	WT	WT	WT	WT	WT	WT	WT	WT	WT	WT	WT	WT	WT	WT	WT	WT	WT	WT	WT	WT	WT	WT	WT	WT	WT	WT	WT	WT	WT	WT	WT	WT	WT	WT	TP53_p.R175H	WT	WT	WT	WT	WT	WT	WT	WT
DFCI_Cell_Reports_2016	coadread_dfci_2016_3698	WT	WT	WT	WT	WT	WT	WT	WT	WT	WT	WT	WT	WT	WT	WT	WT	WT	WT	WT	WT	WT	WT	WT	WT	WT	WT	WT	WT	WT	WT	WT	WT	WT	WT	WT	WT	WT	WT	WT	WT	WT	WT	WT	WT	WT	WT	WT	WT
TCGA	TCGA-G4-6322-01	WT	WT	WT	WT	WT	WT	WT	WT	WT	WT	WT	WT	WT	WT	WT	WT	WT	WT	WT	WT	WT	WT	WT	WT	WT	WT	WT	WT	WT	WT	WT	WT	WT	WT	WT	WT	WT	SMAD4_p.R361H	WT	WT	WT	WT	WT	WT	WT	WT	WT	WT
MSKCC_Cancer_Cell_2018	P-0012680-T01-IM5	WT	WT	WT	WT	WT	WT	WT	WT	WT	WT	WT	WT	WT	WT	WT	WT	WT	WT	WT	WT	WT	WT	WT	WT	KRAS_p.G12V	WT	WT	WT	WT	WT	WT	WT	WT	WT	WT	WT	WT	WT	WT	WT	WT	WT	WT	WT	WT	WT	TP53_p.R282W	WT
TCGA	TCGA-A6-5665-01	WT	WT	WT	WT	WT	WT	WT	WT	WT	WT	WT	WT	WT	BRAF_p.V600E	WT	WT	WT	WT	WT	WT	WT	WT	WT	WT	WT	WT	WT	WT	WT	WT	WT	WT	WT	WT	WT	WT	WT	WT	WT	WT	WT	WT	WT	WT	WT	WT	WT	WT
TCGA	TCGA-AA-3544-01	WT	WT	WT	WT	WT	WT	WT	WT	WT	WT	WT	WT	WT	WT	WT	WT	WT	WT	WT	WT	WT	WT	WT	WT	WT	WT	WT	WT	WT	WT	WT	WT	WT	WT	WT	WT	WT	WT	WT	WT	WT	WT	WT	WT	WT	WT	WT	WT
MSKCC_Cancer_Cell_2018	P-0002068-T01-IM3	WT	WT	WT	WT	WT	WT	WT	WT	WT	WT	WT	WT	WT	WT	WT	WT	WT	WT	WT	WT	WT	WT	WT	WT	KRAS_p.G12V	WT	WT	WT	WT	WT	WT	WT	WT	WT	WT	WT	WT	WT	WT	WT	WT	WT	WT	WT	WT	WT	WT	WT
DFCI_Cell_Reports_2016	coadread_dfci_2016_3506	WT	WT	WT	WT	WT	WT	WT	WT	WT	WT	WT	WT	WT	WT	WT	WT	FBXW7_p.R465H	WT	WT	WT	WT	WT	WT	WT	WT	WT	WT	WT	WT	WT	WT	WT	WT	WT	WT	WT	WT	WT	WT	WT	WT	WT	WT	WT	WT	WT	WT	WT
TCGA	TCGA-G4-6303-01	WT	APC_p.Q1378*	WT	WT	WT	WT	WT	WT	WT	WT	WT	WT	WT	WT	WT	WT	WT	WT	WT	WT	WT	WT	WT	WT	WT	WT	WT	WT	WT	WT	WT	WT	WT	WT	WT	WT	WT	WT	WT	WT	WT	TP53_p.R213*	WT	WT	WT	WT	WT	WT
MSKCC_Cancer_Cell_2018	P-0008584-T01-IM5	WT	WT	WT	WT	WT	WT	WT	WT	APC_p.R283*	WT	WT	WT	WT	WT	WT	WT	WT	WT	WT	WT	WT	WT	WT	WT	WT	WT	WT	WT	WT	WT	WT	WT	WT	WT	WT	WT	WT	WT	TP53_p.G245S	WT	WT	WT	WT	WT	WT	WT	WT	WT
DFCI_Cell_Reports_2016	coadread_dfci_2016_519	WT	WT	WT	WT	WT	WT	WT	WT	WT	WT	WT	WT	WT	WT	WT	WT	WT	WT	WT	WT	WT	WT	WT	WT	WT	WT	WT	WT	WT	WT	WT	WT	WT	WT	WT	WT	WT	WT	WT	WT	WT	WT	WT	TP53_p.R248W	WT	WT	WT	WT
MSKCC_Cancer_Cell_2018	P-0001685-T02-IM3	WT	WT	WT	WT	WT	APC_p.R213*	WT	APC_p.R232*	WT	WT	WT	WT	WT	WT	WT	WT	WT	WT	WT	WT	WT	WT	WT	WT	WT	WT	WT	WT	WT	WT	WT	WT	WT	WT	WT	WT	WT	WT	WT	WT	WT	WT	WT	WT	WT	WT	WT	WT
DFCI_Cell_Reports_2016	coadread_dfci_2016_253	WT	WT	WT	WT	WT	WT	WT	WT	WT	WT	WT	WT	WT	WT	WT	WT	WT	WT	WT	WT	WT	KRAS_p.G12C	WT	WT	WT	WT	WT	WT	WT	WT	WT	WT	WT	WT	WT	WT	WT	WT	WT	TP53_p.R175H	WT	WT	WT	WT	WT	WT	WT	WT
MSKCC_Cancer_Cell_2018	P-0002268-T01-IM3	WT	WT	WT	WT	APC_p.R1450*	WT	WT	WT	WT	WT	WT	WT	WT	WT	WT	WT	WT	WT	WT	KRAS_p.A146T	WT	WT	WT	WT	WT	WT	WT	WT	WT	WT	WT	WT	WT	WT	WT	WT	WT	WT	WT	WT	WT	WT	WT	WT	WT	WT	WT	WT
DFCI_Cell_Reports_2016	coadread_dfci_2016_3202	WT	WT	WT	WT	WT	WT	WT	WT	WT	WT	WT	WT	WT	WT	WT	WT	WT	WT	WT	WT	WT	WT	WT	WT	WT	WT	WT	WT	WT	WT	WT	WT	WT	WT	WT	WT	WT	WT	WT	WT	WT	WT	WT	WT	WT	WT	WT	WT
MSKCC_Cancer_Cell_2018	P-0005124-T01-IM5	WT	WT	WT	WT	WT	WT	WT	WT	WT	WT	WT	WT	WT	WT	WT	WT	WT	WT	WT	WT	WT	WT	WT	WT	WT	WT	WT	WT	WT	WT	WT	WT	WT	WT	WT	WT	WT	WT	WT	WT	WT	WT	WT	WT	WT	WT	WT	WT
TCGA	TCGA-SS-A7HO-01	WT	WT	WT	WT	WT	WT	WT	WT	WT	WT	WT	WT	WT	WT	WT	WT	WT	WT	WT	WT	KRAS_p.G12A	WT	WT	WT	WT	WT	WT	WT	WT	WT	WT	WT	WT	WT	WT	WT	WT	WT	WT	WT	WT	WT	WT	WT	WT	WT	WT	WT
TCGA	TCGA-AA-3672-01	WT	WT	WT	WT	WT	WT	WT	WT	WT	WT	WT	WT	WT	WT	WT	WT	WT	WT	WT	WT	WT	WT	WT	WT	WT	WT	WT	WT	WT	WT	WT	WT	WT	WT	WT	WT	WT	WT	WT	WT	WT	WT	WT	WT	WT	WT	WT	WT
TCGA	TCGA-AG-A01N-01	WT	WT	WT	WT	WT	WT	WT	WT	WT	WT	WT	WT	WT	WT	WT	WT	WT	WT	WT	WT	WT	WT	WT	WT	WT	WT	WT	WT	WT	WT	WT	WT	WT	WT	WT	WT	WT	WT	WT	TP53_p.R175H	WT	WT	WT	WT	WT	WT	WT	WT
DFCI_Cell_Reports_2016	coadread_dfci_2016_1804	WT	WT	WT	WT	WT	WT	WT	WT	WT	WT	WT	WT	WT	WT	WT	WT	WT	WT	WT	WT	WT	WT	WT	WT	WT	KRAS_p.G13D	WT	WT	WT	WT	WT	WT	WT	WT	WT	WT	WT	WT	WT	WT	WT	WT	WT	WT	WT	TP53_p.R273H	WT	WT
MSKCC_Cancer_Cell_2018	P-0004803-T01-IM5	WT	WT	WT	WT	WT	WT	WT	WT	WT	WT	APC_p.R554*	WT	WT	WT	WT	WT	WT	WT	WT	WT	WT	WT	WT	WT	KRAS_p.G12V	WT	WT	WT	WT	WT	WT	WT	WT	WT	WT	WT	WT	WT	WT	TP53_p.R175H	WT	WT	WT	WT	WT	WT	WT	WT
DFCI_Cell_Reports_2016	coadread_dfci_2016_1205	WT	WT	WT	WT	WT	WT	WT	WT	WT	WT	WT	WT	WT	BRAF_p.V600E	WT	WT	WT	WT	WT	WT	WT	WT	WT	WT	WT	WT	WT	WT	WT	WT	WT	WT	WT	WT	WT	WT	WT	WT	WT	WT	WT	WT	WT	WT	WT	WT	WT	WT
DFCI_Cell_Reports_2016	coadread_dfci_2016_343654	WT	WT	WT	WT	WT	WT	WT	WT	WT	WT	WT	WT	WT	WT	WT	WT	WT	WT	WT	WT	WT	WT	WT	WT	KRAS_p.G12V	WT	WT	WT	WT	WT	WT	WT	WT	WT	WT	WT	WT	WT	WT	WT	WT	WT	WT	WT	WT	WT	WT	WT
MSKCC_Cancer_Cell_2018	P-0008529-T01-IM5	WT	WT	APC_p.Q1429*	WT	WT	WT	WT	WT	WT	WT	WT	WT	APC_p.R876*	WT	WT	WT	WT	WT	WT	WT	WT	WT	KRAS_p.G12D	WT	WT	WT	WT	WT	WT	WT	WT	WT	WT	WT	WT	WT	WT	WT	WT	WT	WT	WT	WT	WT	WT	WT	WT	WT
MSKCC_Cancer_Cell_2018	P-0006865-T01-IM5	WT	WT	WT	WT	WT	WT	WT	WT	WT	WT	WT	WT	WT	WT	WT	WT	WT	WT	WT	WT	WT	WT	WT	WT	WT	WT	WT	WT	WT	WT	WT	WT	WT	WT	WT	WT	WT	WT	WT	WT	WT	WT	WT	WT	WT	WT	WT	WT
DFCI_Cell_Reports_2016	coadread_dfci_2016_3260	WT	WT	WT	WT	WT	WT	WT	WT	WT	WT	WT	WT	WT	WT	WT	WT	WT	WT	WT	WT	WT	WT	WT	WT	WT	WT	WT	WT	WT	WT	WT	WT	WT	WT	WT	WT	WT	WT	WT	WT	WT	WT	WT	WT	WT	WT	WT	WT
DFCI_Cell_Reports_2016	coadread_dfci_2016_3611	WT	WT	WT	WT	WT	WT	WT	WT	WT	WT	WT	WT	WT	WT	CHEK2_p.K373E	WT	WT	WT	WT	WT	WT	WT	WT	WT	WT	WT	WT	WT	WT	WT	WT	WT	WT	PIK3CA_p.R88Q	WT	WT	WT	WT	WT	WT	WT	WT	WT	WT	WT	WT	WT	WT
MSKCC_Cancer_Cell_2018	P-0007287-T01-IM5	WT	WT	APC_p.Q1429*	WT	WT	WT	WT	WT	WT	WT	WT	WT	WT	WT	WT	WT	WT	WT	WT	WT	WT	WT	KRAS_p.G12D	WT	WT	WT	WT	WT	WT	WT	WT	WT	WT	WT	WT	WT	WT	WT	WT	WT	WT	WT	WT	WT	WT	WT	WT	WT
MSKCC_Cancer_Cell_2018	P-0013395-T01-IM5	WT	WT	WT	WT	WT	WT	WT	WT	WT	WT	WT	WT	WT	WT	WT	WT	WT	WT	WT	WT	WT	WT	WT	WT	KRAS_p.G12V	WT	WT	WT	WT	WT	WT	WT	WT	WT	WT	WT	WT	WT	WT	WT	WT	WT	WT	WT	WT	WT	WT	WT
DFCI_Cell_Reports_2016	coadread_dfci_2016_3563	WT	WT	WT	WT	WT	WT	WT	WT	WT	WT	WT	WT	WT	WT	CHEK2_p.K373E	WT	WT	WT	WT	WT	WT	WT	WT	WT	WT	WT	WT	WT	WT	WT	WT	WT	WT	WT	WT	WT	WT	WT	WT	WT	WT	WT	WT	WT	WT	WT	WT	WT
MSKCC_Cancer_Cell_2018	P-0013407-T01-IM5	WT	WT	WT	WT	WT	WT	WT	WT	WT	WT	WT	WT	WT	WT	WT	WT	WT	WT	WT	KRAS_p.A146T	WT	WT	WT	WT	WT	WT	WT	WT	WT	WT	WT	WT	WT	WT	WT	WT	WT	WT	WT	WT	WT	WT	WT	WT	WT	WT	WT	WT
MSKCC_Cancer_Cell_2018	P-0013169-T01-IM5	WT	WT	WT	WT	WT	WT	WT	WT	WT	WT	WT	WT	WT	BRAF_p.V600E	WT	WT	WT	WT	WT	WT	WT	WT	WT	WT	WT	WT	WT	WT	WT	WT	WT	WT	WT	WT	WT	WT	WT	WT	WT	WT	WT	WT	WT	WT	WT	WT	WT	WT
MSKCC_Cancer_Cell_2018	P-0006317-T01-IM5	WT	WT	WT	WT	WT	WT	WT	WT	WT	WT	WT	APC_p.R564*	WT	WT	WT	WT	WT	WT	WT	WT	KRAS_p.G12A	WT	WT	WT	WT	WT	WT	WT	WT	WT	WT	WT	WT	WT	WT	WT	WT	WT	WT	WT	WT	WT	WT	WT	WT	WT	WT	WT
TCGA	TCGA-AA-A02W-01	WT	WT	WT	WT	WT	WT	WT	WT	WT	WT	WT	WT	WT	WT	WT	WT	WT	WT	WT	WT	WT	KRAS_p.G12C	WT	WT	WT	WT	WT	WT	WT	WT	WT	WT	WT	WT	WT	WT	WT	WT	WT	WT	WT	WT	WT	WT	WT	WT	WT	WT
DFCI_Cell_Reports_2016	coadread_dfci_2016_42	WT	WT	WT	WT	WT	WT	WT	WT	WT	WT	WT	WT	WT	WT	WT	WT	WT	WT	WT	WT	WT	WT	WT	WT	WT	WT	WT	WT	WT	WT	WT	WT	WT	WT	WT	WT	WT	WT	WT	WT	WT	WT	WT	WT	WT	WT	WT	WT
MSKCC_Cancer_Cell_2018	P-0002852-T01-IM3	WT	WT	WT	WT	WT	WT	APC_p.R216*	WT	WT	WT	WT	WT	WT	WT	WT	WT	WT	WT	WT	WT	WT	WT	KRAS_p.G12D	WT	WT	WT	WT	WT	WT	WT	WT	WT	WT	WT	WT	WT	WT	WT	WT	WT	WT	WT	WT	WT	WT	WT	WT	WT
MSKCC_Cancer_Cell_2018	P-0002080-T01-IM3	WT	WT	WT	WT	WT	WT	APC_p.R216*	WT	WT	WT	WT	WT	WT	WT	WT	WT	WT	WT	WT	WT	WT	WT	WT	WT	WT	KRAS_p.G13D	WT	WT	WT	WT	WT	WT	WT	WT	WT	WT	WT	WT	WT	WT	WT	WT	WT	WT	WT	WT	WT	WT
MSKCC_Cancer_Cell_2018	P-0003839-T01-IM5	WT	WT	WT	WT	WT	WT	WT	WT	WT	WT	WT	WT	WT	WT	WT	WT	WT	WT	WT	WT	WT	WT	WT	WT	WT	KRAS_p.G13D	WT	WT	WT	WT	WT	WT	WT	WT	WT	WT	WT	WT	WT	WT	WT	WT	WT	WT	WT	WT	WT	TP53_p.R342*
DFCI_Cell_Reports_2016	coadread_dfci_2016_1771	WT	WT	WT	WT	WT	WT	WT	WT	WT	WT	WT	WT	WT	WT	WT	WT	WT	WT	WT	WT	WT	WT	WT	WT	WT	WT	WT	WT	WT	WT	WT	WT	WT	WT	WT	WT	WT	WT	WT	WT	WT	WT	WT	WT	WT	WT	WT	WT
MSKCC_Cancer_Cell_2018	P-0006512-T01-IM5	WT	WT	WT	WT	WT	WT	WT	WT	APC_p.R283*	WT	WT	WT	WT	WT	WT	WT	WT	WT	WT	WT	WT	WT	WT	WT	WT	WT	WT	WT	WT	WT	WT	WT	WT	WT	WT	WT	WT	WT	WT	WT	WT	WT	TP53_p.R248Q	WT	WT	WT	WT	WT
DFCI_Cell_Reports_2016	coadread_dfci_2016_270588	WT	WT	WT	WT	WT	WT	WT	WT	WT	WT	WT	WT	WT	WT	WT	WT	WT	WT	WT	WT	WT	WT	KRAS_p.G12D	WT	WT	WT	WT	WT	WT	WT	PIK3CA_p.E545K	WT	WT	WT	WT	WT	WT	WT	WT	WT	WT	WT	WT	WT	WT	WT	WT	WT
MSKCC_Cancer_Cell_2018	P-0013897-T01-IM5	WT	WT	WT	WT	WT	WT	WT	WT	WT	WT	WT	WT	WT	WT	WT	WT	WT	FBXW7_p.R505C	WT	KRAS_p.A146T	WT	WT	WT	WT	WT	WT	WT	WT	WT	WT	WT	WT	WT	WT	WT	WT	WT	WT	WT	WT	WT	WT	WT	WT	WT	WT	WT	WT
MSKCC_Cancer_Cell_2018	P-0000827-T01-IM3	WT	WT	WT	WT	WT	WT	WT	WT	WT	WT	WT	WT	WT	WT	WT	WT	WT	WT	WT	WT	WT	WT	WT	WT	WT	WT	WT	WT	WT	WT	WT	WT	WT	WT	WT	WT	WT	WT	WT	WT	WT	WT	WT	WT	WT	WT	WT	WT
TCGA	TCGA-AA-3552-01	WT	WT	WT	WT	WT	WT	WT	WT	WT	WT	WT	WT	WT	WT	WT	WT	WT	WT	WT	WT	WT	WT	WT	WT	WT	WT	WT	WT	WT	WT	WT	WT	WT	WT	WT	WT	WT	WT	WT	TP53_p.R175H	WT	WT	WT	WT	WT	WT	WT	WT
MSKCC_Cancer_Cell_2018	P-0007809-T01-IM5	WT	WT	WT	WT	WT	WT	WT	WT	WT	WT	WT	WT	APC_p.R876*	WT	WT	WT	WT	WT	WT	WT	WT	KRAS_p.G12C	WT	WT	WT	WT	WT	WT	WT	WT	WT	WT	WT	WT	WT	WT	WT	WT	WT	WT	WT	WT	WT	WT	WT	WT	WT	WT
Genentech_Nature_2012	587338	WT	WT	WT	WT	WT	WT	WT	WT	WT	WT	WT	WT	WT	WT	WT	FBXW7_p.R465C	WT	WT	WT	WT	WT	WT	KRAS_p.G12D	WT	WT	WT	WT	WT	WT	WT	WT	WT	WT	WT	WT	WT	WT	WT	WT	WT	WT	TP53_p.R213*	WT	WT	WT	WT	WT	WT
MSKCC_Cancer_Cell_2018	P-0004738-T01-IM5	WT	WT	WT	WT	WT	WT	WT	WT	WT	WT	WT	WT	WT	WT	WT	WT	FBXW7_p.R465H	WT	WT	WT	WT	WT	WT	WT	WT	KRAS_p.G13D	WT	WT	WT	WT	WT	WT	WT	WT	WT	WT	WT	WT	WT	WT	WT	WT	WT	WT	WT	WT	WT	WT
DFCI_Cell_Reports_2016	coadread_dfci_2016_3116	WT	WT	WT	WT	WT	WT	WT	WT	WT	WT	WT	WT	WT	WT	WT	WT	WT	WT	WT	WT	WT	WT	WT	WT	WT	WT	WT	PCBP1_p.L100Q	WT	WT	WT	WT	WT	WT	WT	WT	WT	WT	WT	WT	WT	WT	WT	WT	TP53_p.R273C	WT	WT	WT
DFCI_Cell_Reports_2016	coadread_dfci_2016_2455	WT	WT	WT	WT	WT	WT	WT	WT	WT	WT	WT	WT	WT	WT	WT	WT	WT	WT	WT	WT	WT	WT	WT	WT	WT	WT	WT	WT	WT	WT	PIK3CA_p.E545K	WT	WT	WT	WT	WT	WT	WT	WT	WT	WT	WT	WT	WT	WT	WT	WT	WT
MSKCC_Cancer_Cell_2018	P-0013947-T01-IM5	WT	WT	WT	WT	WT	WT	WT	WT	WT	WT	WT	WT	WT	WT	WT	WT	WT	WT	WT	WT	WT	WT	WT	WT	WT	WT	WT	WT	WT	WT	WT	WT	WT	WT	WT	WT	WT	WT	WT	WT	WT	WT	WT	WT	WT	WT	WT	WT
DFCI_Cell_Reports_2016	coadread_dfci_2016_3610	WT	WT	WT	WT	WT	WT	WT	WT	WT	WT	WT	WT	WT	WT	WT	WT	WT	WT	WT	WT	WT	WT	WT	WT	WT	WT	WT	WT	WT	WT	WT	WT	WT	WT	WT	WT	WT	WT	WT	WT	WT	WT	WT	WT	WT	TP53_p.R273H	WT	WT
MSKCC_Cancer_Cell_2018	P-0013010-T01-IM5	WT	WT	WT	WT	APC_p.R1450*	WT	WT	WT	WT	WT	WT	WT	WT	WT	WT	WT	WT	WT	WT	WT	WT	WT	WT	WT	WT	KRAS_p.G13D	WT	WT	WT	WT	WT	PIK3CA_p.H1047R	WT	WT	WT	WT	WT	WT	WT	WT	WT	WT	WT	WT	WT	WT	WT	WT
DFCI_Cell_Reports_2016	coadread_dfci_2016_3249	WT	WT	WT	WT	WT	WT	WT	WT	WT	WT	WT	WT	WT	WT	WT	WT	WT	WT	WT	WT	WT	WT	WT	WT	WT	WT	WT	WT	WT	WT	WT	PIK3CA_p.H1047R	WT	WT	WT	WT	WT	WT	WT	WT	WT	WT	WT	WT	WT	WT	WT	WT
DFCI_Cell_Reports_2016	coadread_dfci_2016_287	WT	WT	WT	WT	WT	WT	WT	WT	WT	WT	WT	WT	WT	WT	WT	WT	WT	WT	WT	WT	WT	WT	KRAS_p.G12D	WT	WT	WT	WT	WT	WT	WT	WT	WT	WT	WT	WT	WT	WT	WT	WT	WT	WT	WT	WT	WT	WT	WT	WT	WT
TCGA	TCGA-AA-A00O-01	WT	WT	WT	WT	WT	WT	WT	WT	WT	WT	WT	WT	WT	WT	WT	WT	WT	WT	WT	WT	WT	WT	WT	WT	WT	WT	WT	WT	WT	WT	WT	WT	WT	WT	WT	WT	WT	WT	WT	WT	WT	WT	WT	WT	WT	WT	WT	WT
MSKCC_Cancer_Cell_2018	P-0006616-T01-IM5	WT	WT	WT	WT	WT	WT	WT	WT	WT	WT	WT	WT	WT	BRAF_p.V600E	WT	WT	WT	WT	WT	WT	WT	WT	WT	WT	WT	WT	WT	WT	WT	WT	WT	WT	WT	WT	WT	WT	WT	WT	WT	WT	WT	WT	WT	WT	WT	TP53_p.R273H	WT	WT
MSKCC_Cancer_Cell_2018	P-0012277-T01-IM5	WT	WT	WT	WT	WT	WT	WT	WT	WT	WT	WT	WT	WT	WT	WT	WT	WT	FBXW7_p.R505C	WT	WT	WT	WT	WT	WT	WT	WT	WT	WT	WT	WT	WT	WT	WT	WT	WT	WT	WT	WT	WT	TP53_p.R175H	WT	WT	WT	WT	WT	WT	WT	WT
DFCI_Cell_Reports_2016	coadread_dfci_2016_645	WT	WT	WT	WT	WT	WT	WT	WT	WT	WT	WT	WT	WT	WT	WT	WT	WT	WT	WT	WT	WT	WT	WT	WT	WT	WT	WT	WT	WT	WT	WT	WT	WT	WT	WT	WT	WT	WT	WT	WT	WT	WT	WT	WT	WT	WT	WT	WT
MSKCC_Cancer_Cell_2018	P-0003258-T01-IM5	WT	WT	WT	WT	WT	WT	WT	WT	WT	WT	WT	WT	WT	WT	WT	WT	WT	WT	WT	WT	WT	WT	WT	WT	WT	WT	WT	WT	WT	WT	WT	WT	WT	WT	WT	WT	WT	WT	WT	WT	WT	WT	WT	WT	TP53_p.R273C	WT	WT	WT
MSKCC_Cancer_Cell_2018	P-0013441-T01-IM5	WT	WT	WT	WT	WT	WT	WT	WT	WT	WT	WT	WT	WT	WT	WT	WT	WT	WT	WT	WT	WT	WT	WT	WT	WT	WT	WT	WT	WT	WT	WT	WT	WT	WT	WT	WT	WT	WT	WT	WT	WT	WT	WT	WT	WT	WT	WT	WT
MSKCC_Cancer_Cell_2018	P-0013784-T01-IM5	WT	WT	WT	WT	WT	WT	WT	WT	WT	WT	WT	WT	APC_p.R876*	WT	WT	WT	WT	WT	WT	WT	WT	WT	WT	WT	WT	WT	WT	WT	WT	WT	WT	WT	WT	WT	WT	WT	WT	WT	WT	WT	WT	WT	WT	WT	WT	WT	WT	WT
MSKCC_Cancer_Cell_2018	P-0013374-T01-IM5	WT	WT	WT	WT	WT	WT	WT	WT	WT	WT	WT	WT	WT	BRAF_p.V600E	WT	WT	WT	WT	WT	WT	WT	WT	WT	WT	WT	WT	WT	WT	WT	WT	WT	WT	WT	WT	WT	WT	WT	WT	WT	WT	WT	WT	WT	WT	WT	WT	WT	WT
DFCI_Cell_Reports_2016	coadread_dfci_2016_2641	WT	WT	WT	WT	WT	WT	WT	WT	WT	WT	WT	WT	WT	BRAF_p.V600E	WT	WT	WT	WT	WT	WT	WT	WT	WT	WT	WT	WT	WT	WT	WT	WT	WT	PIK3CA_p.H1047R	WT	WT	WT	WT	WT	WT	WT	WT	WT	WT	WT	WT	TP53_p.R273C	WT	WT	WT
TCGA	TCGA-AZ-6606-01	WT	WT	WT	WT	APC_p.R1450*	WT	WT	WT	WT	WT	WT	WT	WT	WT	WT	WT	WT	WT	WT	WT	WT	WT	WT	WT	KRAS_p.G12V	WT	WT	WT	WT	WT	WT	WT	WT	WT	WT	WT	WT	WT	WT	TP53_p.R175H	WT	WT	WT	WT	WT	WT	WT	WT
MSKCC_Cancer_Cell_2018	P-0014415-T01-IM6	WT	WT	WT	WT	WT	WT	WT	WT	WT	WT	WT	WT	WT	WT	WT	WT	WT	WT	WT	WT	WT	WT	WT	WT	WT	WT	WT	WT	WT	WT	WT	WT	WT	WT	WT	WT	WT	WT	WT	WT	WT	WT	WT	WT	WT	WT	WT	WT
TCGA	TCGA-A6-6781-01	WT	WT	WT	WT	WT	WT	WT	WT	WT	WT	WT	WT	WT	WT	WT	WT	WT	WT	WT	WT	WT	WT	WT	WT	WT	WT	WT	WT	PGM5_p.I98V	WT	WT	WT	WT	WT	WT	WT	WT	WT	WT	WT	WT	WT	WT	WT	WT	WT	WT	WT
DFCI_Cell_Reports_2016	coadread_dfci_2016_3144	WT	WT	WT	WT	WT	WT	WT	WT	WT	WT	WT	WT	WT	WT	WT	WT	WT	WT	WT	WT	WT	WT	WT	WT	WT	WT	WT	WT	WT	WT	WT	WT	WT	WT	WT	WT	WT	WT	WT	WT	WT	WT	WT	WT	WT	WT	WT	WT
DFCI_Cell_Reports_2016	coadread_dfci_2016_2261	WT	WT	WT	WT	WT	WT	WT	WT	WT	WT	WT	WT	WT	WT	WT	WT	WT	WT	WT	WT	WT	WT	WT	WT	WT	WT	WT	WT	WT	WT	WT	WT	WT	WT	WT	WT	WT	WT	WT	WT	WT	WT	WT	WT	WT	WT	WT	WT
MSKCC_Cancer_Cell_2018	P-0009000-T01-IM5	APC_p.Q1367*	WT	WT	WT	WT	WT	WT	WT	WT	WT	WT	WT	WT	WT	WT	WT	WT	WT	WT	WT	WT	WT	WT	WT	KRAS_p.G12V	WT	WT	WT	WT	WT	WT	WT	WT	WT	WT	WT	WT	WT	WT	WT	WT	WT	WT	WT	WT	WT	WT	WT
DFCI_Cell_Reports_2016	coadread_dfci_2016_2372	WT	WT	WT	WT	WT	WT	WT	WT	WT	WT	WT	WT	WT	BRAF_p.V600E	WT	WT	WT	WT	WT	WT	WT	WT	WT	WT	WT	WT	WT	WT	WT	WT	WT	WT	WT	WT	WT	WT	WT	WT	WT	WT	WT	WT	WT	WT	WT	WT	WT	WT
UNSW_Cancer_Spectrum_2019	CRC_4	WT	WT	WT	WT	WT	WT	WT	WT	WT	WT	WT	WT	APC_p.R876*	WT	WT	WT	WT	WT	WT	WT	WT	WT	WT	WT	WT	KRAS_p.G13D	WT	WT	WT	WT	WT	WT	WT	WT	WT	WT	WT	WT	WT	WT	WT	WT	WT	WT	WT	WT	WT	WT
MSKCC_Cancer_Cell_2018	P-0002795-T01-IM3	WT	WT	WT	WT	WT	WT	WT	WT	WT	WT	WT	WT	WT	WT	WT	WT	WT	WT	WT	WT	WT	WT	WT	WT	WT	WT	WT	WT	WT	WT	WT	WT	WT	WT	WT	WT	WT	WT	WT	WT	WT	WT	WT	WT	WT	WT	WT	WT
DFCI_Cell_Reports_2016	coadread_dfci_2016_4536	WT	WT	WT	WT	WT	WT	WT	WT	WT	WT	WT	WT	WT	WT	WT	FBXW7_p.R465C	WT	WT	WT	WT	KRAS_p.G12A	WT	WT	WT	WT	WT	WT	WT	WT	WT	WT	WT	WT	WT	WT	WT	WT	WT	WT	TP53_p.R175H	WT	WT	WT	WT	WT	WT	WT	WT
MSKCC_Cancer_Cell_2018	P-0006647-T01-IM5	WT	WT	WT	WT	WT	WT	WT	WT	WT	WT	WT	WT	WT	WT	WT	WT	WT	WT	WT	WT	WT	WT	WT	WT	WT	WT	WT	WT	WT	WT	WT	WT	WT	WT	WT	WT	WT	WT	WT	WT	WT	WT	WT	WT	WT	WT	WT	WT
UNSW_Cancer_Spectrum_2019	CRC_48	WT	WT	WT	WT	WT	WT	WT	WT	WT	WT	WT	WT	APC_p.R876*	WT	WT	WT	WT	WT	WT	WT	WT	WT	WT	WT	WT	WT	WT	WT	WT	WT	WT	WT	WT	WT	WT	WT	WT	WT	WT	WT	WT	TP53_p.R213*	WT	WT	WT	WT	WT	WT
MSKCC_Cancer_Cell_2018	P-0005622-T03-IM5	WT	WT	WT	WT	WT	WT	WT	WT	WT	WT	WT	WT	WT	WT	WT	WT	WT	WT	WT	WT	WT	WT	WT	WT	WT	WT	WT	WT	WT	WT	WT	WT	WT	WT	WT	WT	WT	WT	WT	WT	WT	WT	WT	WT	WT	WT	WT	WT
UNSW_Cancer_Spectrum_2019	CRC_53	WT	WT	WT	WT	WT	WT	WT	WT	WT	WT	WT	WT	WT	WT	WT	WT	WT	WT	WT	WT	WT	WT	WT	WT	WT	WT	WT	WT	WT	WT	WT	WT	WT	WT	WT	WT	WT	WT	WT	WT	WT	WT	WT	WT	WT	TP53_p.R273H	WT	WT
TCGA	TCGA-DM-A1D9-01	WT	WT	WT	WT	WT	WT	WT	WT	WT	WT	WT	WT	WT	WT	WT	WT	WT	WT	WT	WT	WT	WT	WT	WT	WT	KRAS_p.G13D	WT	WT	WT	WT	WT	WT	WT	WT	WT	WT	WT	WT	WT	TP53_p.R175H	WT	WT	WT	WT	WT	WT	WT	WT
MSKCC_Cancer_Cell_2018	P-0007882-T01-IM5	WT	WT	WT	WT	WT	WT	WT	WT	WT	WT	WT	WT	WT	WT	WT	FBXW7_p.R465C	WT	WT	WT	WT	WT	WT	WT	WT	WT	WT	WT	WT	WT	WT	WT	WT	WT	WT	WT	WT	WT	WT	WT	WT	WT	WT	WT	WT	WT	WT	WT	WT
DFCI_Cell_Reports_2016	coadread_dfci_2016_497	WT	WT	WT	WT	WT	WT	WT	WT	WT	WT	WT	WT	WT	WT	WT	WT	WT	WT	WT	WT	WT	WT	WT	WT	WT	WT	WT	WT	WT	WT	WT	WT	WT	WT	WT	WT	WT	WT	WT	WT	WT	WT	WT	WT	WT	WT	WT	WT
DFCI_Cell_Reports_2016	coadread_dfci_2016_1230	WT	WT	WT	WT	WT	WT	WT	WT	WT	WT	WT	WT	WT	WT	WT	WT	WT	WT	WT	WT	WT	WT	WT	WT	WT	WT	WT	WT	WT	WT	WT	WT	WT	WT	WT	WT	WT	WT	WT	WT	WT	WT	WT	WT	WT	WT	WT	WT
DFCI_Cell_Reports_2016	coadread_dfci_2016_647	WT	WT	WT	WT	WT	WT	WT	WT	WT	WT	WT	WT	WT	WT	WT	WT	WT	WT	WT	WT	WT	WT	WT	WT	WT	WT	WT	WT	WT	WT	WT	WT	WT	WT	WT	WT	WT	WT	WT	WT	WT	WT	TP53_p.R248Q	WT	WT	WT	WT	WT
MSKCC_Cancer_Cell_2018	P-0001316-T01-IM3	WT	WT	WT	WT	WT	WT	WT	WT	WT	WT	WT	WT	WT	WT	WT	WT	WT	WT	WT	WT	WT	WT	WT	WT	KRAS_p.G12V	WT	WT	WT	WT	WT	WT	WT	WT	WT	WT	WT	WT	WT	WT	TP53_p.R175H	WT	WT	WT	WT	WT	WT	WT	WT
DFCI_Cell_Reports_2016	coadread_dfci_2016_345	WT	WT	WT	WT	WT	WT	WT	WT	WT	WT	WT	WT	WT	WT	WT	WT	WT	WT	WT	WT	WT	WT	WT	WT	WT	WT	WT	WT	WT	WT	WT	WT	WT	WT	WT	WT	WT	WT	WT	WT	WT	WT	WT	WT	WT	WT	WT	WT
MSKCC_Cancer_Cell_2018	P-0000493-T01-IM3	WT	WT	WT	WT	WT	WT	WT	WT	WT	WT	WT	WT	WT	WT	WT	WT	WT	WT	WT	WT	WT	WT	WT	WT	WT	WT	WT	WT	WT	WT	WT	WT	WT	WT	WT	WT	WT	WT	WT	WT	WT	WT	WT	TP53_p.R248W	WT	WT	WT	WT
TCGA	TCGA-CM-6171-01	WT	WT	WT	WT	WT	WT	WT	WT	WT	WT	WT	WT	WT	BRAF_p.V600E	WT	WT	WT	WT	WT	WT	WT	WT	WT	WT	WT	WT	WT	WT	WT	WT	WT	WT	WT	WT	WT	WT	WT	SMAD4_p.R361H	WT	WT	WT	WT	WT	WT	WT	WT	WT	WT
MSKCC_Cancer_Cell_2018	P-0008429-T01-IM5	WT	WT	WT	WT	WT	WT	WT	WT	WT	WT	WT	WT	WT	WT	WT	WT	WT	WT	WT	WT	WT	WT	WT	WT	KRAS_p.G12V	WT	WT	WT	WT	WT	WT	WT	WT	WT	WT	WT	WT	WT	WT	WT	WT	WT	WT	WT	WT	WT	WT	WT
DFCI_Cell_Reports_2016	coadread_dfci_2016_610	WT	WT	WT	WT	WT	WT	WT	WT	WT	WT	WT	WT	WT	WT	WT	WT	WT	WT	WT	WT	WT	WT	WT	WT	WT	WT	WT	WT	WT	WT	WT	WT	WT	WT	WT	WT	WT	WT	WT	WT	WT	WT	WT	WT	WT	WT	WT	WT
DFCI_Cell_Reports_2016	coadread_dfci_2016_3152	WT	WT	WT	WT	WT	WT	WT	WT	WT	WT	WT	WT	WT	BRAF_p.V600E	WT	WT	WT	WT	WT	WT	WT	WT	WT	WT	WT	WT	WT	WT	WT	WT	WT	WT	WT	WT	WT	WT	WT	WT	WT	WT	WT	WT	WT	WT	WT	WT	WT	WT
MSKCC_Cancer_Cell_2018	P-0001424-T02-IM3	WT	WT	WT	WT	WT	WT	WT	WT	WT	WT	WT	WT	WT	BRAF_p.V600E	WT	WT	WT	WT	WT	WT	WT	WT	WT	WT	WT	WT	WT	WT	WT	WT	PIK3CA_p.E545K	WT	WT	WT	WT	WT	WT	WT	WT	WT	WT	WT	WT	WT	WT	WT	WT	WT
MSKCC_Cancer_Cell_2018	P-0001771-T01-IM3	WT	WT	WT	WT	WT	WT	WT	WT	WT	WT	WT	WT	WT	WT	WT	WT	WT	WT	WT	WT	WT	WT	WT	WT	WT	WT	WT	WT	WT	WT	WT	WT	WT	WT	WT	WT	WT	WT	WT	WT	WT	WT	WT	TP53_p.R248W	WT	WT	WT	WT
MSKCC_Cancer_Cell_2018	P-0007126-T01-IM5	WT	WT	WT	WT	WT	WT	WT	WT	WT	WT	WT	WT	WT	WT	WT	WT	WT	WT	WT	WT	WT	WT	WT	WT	WT	WT	WT	WT	WT	WT	WT	WT	WT	WT	WT	WT	WT	WT	WT	WT	WT	WT	WT	WT	WT	WT	WT	WT
MSKCC_Cancer_Cell_2018	P-0007092-T01-IM5	WT	WT	WT	WT	WT	WT	APC_p.R216*	WT	WT	WT	WT	WT	WT	WT	WT	WT	WT	WT	WT	WT	WT	WT	WT	WT	WT	WT	WT	WT	WT	WT	WT	WT	WT	WT	WT	WT	SMAD4_p.R361C	WT	WT	WT	WT	WT	WT	WT	TP53_p.R273C	WT	WT	WT
TCGA	TCGA-AA-A03J-01	WT	WT	WT	WT	WT	WT	WT	WT	WT	WT	WT	WT	WT	WT	WT	WT	WT	WT	WT	WT	WT	KRAS_p.G12C	WT	WT	WT	WT	WT	WT	WT	WT	PIK3CA_p.E545K	WT	WT	WT	WT	WT	WT	WT	WT	WT	WT	WT	WT	WT	WT	WT	WT	WT
DFCI_Cell_Reports_2016	coadread_dfci_2016_2367	WT	WT	WT	WT	WT	WT	WT	WT	WT	WT	WT	WT	WT	BRAF_p.V600E	WT	WT	WT	WT	WT	WT	WT	WT	WT	WT	WT	WT	WT	WT	WT	WT	WT	WT	WT	WT	WT	WT	WT	WT	WT	WT	WT	WT	WT	WT	WT	WT	WT	WT
DFCI_Cell_Reports_2016	coadread_dfci_2016_687	WT	WT	WT	WT	WT	WT	WT	WT	WT	WT	WT	WT	WT	WT	WT	WT	WT	WT	WT	WT	WT	KRAS_p.G12C	WT	WT	WT	WT	WT	WT	WT	PIK3CA_p.E542K	WT	WT	WT	WT	WT	WT	WT	WT	WT	WT	WT	WT	WT	WT	WT	WT	WT	WT
MSKCC_Cancer_Cell_2018	P-0013955-T01-IM5	WT	WT	WT	WT	WT	WT	WT	WT	WT	WT	WT	WT	WT	WT	WT	WT	WT	WT	WT	WT	WT	WT	WT	WT	WT	WT	WT	WT	WT	WT	WT	WT	WT	WT	WT	WT	WT	WT	WT	WT	WT	WT	WT	WT	WT	WT	WT	WT
MSKCC_Cancer_Cell_2018	P-0007305-T01-IM5	WT	WT	WT	WT	WT	WT	WT	WT	WT	WT	WT	WT	WT	WT	WT	WT	WT	WT	GNAS_p.R201H	WT	WT	WT	WT	WT	WT	WT	WT	WT	WT	WT	WT	WT	WT	WT	WT	WT	WT	WT	WT	WT	WT	WT	WT	WT	WT	WT	WT	WT
DFCI_Cell_Reports_2016	coadread_dfci_2016_3671	WT	WT	WT	WT	WT	WT	WT	WT	WT	WT	WT	WT	WT	WT	WT	WT	WT	WT	WT	WT	WT	WT	WT	WT	WT	KRAS_p.G13D	WT	WT	WT	WT	WT	WT	WT	WT	WT	WT	WT	WT	WT	WT	WT	WT	WT	WT	WT	WT	WT	WT
DFCI_Cell_Reports_2016	coadread_dfci_2016_132	WT	WT	WT	WT	WT	WT	WT	WT	WT	WT	WT	WT	WT	WT	WT	WT	WT	WT	WT	WT	WT	WT	WT	WT	WT	WT	WT	WT	WT	WT	WT	WT	WT	WT	WT	WT	WT	WT	WT	TP53_p.R175H	WT	WT	WT	WT	WT	WT	WT	WT
MSKCC_Cancer_Cell_2018	P-0013201-T01-IM5	WT	WT	WT	WT	WT	WT	WT	WT	WT	WT	WT	WT	WT	WT	WT	WT	WT	WT	WT	WT	WT	WT	WT	WT	WT	KRAS_p.G13D	WT	WT	WT	WT	WT	WT	WT	WT	WT	WT	WT	WT	WT	WT	WT	WT	WT	WT	WT	WT	WT	WT
DFCI_Cell_Reports_2016	coadread_dfci_2016_3271	WT	WT	WT	WT	WT	WT	WT	WT	WT	WT	WT	WT	WT	WT	WT	WT	WT	WT	WT	WT	WT	WT	KRAS_p.G12D	WT	WT	WT	WT	WT	WT	WT	PIK3CA_p.E545K	WT	WT	WT	WT	WT	WT	WT	WT	WT	WT	WT	WT	WT	WT	WT	WT	WT
TCGA	TCGA-AA-3522-01	WT	WT	WT	WT	WT	WT	WT	WT	WT	WT	WT	WT	WT	WT	WT	WT	WT	WT	WT	WT	WT	KRAS_p.G12C	WT	WT	WT	WT	WT	WT	WT	WT	WT	WT	WT	WT	WT	WT	WT	WT	WT	WT	WT	WT	WT	WT	WT	WT	WT	WT
MSKCC_Cancer_Cell_2018	P-0005996-T01-IM5	WT	WT	WT	WT	WT	WT	WT	WT	WT	WT	WT	WT	WT	BRAF_p.V600E	WT	WT	WT	WT	WT	WT	WT	WT	WT	WT	WT	WT	WT	WT	WT	WT	WT	WT	WT	WT	WT	WT	WT	WT	WT	WT	WT	WT	WT	WT	WT	WT	WT	WT
DFCI_Cell_Reports_2016	coadread_dfci_2016_676	WT	WT	WT	WT	WT	WT	WT	WT	WT	WT	WT	WT	WT	WT	WT	WT	WT	WT	WT	WT	WT	WT	WT	WT	WT	WT	WT	WT	WT	WT	WT	WT	WT	WT	WT	WT	WT	WT	WT	WT	WT	WT	TP53_p.R248Q	WT	WT	WT	WT	WT
DFCI_Cell_Reports_2016	coadread_dfci_2016_160282	WT	WT	WT	WT	WT	WT	WT	WT	WT	WT	WT	WT	WT	WT	WT	WT	WT	WT	WT	WT	WT	KRAS_p.G12C	WT	WT	KRAS_p.G12V	WT	WT	WT	WT	WT	WT	WT	WT	WT	WT	WT	WT	WT	WT	WT	WT	WT	WT	WT	WT	WT	WT	WT
TCGA	TCGA-AD-6895-01	WT	WT	WT	WT	WT	WT	WT	WT	WT	WT	WT	WT	WT	WT	WT	WT	WT	WT	WT	WT	WT	WT	WT	WT	WT	WT	WT	WT	WT	WT	WT	WT	WT	WT	WT	WT	WT	WT	WT	WT	WT	WT	WT	WT	WT	WT	WT	WT
MSKCC_Cancer_Cell_2018	P-0001472-T01-IM3	WT	WT	WT	WT	WT	WT	APC_p.R216*	WT	WT	WT	WT	WT	WT	WT	WT	WT	WT	WT	WT	WT	WT	WT	WT	WT	WT	WT	WT	WT	WT	WT	WT	WT	WT	WT	WT	WT	WT	WT	WT	WT	WT	WT	WT	WT	WT	WT	WT	WT
DFCI_Cell_Reports_2016	coadread_dfci_2016_3502	WT	WT	WT	WT	WT	WT	WT	WT	WT	WT	WT	WT	WT	WT	WT	WT	WT	FBXW7_p.R505C	WT	WT	WT	WT	KRAS_p.G12D	WT	WT	WT	WT	WT	WT	WT	WT	WT	WT	WT	WT	WT	WT	WT	WT	WT	WT	WT	WT	TP53_p.R248W	WT	WT	WT	WT
MSKCC_Cancer_Cell_2018	P-0008042-T01-IM5	WT	WT	WT	WT	WT	WT	WT	WT	WT	WT	WT	WT	WT	WT	WT	WT	WT	WT	WT	WT	WT	WT	WT	WT	WT	WT	WT	WT	WT	WT	WT	WT	WT	WT	WT	WT	WT	WT	WT	WT	WT	WT	WT	WT	WT	WT	WT	WT
TCGA	TCGA-AG-3887-01	WT	WT	WT	WT	WT	WT	WT	WT	WT	WT	WT	WT	WT	WT	WT	WT	WT	WT	WT	WT	WT	WT	KRAS_p.G12D	WT	WT	WT	WT	WT	WT	WT	WT	WT	WT	WT	WT	WT	WT	WT	WT	WT	WT	WT	WT	WT	WT	WT	WT	WT
MSKCC_Cancer_Cell_2018	P-0011291-T01-IM5	WT	WT	WT	WT	WT	WT	WT	WT	WT	WT	WT	WT	WT	WT	WT	WT	WT	WT	WT	WT	WT	WT	WT	WT	WT	KRAS_p.G13D	WT	WT	WT	WT	WT	WT	WT	WT	WT	WT	WT	WT	WT	WT	WT	WT	WT	WT	WT	WT	WT	WT
MSKCC_Cancer_Cell_2018	P-0005998-T01-IM5	WT	WT	WT	WT	WT	WT	WT	WT	WT	WT	WT	WT	WT	WT	WT	WT	WT	WT	WT	WT	WT	WT	WT	WT	KRAS_p.G12V	WT	WT	WT	WT	WT	WT	WT	WT	WT	WT	WT	WT	WT	WT	WT	WT	WT	WT	TP53_p.R248W	WT	WT	WT	WT
MSKCC_Cancer_Cell_2018	P-0006853-T01-IM5	APC_p.Q1367*	WT	WT	WT	WT	WT	WT	WT	WT	WT	WT	WT	WT	WT	WT	WT	WT	WT	WT	WT	WT	WT	WT	WT	WT	WT	WT	WT	WT	WT	WT	WT	WT	WT	WT	WT	WT	WT	WT	WT	WT	WT	WT	WT	WT	WT	WT	WT
DFCI_Cell_Reports_2016	coadread_dfci_2016_328	WT	WT	WT	WT	WT	WT	WT	WT	WT	WT	WT	WT	WT	WT	WT	WT	WT	WT	WT	WT	WT	WT	WT	WT	WT	WT	WT	WT	WT	WT	WT	WT	WT	WT	WT	WT	WT	WT	WT	WT	WT	WT	WT	WT	WT	WT	WT	WT
MSKCC_Cancer_Cell_2018	P-0012742-T01-IM5	WT	WT	WT	APC_p.R1114*	WT	WT	WT	WT	WT	WT	WT	WT	WT	WT	WT	WT	WT	WT	WT	WT	WT	WT	WT	WT	WT	KRAS_p.G13D	WT	WT	WT	WT	WT	WT	WT	WT	WT	WT	WT	WT	WT	WT	WT	WT	WT	WT	WT	WT	WT	WT
DFCI_Cell_Reports_2016	coadread_dfci_2016_354207	WT	WT	WT	WT	WT	WT	WT	WT	WT	WT	WT	WT	WT	WT	WT	WT	WT	WT	GNAS_p.R201H	WT	WT	WT	WT	WT	KRAS_p.G12V	WT	WT	WT	WT	WT	WT	WT	WT	WT	WT	WT	WT	WT	WT	WT	WT	WT	WT	WT	WT	WT	WT	WT
TCGA	TCGA-A6-4105-01	WT	WT	WT	WT	WT	WT	WT	WT	WT	WT	WT	WT	WT	WT	WT	WT	WT	WT	WT	WT	WT	WT	WT	WT	KRAS_p.G12V	WT	WT	WT	WT	PIK3CA_p.E542K	WT	WT	WT	WT	WT	WT	WT	WT	WT	WT	WT	WT	WT	WT	WT	WT	WT	WT
MSKCC_Cancer_Cell_2018	P-0003501-T01-IM5	WT	WT	WT	WT	WT	WT	WT	WT	WT	WT	WT	WT	WT	WT	WT	WT	WT	WT	WT	WT	WT	WT	WT	WT	WT	WT	WT	WT	WT	WT	WT	WT	WT	WT	WT	WT	WT	WT	WT	WT	WT	WT	WT	WT	WT	TP53_p.R273H	WT	WT
TCGA	TCGA-5M-AATE-01	WT	WT	WT	WT	WT	WT	WT	WT	WT	WT	WT	WT	WT	WT	WT	WT	WT	WT	WT	WT	WT	WT	WT	WT	WT	KRAS_p.G13D	WT	WT	WT	WT	PIK3CA_p.E545K	WT	WT	WT	WT	WT	WT	WT	WT	WT	WT	WT	WT	WT	WT	WT	WT	WT
MSKCC_Cancer_Cell_2018	P-0012554-T01-IM5	WT	WT	WT	WT	WT	WT	WT	WT	WT	WT	WT	WT	WT	BRAF_p.V600E	WT	WT	WT	WT	WT	WT	WT	WT	WT	WT	WT	WT	WT	WT	WT	WT	WT	WT	WT	WT	WT	WT	WT	WT	WT	TP53_p.R175H	WT	WT	WT	WT	WT	WT	WT	WT
TCGA	TCGA-AG-A025-01	WT	WT	WT	WT	WT	WT	WT	WT	WT	WT	WT	WT	WT	WT	WT	WT	WT	WT	WT	WT	WT	WT	WT	WT	WT	WT	WT	WT	WT	WT	WT	WT	WT	WT	WT	WT	WT	WT	WT	WT	WT	WT	WT	WT	WT	WT	WT	WT
MSKCC_Cancer_Cell_2018	P-0008671-T01-IM5	WT	WT	WT	WT	WT	WT	WT	WT	WT	WT	WT	WT	WT	WT	WT	WT	WT	WT	WT	WT	WT	WT	WT	WT	WT	WT	WT	WT	WT	WT	WT	WT	WT	WT	WT	WT	WT	WT	WT	WT	WT	WT	WT	WT	WT	WT	WT	WT
MSKCC_Cancer_Cell_2018	P-0002724-T01-IM3	WT	WT	WT	WT	WT	WT	WT	APC_p.R232*	WT	WT	WT	WT	WT	WT	WT	WT	WT	WT	WT	WT	WT	WT	WT	WT	WT	WT	WT	WT	WT	WT	WT	WT	WT	WT	WT	WT	WT	WT	WT	TP53_p.R175H	WT	WT	WT	WT	WT	WT	WT	WT
MSKCC_Cancer_Cell_2018	P-0008652-T01-IM5	WT	WT	WT	WT	WT	WT	APC_p.R216*	WT	WT	WT	WT	WT	WT	WT	WT	WT	WT	WT	WT	WT	WT	WT	WT	WT	WT	WT	WT	WT	WT	WT	WT	WT	WT	WT	WT	WT	WT	WT	WT	WT	WT	WT	WT	WT	WT	WT	WT	WT
MSKCC_Cancer_Cell_2018	P-0013787-T01-IM5	WT	WT	WT	APC_p.R1114*	WT	WT	WT	WT	WT	WT	WT	WT	WT	WT	WT	WT	WT	WT	WT	WT	WT	WT	WT	WT	WT	WT	WT	WT	WT	WT	WT	PIK3CA_p.H1047R	WT	WT	WT	WT	WT	WT	WT	WT	WT	WT	WT	WT	WT	WT	WT	WT
MSKCC_Cancer_Cell_2018	P-0004783-T01-IM5	WT	WT	APC_p.Q1429*	WT	WT	WT	WT	WT	WT	WT	WT	WT	APC_p.R876*	WT	WT	WT	WT	FBXW7_p.R505C	WT	WT	WT	WT	KRAS_p.G12D	WT	WT	WT	WT	WT	WT	WT	WT	WT	WT	WT	WT	WT	WT	WT	WT	WT	WT	WT	WT	WT	WT	WT	WT	WT
DFCI_Cell_Reports_2016	coadread_dfci_2016_2417	WT	WT	WT	WT	WT	WT	WT	WT	WT	WT	WT	WT	WT	WT	WT	WT	WT	WT	WT	WT	WT	WT	WT	WT	WT	WT	NRAS_p.Q61K	WT	WT	WT	WT	WT	WT	WT	WT	WT	WT	WT	WT	WT	WT	WT	WT	WT	WT	WT	WT	WT
MSKCC_Cancer_Cell_2018	P-0006835-T01-IM5	WT	WT	WT	WT	WT	WT	WT	WT	WT	WT	WT	WT	WT	WT	WT	WT	WT	WT	WT	WT	WT	WT	WT	WT	WT	WT	WT	WT	WT	WT	WT	WT	WT	WT	WT	WT	WT	WT	WT	WT	WT	WT	WT	WT	WT	WT	WT	WT
MSKCC_Cancer_Cell_2018	P-0005091-T01-IM5	WT	WT	WT	WT	WT	WT	WT	WT	WT	WT	WT	WT	WT	WT	WT	WT	WT	WT	WT	WT	WT	WT	WT	WT	WT	WT	WT	WT	WT	WT	WT	WT	WT	WT	WT	WT	WT	WT	WT	WT	WT	WT	WT	WT	WT	WT	WT	WT
TCGA	TCGA-D5-6534-01	WT	WT	WT	WT	WT	WT	WT	WT	WT	WT	WT	WT	WT	BRAF_p.V600E	WT	WT	WT	WT	WT	WT	WT	WT	WT	WT	WT	WT	WT	WT	WT	WT	WT	WT	WT	WT	WT	WT	WT	WT	WT	WT	WT	WT	WT	WT	WT	WT	WT	WT
MSKCC_Cancer_Cell_2018	P-0000854-T01-IM3	WT	WT	APC_p.Q1429*	WT	WT	WT	WT	WT	WT	WT	WT	WT	WT	WT	WT	WT	WT	WT	WT	WT	WT	WT	WT	WT	WT	WT	WT	WT	WT	WT	WT	WT	WT	WT	WT	WT	WT	WT	WT	WT	WT	WT	WT	WT	WT	WT	WT	WT
DFCI_Cell_Reports_2016	coadread_dfci_2016_302873	WT	WT	WT	WT	WT	WT	WT	WT	WT	WT	WT	WT	WT	WT	WT	WT	WT	WT	WT	WT	WT	WT	KRAS_p.G12D	WT	WT	WT	WT	WT	WT	WT	WT	WT	WT	WT	WT	WT	WT	WT	WT	WT	WT	WT	WT	WT	WT	WT	WT	WT
DFCI_Cell_Reports_2016	coadread_dfci_2016_1195	WT	WT	WT	WT	WT	WT	WT	WT	WT	WT	WT	WT	WT	WT	WT	WT	WT	WT	WT	WT	WT	WT	WT	WT	WT	WT	WT	WT	WT	WT	WT	WT	WT	WT	WT	WT	WT	WT	WT	WT	WT	WT	WT	WT	WT	WT	WT	WT
MSKCC_Cancer_Cell_2018	P-0006999-T02-IM5	WT	WT	WT	WT	WT	WT	WT	WT	WT	WT	APC_p.R554*	WT	WT	WT	WT	WT	WT	WT	WT	WT	WT	WT	WT	WT	WT	WT	WT	WT	WT	WT	WT	WT	WT	WT	WT	WT	WT	WT	WT	WT	WT	WT	WT	WT	WT	WT	WT	WT
DFCI_Cell_Reports_2016	coadread_dfci_2016_351	WT	WT	WT	WT	WT	WT	WT	WT	WT	WT	WT	WT	WT	WT	WT	WT	WT	WT	WT	WT	WT	WT	WT	WT	WT	WT	WT	WT	WT	WT	WT	WT	WT	WT	WT	WT	WT	WT	WT	WT	WT	WT	WT	WT	WT	WT	WT	WT
DFCI_Cell_Reports_2016	coadread_dfci_2016_2384	WT	WT	WT	WT	WT	WT	WT	WT	WT	WT	WT	WT	WT	WT	WT	WT	WT	WT	WT	WT	WT	WT	WT	WT	WT	WT	WT	WT	WT	WT	WT	WT	WT	WT	WT	WT	WT	WT	WT	WT	WT	WT	WT	WT	WT	WT	WT	WT
MSKCC_Cancer_Cell_2018	P-0011258-T01-IM5	WT	WT	WT	WT	WT	WT	WT	WT	WT	WT	WT	WT	WT	WT	WT	WT	WT	WT	WT	WT	WT	WT	WT	WT	WT	WT	WT	WT	WT	WT	WT	WT	WT	WT	WT	WT	WT	WT	WT	WT	WT	WT	WT	WT	WT	WT	WT	WT
MSKCC_Cancer_Cell_2018	P-0004629-T01-IM5	WT	WT	WT	WT	WT	WT	WT	WT	WT	WT	WT	WT	WT	WT	WT	WT	WT	WT	WT	WT	WT	WT	WT	WT	WT	WT	WT	WT	WT	WT	WT	WT	WT	WT	WT	WT	WT	WT	WT	WT	WT	WT	WT	WT	WT	WT	WT	WT
DFCI_Cell_Reports_2016	coadread_dfci_2016_3677	WT	WT	WT	WT	WT	WT	WT	WT	WT	WT	WT	WT	WT	WT	WT	WT	WT	WT	WT	WT	WT	WT	WT	WT	WT	WT	WT	WT	WT	WT	WT	WT	WT	WT	WT	WT	WT	WT	WT	WT	WT	WT	WT	WT	WT	WT	WT	WT
UNSW_Cancer_Spectrum_2019	CRC_82	WT	WT	WT	WT	WT	WT	WT	APC_p.R232*	WT	WT	WT	WT	WT	WT	WT	WT	WT	WT	WT	WT	WT	WT	WT	WT	WT	WT	WT	WT	WT	WT	WT	WT	WT	WT	WT	WT	WT	WT	WT	TP53_p.R175H	WT	WT	WT	WT	WT	WT	WT	WT
Genentech_Nature_2012	587392	WT	WT	WT	WT	WT	WT	WT	WT	WT	WT	WT	WT	WT	WT	WT	WT	WT	WT	WT	WT	WT	WT	WT	WT	KRAS_p.G12V	WT	WT	WT	WT	WT	WT	WT	WT	WT	WT	WT	WT	WT	WT	TP53_p.R175H	WT	WT	WT	WT	WT	WT	WT	WT
MSKCC_Cancer_Cell_2018	P-0003710-T01-IM5	WT	WT	WT	WT	WT	WT	WT	WT	WT	WT	WT	WT	WT	WT	WT	WT	WT	WT	WT	WT	WT	WT	WT	WT	WT	WT	WT	WT	WT	WT	WT	WT	WT	WT	WT	WT	WT	WT	WT	WT	WT	WT	WT	WT	WT	WT	WT	WT
MSKCC_Cancer_Cell_2018	P-0007637-T01-IM5	WT	WT	WT	WT	WT	WT	WT	WT	WT	WT	WT	WT	WT	WT	WT	WT	WT	WT	WT	WT	WT	WT	WT	WT	WT	WT	WT	WT	WT	WT	WT	WT	WT	WT	WT	WT	WT	WT	WT	WT	WT	WT	WT	WT	WT	WT	WT	WT
MSKCC_Cancer_Cell_2018	P-0008941-T01-IM5	WT	WT	WT	WT	WT	WT	WT	WT	WT	WT	WT	WT	WT	WT	WT	WT	WT	WT	WT	WT	WT	WT	WT	WT	WT	WT	WT	WT	WT	WT	WT	WT	WT	WT	WT	WT	WT	WT	WT	WT	WT	WT	WT	WT	WT	WT	WT	WT
DFCI_Cell_Reports_2016	coadread_dfci_2016_197908	WT	WT	WT	WT	WT	WT	WT	WT	WT	WT	WT	WT	WT	WT	WT	WT	WT	WT	WT	WT	WT	WT	WT	WT	WT	WT	WT	WT	WT	WT	WT	WT	WT	WT	WT	WT	WT	WT	WT	WT	WT	WT	WT	WT	WT	WT	WT	WT
Genentech_Nature_2012	587346	WT	WT	WT	WT	WT	WT	WT	WT	WT	WT	WT	WT	WT	WT	WT	WT	WT	WT	WT	WT	KRAS_p.G12A	WT	WT	WT	WT	WT	WT	WT	WT	WT	PIK3CA_p.E545K	WT	WT	WT	WT	WT	WT	WT	WT	TP53_p.R175H	WT	WT	WT	WT	WT	WT	WT	WT
DFCI_Cell_Reports_2016	coadread_dfci_2016_110220	WT	WT	WT	WT	WT	WT	WT	WT	WT	WT	WT	WT	WT	WT	WT	WT	WT	WT	WT	WT	WT	WT	WT	WT	WT	KRAS_p.G13D	WT	WT	WT	WT	WT	WT	WT	WT	WT	WT	WT	WT	WT	WT	WT	WT	WT	WT	WT	WT	WT	WT
TCGA	TCGA-A6-2686-01	WT	WT	WT	WT	WT	WT	WT	WT	WT	WT	WT	WT	WT	BRAF_p.V600E	WT	WT	WT	WT	WT	WT	WT	WT	WT	WT	WT	WT	WT	WT	PGM5_p.I98V	WT	WT	WT	WT	WT	WT	WT	WT	WT	WT	WT	WT	WT	WT	WT	WT	WT	WT	WT
MSKCC_Cancer_Cell_2018	P-0009169-T01-IM5	WT	WT	WT	WT	WT	WT	WT	WT	WT	WT	WT	WT	WT	WT	WT	WT	WT	WT	WT	WT	WT	WT	KRAS_p.G12D	WT	WT	WT	WT	WT	WT	WT	WT	WT	WT	WT	WT	WT	WT	WT	WT	WT	WT	WT	WT	TP53_p.R248W	WT	WT	WT	WT
TCGA	TCGA-AG-A01W-01	WT	WT	WT	WT	WT	WT	WT	WT	WT	WT	WT	WT	WT	WT	WT	WT	WT	WT	WT	WT	WT	WT	WT	WT	WT	KRAS_p.G13D	WT	WT	WT	WT	WT	WT	WT	WT	WT	WT	WT	WT	WT	WT	WT	WT	WT	TP53_p.R248W	WT	WT	WT	WT
TCGA	TCGA-AZ-5407-01	WT	WT	WT	WT	WT	WT	WT	WT	WT	WT	WT	WT	WT	WT	WT	WT	WT	WT	WT	WT	WT	WT	KRAS_p.G12D	WT	WT	WT	WT	WT	WT	WT	WT	WT	WT	WT	WT	WT	WT	WT	WT	TP53_p.R175H	WT	WT	WT	WT	WT	WT	WT	WT
TCGA	TCGA-AA-A010-01	WT	WT	WT	WT	WT	WT	WT	WT	WT	WT	WT	WT	WT	WT	WT	WT	WT	WT	WT	WT	WT	WT	WT	WT	WT	WT	WT	WT	WT	WT	WT	WT	WT	WT	WT	WT	WT	WT	WT	WT	WT	WT	WT	WT	WT	WT	WT	WT
MSKCC_Cancer_Cell_2018	P-0004792-T01-IM5	WT	WT	WT	WT	WT	WT	WT	WT	WT	WT	WT	WT	WT	BRAF_p.V600E	WT	WT	WT	WT	WT	WT	WT	WT	WT	WT	WT	WT	WT	WT	WT	WT	WT	WT	WT	WT	WT	WT	WT	WT	WT	WT	WT	WT	WT	WT	WT	WT	WT	WT
DFCI_Cell_Reports_2016	coadread_dfci_2016_298012	WT	WT	WT	WT	WT	WT	WT	WT	WT	WT	WT	WT	WT	WT	WT	WT	WT	WT	WT	WT	WT	WT	WT	WT	WT	WT	WT	PCBP1_p.L100Q	WT	WT	WT	WT	WT	WT	WT	WT	WT	WT	WT	WT	WT	WT	WT	WT	WT	WT	WT	WT
MSKCC_Cancer_Cell_2018	P-0009185-T01-IM5	WT	WT	WT	WT	WT	WT	WT	WT	WT	WT	WT	WT	WT	WT	WT	WT	WT	WT	WT	WT	WT	WT	WT	WT	WT	KRAS_p.G13D	WT	WT	WT	WT	WT	WT	WT	WT	WT	WT	WT	WT	WT	WT	WT	WT	WT	WT	WT	WT	WT	WT
DFCI_Cell_Reports_2016	coadread_dfci_2016_1204	WT	WT	WT	WT	WT	WT	WT	WT	WT	WT	WT	WT	WT	WT	WT	WT	WT	WT	WT	WT	WT	WT	WT	WT	WT	WT	WT	WT	WT	WT	WT	WT	WT	WT	WT	WT	WT	WT	WT	WT	WT	WT	WT	WT	WT	WT	WT	WT
MSKCC_Cancer_Cell_2018	P-0005455-T01-IM5	WT	WT	WT	WT	WT	WT	WT	WT	WT	WT	WT	WT	WT	WT	WT	WT	WT	WT	WT	WT	WT	WT	WT	WT	WT	WT	WT	WT	WT	WT	WT	WT	WT	WT	WT	WT	WT	WT	WT	WT	WT	WT	WT	WT	WT	WT	WT	WT
DFCI_Cell_Reports_2016	coadread_dfci_2016_306	WT	WT	WT	WT	WT	WT	WT	WT	WT	WT	WT	WT	WT	WT	WT	WT	WT	WT	WT	WT	WT	WT	WT	WT	WT	WT	WT	WT	WT	WT	WT	WT	WT	WT	WT	WT	WT	WT	WT	WT	WT	WT	WT	WT	WT	WT	WT	WT
UNSW_Cancer_Spectrum_2019	CRC_64	WT	WT	WT	WT	WT	WT	WT	WT	WT	WT	WT	WT	WT	WT	WT	WT	WT	WT	WT	WT	WT	WT	WT	WT	WT	WT	WT	WT	WT	WT	WT	WT	WT	WT	WT	WT	WT	WT	WT	WT	WT	WT	WT	WT	WT	WT	WT	WT
MSKCC_Cancer_Cell_2018	P-0013648-T01-IM5	WT	WT	WT	WT	WT	WT	WT	WT	WT	WT	WT	WT	WT	WT	WT	WT	WT	WT	WT	WT	WT	WT	WT	WT	WT	WT	WT	WT	WT	WT	WT	WT	WT	WT	WT	WT	WT	WT	WT	WT	WT	WT	WT	WT	WT	WT	WT	WT
MSKCC_Cancer_Cell_2018	P-0002155-T01-IM3	WT	WT	WT	WT	WT	WT	WT	WT	WT	WT	WT	WT	WT	WT	WT	WT	WT	WT	WT	WT	WT	WT	KRAS_p.G12D	WT	WT	WT	WT	WT	WT	WT	WT	WT	WT	WT	WT	WT	WT	WT	WT	WT	WT	WT	WT	WT	WT	WT	WT	WT
DFCI_Cell_Reports_2016	coadread_dfci_2016_1244	WT	WT	WT	WT	WT	WT	WT	WT	WT	WT	WT	WT	WT	WT	WT	WT	WT	WT	WT	WT	WT	WT	WT	WT	WT	KRAS_p.G13D	WT	WT	WT	WT	WT	WT	WT	WT	WT	WT	WT	WT	WT	WT	WT	WT	WT	WT	WT	WT	WT	WT
MSKCC_Cancer_Cell_2018	P-0007560-T01-IM5	WT	WT	WT	WT	WT	WT	WT	WT	WT	WT	APC_p.R554*	WT	WT	WT	WT	WT	WT	WT	WT	WT	WT	WT	KRAS_p.G12D	WT	WT	WT	WT	WT	WT	PIK3CA_p.E542K	WT	WT	WT	WT	WT	WT	WT	WT	WT	WT	WT	WT	WT	WT	WT	WT	WT	WT
TCGA	TCGA-G4-6588-01	WT	WT	WT	WT	WT	WT	WT	WT	WT	WT	WT	WT	WT	BRAF_p.V600E	WT	WT	WT	WT	WT	WT	WT	WT	WT	WT	WT	WT	WT	WT	PGM5_p.I98V	WT	WT	WT	WT	WT	WT	WT	WT	WT	WT	WT	WT	WT	WT	WT	WT	WT	WT	WT
TCGA	TCGA-DM-A1D4-01	WT	WT	WT	WT	WT	WT	WT	WT	WT	WT	WT	WT	WT	WT	WT	WT	WT	WT	WT	WT	WT	KRAS_p.G12C	WT	WT	WT	WT	WT	WT	WT	WT	WT	WT	WT	WT	WT	WT	WT	WT	WT	WT	WT	WT	TP53_p.R248Q	WT	WT	WT	WT	WT
TCGA	TCGA-NH-A6GA-01	WT	WT	WT	WT	APC_p.R1450*	WT	WT	WT	WT	WT	APC_p.R554*	WT	WT	WT	WT	WT	WT	WT	WT	WT	WT	WT	KRAS_p.G12D	WT	WT	WT	WT	WT	WT	WT	WT	WT	WT	WT	WT	WT	WT	WT	WT	WT	WT	WT	TP53_p.R248Q	WT	WT	WT	WT	WT
MSKCC_Cancer_Cell_2018	P-0002102-T01-IM3	WT	WT	WT	WT	WT	WT	WT	WT	WT	WT	WT	WT	WT	WT	WT	WT	WT	WT	WT	WT	WT	WT	WT	WT	WT	WT	WT	WT	WT	PIK3CA_p.E542K	WT	WT	WT	WT	WT	WT	WT	WT	WT	WT	WT	WT	WT	WT	WT	WT	WT	WT
UNSW_Cancer_Spectrum_2019	CRC_63	WT	WT	WT	WT	WT	WT	APC_p.R216*	WT	WT	WT	WT	WT	WT	WT	WT	WT	WT	WT	WT	WT	WT	WT	WT	WT	WT	KRAS_p.G13D	WT	WT	WT	WT	WT	WT	WT	WT	WT	WT	WT	WT	WT	WT	WT	WT	WT	WT	WT	WT	WT	WT
TCGA	TCGA-AA-3558-01	WT	WT	WT	WT	WT	WT	WT	WT	WT	WT	WT	WT	WT	WT	WT	WT	WT	WT	WT	WT	WT	WT	WT	WT	KRAS_p.G12V	WT	WT	WT	WT	WT	WT	WT	WT	WT	WT	WT	WT	SMAD4_p.R361H	WT	TP53_p.R175H	WT	WT	WT	WT	WT	WT	WT	WT
MSKCC_Cancer_Cell_2018	P-0012419-T01-IM5	WT	WT	WT	WT	WT	WT	WT	WT	WT	WT	WT	WT	WT	WT	WT	WT	WT	WT	WT	WT	WT	WT	WT	WT	WT	WT	WT	WT	WT	WT	WT	WT	WT	WT	WT	WT	WT	WT	WT	WT	WT	WT	WT	WT	WT	WT	WT	WT
MSKCC_Cancer_Cell_2018	P-0006050-T01-IM5	WT	WT	WT	WT	WT	WT	WT	WT	WT	WT	WT	WT	WT	WT	WT	WT	WT	WT	WT	WT	WT	WT	WT	WT	KRAS_p.G12V	WT	WT	WT	WT	WT	WT	WT	WT	WT	WT	WT	WT	WT	WT	WT	WT	WT	WT	WT	WT	WT	WT	WT
MSKCC_Cancer_Cell_2018	P-0004363-T01-IM5	WT	WT	WT	WT	WT	WT	WT	WT	WT	WT	WT	WT	WT	WT	WT	WT	WT	WT	WT	WT	WT	WT	KRAS_p.G12D	WT	WT	WT	WT	WT	WT	WT	WT	WT	WT	WT	WT	WT	WT	WT	WT	WT	WT	WT	WT	WT	TP53_p.R273C	WT	WT	WT
TCGA	TCGA-G4-6626-01	WT	WT	WT	WT	WT	WT	WT	APC_p.R232*	WT	WT	WT	WT	WT	WT	WT	WT	WT	WT	WT	WT	WT	WT	WT	WT	WT	WT	WT	WT	WT	WT	WT	WT	WT	WT	WT	WT	WT	WT	WT	TP53_p.R175H	WT	WT	WT	WT	WT	WT	WT	WT
MSKCC_Cancer_Cell_2018	P-0006983-T01-IM5	WT	WT	WT	WT	WT	WT	WT	WT	WT	WT	WT	WT	WT	WT	WT	WT	WT	WT	WT	WT	WT	WT	WT	WT	WT	WT	WT	WT	WT	WT	WT	WT	WT	WT	WT	WT	WT	WT	WT	WT	WT	WT	WT	WT	WT	WT	WT	WT
DFCI_Cell_Reports_2016	coadread_dfci_2016_430	WT	WT	WT	WT	WT	WT	WT	WT	WT	WT	WT	WT	WT	WT	WT	WT	WT	WT	WT	WT	WT	WT	WT	WT	WT	WT	WT	WT	WT	WT	WT	PIK3CA_p.H1047R	WT	WT	WT	WT	WT	WT	WT	WT	WT	WT	WT	WT	WT	WT	WT	WT
TCGA	TCGA-AA-3555-01	WT	WT	WT	WT	WT	WT	WT	WT	WT	WT	WT	WT	WT	WT	WT	WT	WT	WT	WT	KRAS_p.A146T	WT	WT	WT	WT	WT	WT	WT	WT	WT	WT	WT	WT	WT	WT	WT	WT	WT	WT	WT	WT	WT	WT	WT	WT	WT	WT	WT	WT
MSKCC_Cancer_Cell_2018	P-0010783-T01-IM5	WT	WT	WT	WT	WT	WT	WT	WT	WT	WT	WT	WT	WT	WT	WT	WT	WT	WT	WT	WT	WT	WT	KRAS_p.G12D	WT	WT	WT	WT	WT	WT	WT	WT	WT	WT	WT	WT	WT	WT	WT	WT	WT	WT	WT	WT	TP53_p.R248W	WT	WT	WT	WT
DFCI_Cell_Reports_2016	coadread_dfci_2016_3632	WT	WT	WT	WT	WT	WT	WT	WT	WT	WT	WT	WT	WT	WT	WT	WT	WT	WT	WT	WT	WT	WT	WT	WT	WT	WT	WT	WT	WT	WT	WT	WT	WT	WT	WT	WT	WT	WT	WT	WT	WT	WT	WT	WT	TP53_p.R273C	TP53_p.R273H	WT	WT
TCGA	TCGA-A6-2670	WT	WT	WT	WT	WT	WT	WT	WT	WT	WT	WT	WT	WT	WT	WT	WT	WT	WT	WT	WT	WT	WT	WT	WT	WT	WT	WT	WT	WT	WT	WT	WT	WT	WT	WT	WT	WT	WT	WT	TP53_p.R175H	WT	WT	WT	WT	WT	WT	WT	WT
MSKCC_Cancer_Cell_2018	P-0012722-T01-IM5	WT	WT	WT	WT	WT	WT	WT	WT	WT	WT	APC_p.R554*	WT	WT	WT	WT	WT	WT	WT	WT	WT	WT	WT	WT	WT	WT	WT	WT	WT	WT	WT	WT	WT	WT	WT	WT	WT	WT	WT	WT	WT	WT	WT	WT	WT	WT	WT	WT	WT
MSKCC_Cancer_Cell_2018	P-0001054-T02-IM3	WT	WT	WT	WT	WT	WT	WT	WT	WT	WT	WT	WT	WT	WT	WT	WT	WT	WT	WT	WT	WT	WT	KRAS_p.G12D	WT	WT	WT	WT	WT	WT	WT	WT	WT	PIK3CA_p.Q546K	WT	WT	WT	WT	WT	WT	WT	WT	WT	WT	WT	WT	WT	WT	WT
TCGA	TCGA-CM-5862-01	WT	WT	WT	WT	WT	WT	WT	WT	WT	WT	WT	WT	WT	WT	WT	WT	WT	WT	WT	WT	WT	WT	WT	WT	WT	WT	WT	WT	WT	WT	WT	WT	WT	WT	WT	WT	WT	WT	WT	WT	WT	WT	WT	WT	WT	WT	TP53_p.R282W	WT
TCGA	TCGA-EI-6881-01	WT	WT	WT	WT	WT	WT	WT	WT	WT	WT	WT	WT	APC_p.R876*	WT	WT	WT	WT	WT	WT	WT	KRAS_p.G12A	WT	WT	WT	WT	WT	WT	WT	WT	WT	WT	WT	WT	WT	WT	WT	WT	WT	WT	WT	WT	WT	WT	WT	WT	WT	WT	WT
MSKCC_Cancer_Cell_2018	P-0006213-T01-IM5	WT	WT	WT	WT	WT	WT	WT	WT	WT	WT	WT	WT	WT	WT	WT	WT	WT	WT	WT	WT	WT	WT	KRAS_p.G12D	WT	WT	WT	WT	WT	WT	WT	WT	WT	WT	WT	WT	WT	WT	WT	WT	WT	WT	WT	WT	WT	WT	WT	WT	WT
TCGA	TCGA-A6-3809-01	WT	WT	WT	WT	WT	WT	WT	WT	WT	WT	WT	WT	WT	BRAF_p.V600E	WT	WT	WT	FBXW7_p.R505C	WT	WT	WT	WT	WT	WT	WT	WT	WT	WT	PGM5_p.I98V	WT	WT	WT	WT	WT	WT	WT	WT	WT	WT	WT	WT	WT	WT	WT	WT	WT	WT	WT
MSKCC_Cancer_Cell_2018	P-0011182-T01-IM5	WT	WT	WT	WT	WT	WT	WT	WT	WT	WT	WT	WT	WT	WT	WT	WT	WT	WT	WT	WT	WT	WT	WT	WT	WT	WT	WT	WT	WT	WT	WT	WT	WT	WT	WT	WT	WT	WT	WT	WT	WT	WT	WT	WT	WT	WT	WT	WT
TCGA	TCGA-AG-A015-01	WT	WT	WT	WT	WT	WT	WT	WT	WT	WT	WT	WT	WT	WT	WT	WT	WT	WT	WT	WT	WT	WT	KRAS_p.G12D	WT	WT	WT	WT	WT	WT	WT	WT	WT	WT	WT	WT	WT	WT	WT	WT	WT	WT	WT	WT	WT	WT	WT	WT	WT
MSKCC_Cancer_Cell_2018	P-0000721-T01-IM3	WT	WT	WT	APC_p.R1114*	APC_p.R1450*	WT	WT	WT	WT	WT	WT	WT	WT	WT	WT	WT	WT	WT	WT	WT	WT	WT	KRAS_p.G12D	WT	WT	WT	WT	WT	WT	WT	WT	WT	WT	WT	WT	WT	WT	WT	WT	WT	WT	WT	WT	WT	WT	WT	WT	WT
MSKCC_Cancer_Cell_2018	P-0005172-T01-IM5	WT	WT	WT	WT	WT	WT	APC_p.R216*	WT	WT	WT	WT	WT	WT	WT	WT	WT	WT	WT	WT	WT	WT	WT	WT	WT	KRAS_p.G12V	WT	WT	WT	WT	WT	WT	WT	WT	WT	WT	WT	WT	WT	TP53_p.G245S	WT	WT	WT	WT	WT	WT	WT	WT	WT
TCGA	TCGA-AA-3556-01	WT	WT	WT	WT	WT	WT	WT	WT	WT	WT	WT	WT	WT	WT	WT	WT	WT	WT	WT	WT	WT	WT	WT	WT	WT	WT	WT	WT	WT	WT	WT	WT	WT	WT	WT	WT	WT	WT	WT	WT	WT	WT	WT	WT	WT	TP53_p.R273H	WT	WT
DFCI_Cell_Reports_2016	coadread_dfci_2016_1160	WT	WT	WT	WT	WT	WT	WT	WT	WT	WT	WT	WT	WT	WT	WT	WT	WT	WT	WT	WT	WT	WT	WT	WT	WT	WT	WT	WT	WT	WT	WT	WT	WT	WT	WT	WT	WT	WT	WT	TP53_p.R175H	WT	WT	WT	WT	WT	WT	WT	WT
TCGA	TCGA-F4-6855-01	WT	WT	APC_p.Q1429*	WT	WT	WT	WT	WT	WT	WT	WT	WT	WT	WT	WT	WT	WT	WT	WT	WT	WT	WT	WT	WT	KRAS_p.G12V	WT	WT	WT	WT	WT	WT	PIK3CA_p.H1047R	WT	WT	WT	WT	WT	WT	WT	WT	WT	WT	WT	WT	WT	WT	WT	WT
DFCI_Cell_Reports_2016	coadread_dfci_2016_231	WT	WT	WT	WT	WT	WT	WT	WT	WT	WT	WT	WT	WT	BRAF_p.V600E	WT	WT	WT	WT	WT	WT	WT	WT	WT	WT	WT	WT	WT	WT	WT	WT	WT	WT	WT	WT	WT	WT	WT	WT	WT	WT	WT	WT	WT	WT	WT	WT	WT	WT
TCGA	TCGA-DC-6682-01	WT	WT	WT	WT	WT	WT	WT	WT	WT	WT	WT	WT	WT	WT	WT	FBXW7_p.R465C	WT	WT	WT	WT	WT	WT	WT	WT	WT	WT	WT	WT	WT	WT	WT	WT	WT	WT	WT	WT	WT	WT	TP53_p.G245S	WT	WT	WT	WT	WT	WT	WT	WT	WT
MSKCC_Cancer_Cell_2018	P-0011510-T01-IM5	WT	WT	WT	WT	WT	WT	WT	WT	WT	WT	WT	WT	APC_p.R876*	WT	WT	WT	WT	WT	WT	WT	WT	WT	WT	WT	WT	WT	WT	WT	WT	PIK3CA_p.E542K	WT	WT	WT	WT	WT	WT	WT	WT	WT	WT	WT	WT	WT	WT	WT	WT	WT	WT
TCGA	TCGA-AA-3655-01	WT	WT	WT	WT	WT	WT	WT	WT	WT	WT	WT	WT	WT	WT	WT	WT	WT	WT	WT	WT	WT	WT	KRAS_p.G12D	WT	WT	WT	WT	WT	WT	WT	WT	WT	WT	WT	WT	WT	WT	WT	WT	WT	WT	WT	WT	WT	WT	TP53_p.R273H	WT	WT
TCGA	TCGA-AA-3949-01	WT	WT	WT	WT	WT	WT	WT	WT	WT	WT	WT	WT	WT	BRAF_p.V600E	WT	WT	WT	WT	WT	WT	WT	WT	WT	WT	WT	WT	WT	WT	WT	WT	WT	WT	WT	WT	WT	WT	WT	WT	WT	WT	WT	WT	WT	WT	WT	TP53_p.R273H	WT	WT
MSKCC_Cancer_Cell_2018	P-0006750-T01-IM5	WT	WT	WT	WT	WT	WT	WT	WT	WT	WT	WT	WT	WT	WT	WT	WT	WT	WT	WT	WT	WT	WT	WT	WT	WT	WT	WT	WT	WT	WT	WT	WT	WT	WT	WT	WT	WT	WT	WT	WT	WT	WT	WT	WT	WT	WT	WT	WT
MSKCC_Cancer_Cell_2018	P-0013357-T01-IM5	WT	WT	WT	WT	WT	WT	WT	WT	WT	WT	WT	WT	WT	BRAF_p.V600E	WT	WT	WT	WT	WT	WT	WT	WT	WT	WT	WT	WT	WT	WT	WT	WT	WT	WT	WT	WT	WT	WT	WT	WT	WT	WT	WT	WT	WT	WT	WT	WT	WT	WT
TCGA	TCGA-CM-5864-01	WT	WT	WT	WT	WT	WT	WT	WT	WT	WT	WT	WT	WT	WT	WT	WT	WT	WT	WT	WT	WT	WT	WT	WT	WT	WT	NRAS_p.Q61K	WT	WT	WT	WT	WT	WT	WT	WT	WT	WT	WT	WT	WT	WT	WT	WT	WT	WT	WT	WT	WT
MSKCC_Cancer_Cell_2018	P-0004673-T01-IM5	WT	WT	WT	WT	WT	WT	WT	WT	WT	WT	WT	WT	WT	WT	WT	WT	WT	WT	WT	WT	WT	WT	WT	WT	WT	WT	WT	WT	WT	WT	WT	WT	WT	WT	WT	WT	WT	SMAD4_p.R361H	WT	WT	WT	WT	WT	WT	WT	WT	WT	WT
MSKCC_Cancer_Cell_2018	P-0010742-T01-IM5	WT	WT	WT	WT	WT	WT	WT	WT	WT	WT	WT	WT	WT	WT	WT	WT	WT	WT	WT	WT	WT	WT	WT	WT	WT	WT	WT	WT	WT	WT	WT	WT	WT	WT	WT	WT	WT	WT	WT	WT	WT	WT	WT	WT	WT	WT	WT	WT
MSKCC_Cancer_Cell_2018	P-0006909-T01-IM5	WT	WT	WT	WT	WT	WT	WT	WT	WT	APC_p.R499*	WT	WT	WT	WT	WT	WT	WT	WT	WT	WT	WT	WT	WT	WT	WT	WT	WT	WT	WT	WT	WT	WT	WT	WT	WT	WT	WT	WT	WT	WT	WT	WT	TP53_p.R248Q	WT	WT	WT	WT	WT
TCGA	TCGA-CM-4744-01	WT	WT	WT	WT	WT	WT	WT	WT	WT	WT	WT	WT	WT	WT	WT	WT	WT	WT	WT	WT	WT	WT	WT	KRAS_p.G12S	WT	WT	WT	WT	WT	WT	WT	WT	WT	WT	WT	WT	WT	WT	WT	WT	WT	WT	WT	WT	WT	WT	WT	WT
MSKCC_Cancer_Cell_2018	P-0012653-T01-IM5	WT	WT	WT	WT	WT	WT	WT	WT	WT	WT	WT	WT	WT	WT	WT	WT	WT	WT	WT	WT	WT	WT	WT	WT	WT	KRAS_p.G13D	WT	WT	WT	WT	WT	WT	WT	WT	WT	WT	WT	WT	WT	WT	WT	WT	WT	WT	WT	WT	WT	WT
MSKCC_Cancer_Cell_2018	P-0007112-T01-IM5	WT	WT	WT	WT	WT	WT	WT	APC_p.R232*	WT	WT	WT	WT	WT	WT	WT	WT	WT	WT	WT	WT	WT	WT	KRAS_p.G12D	WT	WT	WT	WT	WT	WT	WT	PIK3CA_p.E545K	WT	WT	WT	WT	WT	WT	WT	WT	WT	WT	WT	WT	WT	WT	WT	WT	WT
TCGA	TCGA-AA-3673-01	WT	WT	WT	WT	WT	WT	WT	WT	WT	WT	WT	WT	WT	WT	WT	WT	WT	WT	WT	WT	WT	WT	KRAS_p.G12D	WT	WT	WT	WT	WT	WT	WT	WT	WT	WT	WT	WT	WT	WT	WT	WT	WT	WT	WT	WT	WT	WT	WT	WT	WT
MSKCC_Cancer_Cell_2018	P-0001807-T01-IM3	WT	WT	WT	APC_p.R1114*	WT	WT	WT	WT	WT	WT	WT	WT	WT	WT	WT	WT	WT	WT	WT	WT	WT	WT	WT	WT	WT	WT	WT	WT	WT	WT	WT	WT	WT	WT	WT	WT	WT	WT	WT	WT	WT	WT	WT	WT	WT	WT	WT	WT
TCGA	TCGA-AG-3726-01	WT	WT	WT	WT	WT	WT	WT	WT	WT	WT	WT	WT	WT	WT	WT	WT	WT	WT	WT	WT	WT	WT	WT	WT	KRAS_p.G12V	WT	WT	WT	WT	WT	WT	WT	WT	WT	WT	WT	WT	WT	WT	WT	WT	WT	WT	WT	WT	WT	WT	WT
TCGA	TCGA-AG-A011-01	WT	WT	WT	WT	WT	WT	WT	WT	WT	WT	WT	WT	WT	WT	WT	WT	WT	WT	WT	WT	WT	WT	WT	WT	WT	WT	WT	WT	WT	WT	WT	WT	WT	WT	WT	WT	WT	SMAD4_p.R361H	WT	WT	WT	WT	WT	TP53_p.R248W	WT	WT	WT	WT
DFCI_Cell_Reports_2016	coadread_dfci_2016_2959	WT	WT	WT	WT	WT	WT	WT	WT	WT	WT	WT	WT	WT	WT	WT	WT	WT	WT	WT	WT	WT	WT	WT	WT	WT	WT	WT	WT	WT	WT	WT	WT	WT	WT	WT	WT	WT	WT	WT	WT	WT	WT	WT	WT	WT	WT	WT	WT
DFCI_Cell_Reports_2016	coadread_dfci_2016_2365	WT	WT	WT	WT	WT	WT	WT	WT	WT	WT	WT	WT	WT	WT	WT	WT	WT	WT	WT	WT	WT	WT	WT	WT	WT	WT	WT	WT	WT	WT	WT	WT	WT	WT	WT	WT	WT	WT	WT	WT	WT	WT	WT	WT	WT	WT	WT	WT
DFCI_Cell_Reports_2016	coadread_dfci_2016_123	WT	WT	WT	WT	WT	WT	WT	WT	WT	WT	WT	WT	WT	WT	WT	FBXW7_p.R465C	WT	WT	WT	WT	WT	WT	WT	KRAS_p.G12S	WT	WT	WT	WT	WT	WT	WT	WT	WT	WT	WT	WT	WT	WT	WT	WT	WT	WT	WT	WT	WT	WT	WT	WT
MSKCC_Cancer_Cell_2018	P-0011084-T02-IM5	WT	WT	WT	WT	WT	WT	WT	WT	WT	WT	WT	WT	WT	WT	WT	WT	WT	WT	WT	WT	WT	WT	WT	WT	WT	WT	WT	WT	WT	WT	WT	WT	WT	WT	WT	WT	WT	WT	WT	WT	WT	WT	WT	WT	WT	WT	WT	WT
MSKCC_Cancer_Cell_2018	P-0010219-T01-IM5	WT	WT	WT	WT	WT	WT	WT	WT	WT	WT	WT	WT	WT	WT	WT	WT	WT	WT	WT	WT	WT	WT	KRAS_p.G12D	WT	WT	WT	WT	WT	WT	WT	WT	WT	WT	WT	WT	WT	WT	WT	WT	WT	WT	WT	WT	WT	WT	WT	WT	WT
MSKCC_Cancer_Cell_2018	P-0002542-T01-IM3	WT	WT	WT	WT	WT	WT	WT	WT	WT	WT	WT	WT	WT	WT	WT	WT	WT	WT	WT	WT	WT	WT	WT	WT	KRAS_p.G12V	WT	WT	WT	WT	WT	PIK3CA_p.E545K	WT	WT	WT	WT	WT	WT	WT	WT	WT	WT	WT	WT	WT	WT	WT	WT	WT
TCGA	TCGA-CI-6623-01	WT	WT	WT	WT	WT	WT	WT	WT	WT	WT	WT	WT	APC_p.R876*	WT	WT	WT	WT	WT	WT	WT	WT	WT	WT	WT	WT	WT	WT	WT	WT	WT	WT	WT	WT	WT	WT	WT	WT	WT	WT	WT	WT	WT	WT	WT	WT	WT	WT	WT
MSKCC_Cancer_Cell_2018	P-0008841-T01-IM5	WT	WT	WT	WT	WT	APC_p.R213*	WT	WT	WT	WT	WT	WT	WT	WT	WT	WT	WT	WT	WT	WT	WT	WT	WT	KRAS_p.G12S	WT	WT	WT	WT	WT	WT	WT	WT	WT	WT	WT	WT	WT	WT	WT	WT	WT	WT	WT	WT	WT	WT	WT	WT
TCGA	TCGA-D5-6926-01	WT	WT	WT	WT	WT	WT	WT	APC_p.R232*	WT	WT	WT	WT	WT	WT	WT	WT	WT	WT	WT	WT	WT	WT	WT	WT	WT	WT	WT	WT	WT	WT	WT	WT	WT	WT	WT	WT	WT	WT	WT	WT	WT	WT	WT	WT	WT	TP53_p.R273H	WT	WT
DFCI_Cell_Reports_2016	coadread_dfci_2016_693	WT	WT	WT	WT	WT	WT	WT	WT	WT	WT	WT	WT	WT	WT	WT	WT	WT	WT	WT	WT	WT	WT	WT	WT	KRAS_p.G12V	KRAS_p.G13D	WT	WT	WT	WT	WT	WT	WT	WT	WT	WT	WT	WT	WT	TP53_p.R175H	WT	WT	WT	WT	WT	WT	WT	WT
DFCI_Cell_Reports_2016	coadread_dfci_2016_2448	WT	WT	WT	WT	WT	WT	WT	WT	WT	WT	WT	WT	WT	BRAF_p.V600E	WT	FBXW7_p.R465C	WT	WT	WT	WT	WT	WT	WT	WT	WT	WT	WT	WT	PGM5_p.I98V	WT	WT	WT	WT	WT	WT	WT	WT	WT	WT	WT	WT	WT	WT	WT	WT	WT	WT	WT
DFCI_Cell_Reports_2016	coadread_dfci_2016_2388	WT	WT	WT	WT	WT	WT	WT	WT	WT	WT	WT	WT	WT	WT	WT	WT	WT	WT	WT	WT	WT	WT	WT	WT	WT	WT	WT	WT	WT	WT	WT	WT	WT	WT	WT	WT	WT	WT	WT	WT	WT	WT	WT	WT	WT	WT	TP53_p.R282W	WT
MSKCC_Cancer_Cell_2018	P-0010535-T01-IM5	WT	WT	WT	WT	WT	WT	WT	WT	WT	WT	WT	WT	WT	WT	WT	WT	WT	WT	WT	WT	WT	WT	KRAS_p.G12D	WT	WT	WT	WT	WT	WT	WT	WT	WT	PIK3CA_p.Q546K	WT	WT	WT	WT	WT	WT	WT	WT	WT	WT	WT	WT	WT	WT	WT
MSKCC_Cancer_Cell_2018	P-0008683-T01-IM5	WT	WT	WT	WT	WT	WT	WT	WT	WT	WT	WT	WT	WT	WT	WT	WT	WT	WT	WT	WT	WT	WT	WT	WT	WT	WT	WT	WT	WT	WT	PIK3CA_p.E545K	WT	WT	WT	WT	WT	WT	WT	WT	WT	WT	WT	WT	WT	WT	WT	WT	WT
TCGA	TCGA-AY-A8YK-01	WT	WT	WT	WT	WT	WT	WT	WT	WT	WT	WT	WT	WT	WT	WT	WT	WT	WT	WT	WT	WT	WT	WT	WT	WT	WT	WT	WT	WT	WT	WT	WT	WT	WT	WT	WT	WT	WT	WT	WT	WT	TP53_p.R213*	WT	WT	WT	WT	WT	WT
MSKCC_Cancer_Cell_2018	P-0008141-T01-IM5	WT	WT	WT	WT	WT	WT	WT	WT	WT	WT	WT	WT	WT	WT	WT	WT	WT	WT	WT	WT	WT	WT	WT	WT	WT	WT	WT	WT	WT	WT	WT	WT	WT	WT	WT	WT	WT	WT	WT	WT	WT	WT	WT	WT	WT	WT	WT	WT
MSKCC_Cancer_Cell_2018	P-0011124-T01-IM5	WT	WT	WT	WT	WT	WT	WT	WT	WT	WT	WT	WT	WT	WT	WT	WT	WT	WT	WT	WT	WT	KRAS_p.G12C	WT	WT	WT	WT	WT	WT	WT	WT	WT	WT	WT	WT	WT	WT	WT	WT	WT	WT	WT	WT	WT	WT	TP53_p.R273C	WT	WT	WT
DFCI_Cell_Reports_2016	coadread_dfci_2016_213	WT	WT	WT	WT	WT	WT	WT	WT	WT	WT	WT	WT	WT	WT	WT	WT	WT	WT	WT	WT	WT	WT	WT	WT	KRAS_p.G12V	WT	WT	WT	WT	WT	WT	WT	WT	WT	WT	WT	WT	WT	WT	WT	WT	WT	WT	WT	WT	WT	WT	WT
TCGA	TCGA-AG-A02X-01	WT	WT	WT	WT	WT	WT	WT	WT	WT	WT	WT	WT	WT	WT	WT	WT	WT	WT	WT	WT	WT	WT	WT	WT	WT	WT	WT	WT	WT	WT	WT	WT	WT	WT	WT	WT	WT	WT	WT	WT	WT	WT	WT	WT	WT	WT	WT	WT
MSKCC_Cancer_Cell_2018	P-0010308-T01-IM5	WT	WT	WT	WT	WT	WT	WT	WT	WT	WT	WT	WT	WT	BRAF_p.V600E	WT	WT	WT	WT	WT	WT	WT	WT	WT	WT	WT	WT	WT	WT	WT	WT	PIK3CA_p.E545K	WT	WT	WT	WT	WT	WT	WT	WT	WT	WT	WT	WT	WT	WT	WT	WT	WT
MSKCC_Cancer_Cell_2018	P-0008594-T01-IM5	APC_p.Q1367*	WT	WT	WT	WT	WT	WT	WT	WT	WT	WT	WT	WT	WT	WT	WT	WT	WT	WT	WT	WT	WT	WT	WT	WT	WT	WT	WT	WT	WT	PIK3CA_p.E545K	WT	WT	WT	WT	WT	WT	WT	WT	WT	WT	WT	WT	WT	WT	WT	WT	WT
Genentech_Nature_2012	587298	WT	WT	WT	WT	WT	WT	WT	WT	WT	WT	WT	WT	WT	WT	WT	WT	WT	WT	WT	WT	WT	WT	WT	WT	WT	WT	WT	WT	WT	PIK3CA_p.E542K	WT	WT	WT	WT	WT	WT	WT	WT	WT	WT	WT	WT	WT	WT	WT	WT	WT	WT
UNSW_Cancer_Spectrum_2019	CRC_75	WT	WT	WT	WT	WT	WT	WT	WT	WT	WT	WT	WT	WT	WT	WT	WT	WT	WT	WT	WT	WT	WT	WT	WT	KRAS_p.G12V	WT	WT	WT	WT	WT	WT	WT	WT	WT	WT	WT	WT	WT	WT	WT	WT	WT	WT	WT	WT	TP53_p.R273H	WT	WT
TCGA	TCGA-D5-6530-01	WT	WT	WT	WT	WT	WT	WT	WT	WT	WT	WT	WT	WT	WT	WT	WT	WT	WT	WT	WT	WT	WT	WT	WT	WT	WT	WT	WT	WT	WT	WT	WT	WT	WT	WT	WT	WT	WT	WT	WT	WT	WT	WT	WT	WT	WT	WT	WT
MSKCC_Cancer_Cell_2018	P-0012965-T01-IM5	WT	WT	WT	WT	WT	WT	WT	WT	WT	WT	WT	WT	APC_p.R876*	WT	WT	WT	WT	WT	WT	WT	WT	WT	KRAS_p.G12D	WT	WT	WT	WT	WT	WT	WT	WT	WT	PIK3CA_p.Q546K	WT	WT	WT	WT	WT	WT	WT	WT	WT	WT	WT	WT	WT	WT	WT
TCGA	TCGA-DM-A1HB-01	WT	WT	WT	WT	WT	WT	WT	WT	WT	WT	WT	WT	WT	BRAF_p.V600E	WT	FBXW7_p.R465C	WT	WT	WT	WT	WT	WT	WT	WT	WT	WT	WT	WT	WT	WT	WT	PIK3CA_p.H1047R	WT	WT	WT	WT	WT	WT	WT	WT	WT	WT	WT	WT	WT	WT	WT	WT
MSKCC_Cancer_Cell_2018	P-0011324-T01-IM5	WT	WT	WT	WT	WT	WT	WT	WT	WT	WT	WT	WT	WT	WT	WT	WT	WT	WT	WT	KRAS_p.A146T	WT	WT	WT	WT	WT	WT	WT	WT	WT	WT	WT	WT	WT	WT	WT	WT	WT	WT	WT	WT	WT	WT	WT	WT	WT	WT	WT	WT
DFCI_Cell_Reports_2016	coadread_dfci_2016_3263	WT	WT	WT	WT	WT	WT	WT	WT	WT	WT	WT	WT	WT	BRAF_p.V600E	WT	WT	FBXW7_p.R465H	WT	WT	WT	WT	WT	WT	WT	WT	WT	WT	WT	PGM5_p.I98V	WT	WT	WT	WT	WT	WT	WT	WT	WT	WT	WT	WT	WT	WT	WT	WT	WT	WT	WT
Genentech_Nature_2012	587244	WT	WT	WT	WT	WT	WT	WT	WT	WT	WT	WT	WT	WT	WT	WT	WT	WT	WT	WT	WT	WT	WT	WT	WT	KRAS_p.G12V	WT	WT	WT	WT	WT	PIK3CA_p.E545K	WT	WT	WT	WT	WT	SMAD4_p.R361C	WT	WT	WT	WT	WT	WT	WT	WT	WT	WT	WT
MSKCC_Cancer_Cell_2018	P-0006649-T01-IM5	WT	WT	WT	WT	WT	WT	WT	WT	WT	WT	WT	WT	WT	WT	WT	WT	WT	WT	WT	WT	WT	WT	WT	WT	WT	KRAS_p.G13D	WT	WT	WT	WT	WT	PIK3CA_p.H1047R	WT	WT	WT	WT	WT	WT	WT	WT	WT	WT	WT	WT	WT	WT	WT	WT
DFCI_Cell_Reports_2016	coadread_dfci_2016_2270	WT	WT	WT	WT	WT	WT	WT	WT	WT	WT	WT	WT	WT	WT	WT	WT	WT	WT	WT	WT	WT	WT	KRAS_p.G12D	WT	WT	WT	WT	WT	WT	PIK3CA_p.E542K	WT	WT	WT	WT	WT	WT	WT	WT	WT	WT	WT	WT	WT	WT	WT	WT	WT	WT
MSKCC_Cancer_Cell_2018	P-0013146-T01-IM5	WT	WT	WT	WT	WT	WT	WT	WT	WT	WT	WT	WT	WT	WT	WT	WT	WT	WT	WT	WT	WT	WT	WT	WT	KRAS_p.G12V	WT	WT	WT	WT	PIK3CA_p.E542K	WT	WT	WT	WT	WT	WT	WT	WT	WT	WT	WT	WT	WT	TP53_p.R248W	WT	WT	WT	WT
MSKCC_Cancer_Cell_2018	P-0006181-T01-IM5	WT	WT	WT	WT	WT	WT	WT	WT	WT	WT	WT	WT	WT	WT	WT	WT	WT	WT	WT	WT	WT	KRAS_p.G12C	WT	WT	WT	WT	WT	WT	WT	WT	WT	WT	WT	WT	WT	WT	WT	WT	WT	WT	WT	WT	WT	WT	WT	WT	WT	WT
TCGA	TCGA-AG-3882-01	WT	WT	WT	WT	WT	WT	WT	WT	WT	WT	WT	WT	WT	WT	WT	WT	WT	WT	WT	WT	WT	WT	WT	WT	WT	WT	WT	WT	WT	WT	WT	WT	WT	WT	WT	WT	WT	WT	WT	WT	WT	WT	WT	WT	WT	WT	WT	WT
DFCI_Cell_Reports_2016	coadread_dfci_2016_3444	WT	WT	WT	WT	WT	WT	WT	WT	WT	WT	WT	WT	WT	WT	WT	WT	WT	WT	WT	WT	WT	WT	WT	WT	WT	WT	WT	WT	WT	WT	WT	WT	WT	WT	WT	WT	WT	WT	WT	WT	WT	WT	WT	WT	WT	WT	TP53_p.R282W	WT
DFCI_Cell_Reports_2016	coadread_dfci_2016_2948	WT	WT	WT	WT	WT	WT	WT	WT	WT	WT	WT	WT	WT	WT	WT	WT	WT	WT	WT	WT	WT	WT	WT	WT	WT	WT	WT	WT	WT	WT	WT	WT	WT	WT	WT	WT	WT	WT	WT	WT	WT	WT	WT	WT	WT	WT	WT	WT
MSKCC_Cancer_Cell_2018	P-0005137-T02-IM5	WT	WT	WT	WT	WT	WT	WT	WT	WT	WT	WT	WT	WT	WT	WT	WT	WT	WT	WT	WT	WT	WT	WT	WT	WT	WT	WT	WT	WT	WT	WT	WT	WT	WT	WT	WT	WT	WT	WT	WT	WT	WT	WT	WT	WT	WT	WT	WT
TCGA	TCGA-AG-3609-01	WT	WT	WT	WT	WT	WT	WT	WT	WT	WT	WT	WT	WT	WT	WT	WT	WT	WT	WT	WT	WT	WT	WT	WT	WT	WT	WT	WT	WT	WT	WT	WT	WT	WT	WT	WT	WT	WT	WT	WT	WT	WT	WT	WT	WT	WT	TP53_p.R282W	WT
MSKCC_Cancer_Cell_2018	P-0007688-T01-IM5	WT	WT	WT	WT	WT	WT	WT	WT	WT	WT	WT	WT	WT	BRAF_p.V600E	WT	WT	WT	WT	WT	WT	WT	WT	WT	WT	WT	WT	WT	WT	WT	WT	WT	WT	WT	WT	WT	WT	SMAD4_p.R361C	WT	WT	WT	WT	WT	WT	WT	WT	WT	WT	WT
MSKCC_Cancer_Cell_2018	P-0010932-T01-IM5	WT	WT	WT	WT	WT	WT	WT	WT	WT	WT	WT	WT	WT	WT	WT	WT	WT	WT	WT	WT	WT	WT	WT	WT	WT	KRAS_p.G13D	WT	WT	WT	WT	WT	WT	WT	WT	WT	WT	WT	WT	WT	WT	WT	WT	WT	WT	WT	WT	TP53_p.R282W	WT
DFCI_Cell_Reports_2016	coadread_dfci_2016_3294	WT	WT	WT	WT	WT	WT	WT	WT	WT	WT	WT	WT	WT	WT	CHEK2_p.K373E	WT	WT	WT	WT	WT	WT	WT	WT	WT	WT	KRAS_p.G13D	WT	WT	WT	WT	WT	WT	WT	WT	WT	WT	WT	WT	WT	WT	WT	WT	WT	WT	WT	WT	WT	WT
DFCI_Cell_Reports_2016	coadread_dfci_2016_1221	WT	WT	WT	WT	WT	WT	WT	WT	WT	WT	WT	WT	WT	WT	WT	WT	WT	WT	WT	WT	WT	WT	WT	WT	KRAS_p.G12V	WT	WT	WT	WT	WT	WT	WT	WT	WT	WT	WT	WT	WT	WT	WT	WT	WT	WT	WT	WT	WT	WT	WT
DFCI_Cell_Reports_2016	coadread_dfci_2016_283200	WT	WT	WT	WT	WT	WT	WT	WT	WT	WT	WT	WT	WT	WT	WT	WT	WT	WT	WT	WT	WT	WT	WT	WT	KRAS_p.G12V	WT	WT	WT	WT	WT	WT	WT	WT	WT	WT	WT	WT	WT	WT	WT	WT	WT	WT	WT	WT	WT	WT	WT
TCGA	TCGA-AG-4022-01	WT	APC_p.Q1378*	WT	WT	WT	WT	WT	WT	WT	WT	WT	WT	WT	WT	WT	WT	WT	WT	WT	WT	WT	WT	WT	WT	WT	WT	WT	WT	WT	WT	WT	WT	WT	WT	WT	WT	WT	WT	WT	WT	WT	WT	WT	WT	WT	TP53_p.R273H	WT	WT
DFCI_Cell_Reports_2016	coadread_dfci_2016_3305	WT	WT	WT	WT	WT	WT	WT	WT	WT	WT	WT	WT	WT	WT	WT	WT	WT	WT	WT	WT	WT	WT	KRAS_p.G12D	WT	WT	WT	WT	WT	WT	WT	WT	WT	WT	WT	WT	WT	WT	WT	WT	WT	WT	WT	WT	WT	WT	WT	WT	WT
TCGA	TCGA-CK-5914-01	WT	WT	WT	WT	WT	WT	APC_p.R216*	WT	WT	WT	WT	WT	WT	WT	WT	WT	WT	WT	WT	WT	WT	WT	WT	WT	WT	WT	WT	WT	WT	WT	WT	WT	WT	WT	WT	WT	WT	WT	WT	WT	WT	WT	TP53_p.R248Q	WT	WT	WT	WT	WT
DFCI_Cell_Reports_2016	coadread_dfci_2016_3269	WT	WT	WT	WT	WT	WT	WT	WT	WT	WT	WT	WT	WT	BRAF_p.V600E	WT	WT	WT	WT	WT	WT	WT	WT	WT	WT	WT	WT	WT	WT	PGM5_p.I98V	WT	WT	WT	WT	WT	WT	WT	WT	WT	WT	WT	WT	WT	WT	WT	WT	WT	WT	WT
MSKCC_Cancer_Cell_2018	P-0009149-T01-IM5	WT	WT	WT	WT	WT	WT	WT	WT	WT	WT	WT	WT	WT	WT	WT	WT	WT	WT	WT	WT	WT	WT	WT	WT	WT	WT	WT	WT	WT	WT	WT	WT	WT	WT	WT	WT	WT	WT	WT	WT	WT	WT	WT	WT	WT	WT	WT	WT
MSKCC_Cancer_Cell_2018	P-0004502-T01-IM5	WT	WT	WT	WT	WT	WT	WT	WT	WT	WT	WT	WT	WT	WT	WT	WT	WT	WT	WT	WT	KRAS_p.G12A	WT	WT	WT	WT	WT	WT	WT	WT	WT	WT	WT	WT	WT	WT	WT	WT	WT	WT	WT	WT	WT	TP53_p.R248Q	WT	WT	WT	WT	WT
TCGA	TCGA-AF-2689-01	WT	WT	WT	WT	WT	WT	WT	WT	WT	WT	WT	WT	WT	WT	WT	WT	WT	WT	WT	WT	WT	WT	WT	WT	WT	KRAS_p.G13D	WT	WT	WT	WT	WT	WT	WT	WT	WT	WT	WT	WT	WT	WT	WT	TP53_p.R213*	WT	WT	WT	WT	WT	WT
MSKCC_Cancer_Cell_2018	P-0002670-T01-IM3	WT	WT	WT	WT	WT	WT	WT	WT	WT	WT	WT	WT	WT	WT	WT	WT	WT	WT	WT	WT	WT	WT	WT	WT	WT	WT	WT	WT	WT	WT	WT	WT	WT	WT	WT	WT	WT	WT	WT	TP53_p.R175H	WT	WT	WT	WT	WT	WT	WT	WT
DFCI_Cell_Reports_2016	coadread_dfci_2016_3110	WT	WT	WT	WT	WT	WT	WT	WT	WT	WT	WT	WT	WT	WT	WT	WT	WT	WT	WT	WT	WT	WT	WT	WT	WT	WT	WT	WT	WT	WT	WT	WT	WT	WT	WT	WT	WT	WT	WT	WT	WT	WT	WT	WT	WT	WT	WT	WT
MSKCC_Cancer_Cell_2018	P-0003483-T01-IM5	WT	WT	WT	WT	WT	WT	WT	WT	WT	WT	WT	WT	WT	WT	WT	WT	WT	WT	WT	WT	WT	KRAS_p.G12C	WT	WT	WT	WT	WT	WT	WT	WT	WT	WT	WT	WT	WT	WT	WT	WT	WT	WT	WT	TP53_p.R213*	WT	WT	WT	WT	WT	WT
TCGA	TCGA-AA-3532-01	WT	WT	WT	WT	WT	WT	WT	WT	WT	WT	WT	WT	WT	WT	WT	WT	WT	WT	WT	WT	WT	WT	KRAS_p.G12D	WT	WT	WT	WT	WT	WT	WT	WT	WT	WT	WT	WT	WT	WT	WT	WT	WT	WT	WT	WT	WT	WT	WT	WT	WT
Genentech_Nature_2012	587228	WT	WT	WT	WT	WT	WT	WT	WT	WT	WT	WT	WT	WT	WT	WT	WT	WT	WT	GNAS_p.R201H	WT	WT	WT	WT	WT	WT	KRAS_p.G13D	WT	WT	WT	WT	WT	WT	WT	WT	WT	WT	WT	WT	WT	WT	WT	WT	WT	WT	WT	WT	WT	WT
TCGA	TCGA-AG-3605-01	WT	WT	WT	WT	WT	WT	WT	WT	WT	WT	WT	WT	WT	WT	WT	WT	WT	WT	WT	WT	WT	WT	WT	WT	WT	KRAS_p.G13D	WT	WT	WT	WT	WT	WT	WT	WT	WT	WT	WT	WT	WT	TP53_p.R175H	WT	WT	WT	WT	WT	WT	WT	WT
DFCI_Cell_Reports_2016	coadread_dfci_2016_3184	WT	WT	WT	WT	WT	WT	WT	WT	WT	WT	WT	WT	WT	WT	WT	WT	WT	WT	WT	WT	WT	WT	WT	WT	WT	WT	WT	WT	WT	WT	WT	WT	WT	WT	WT	WT	WT	WT	WT	WT	WT	WT	WT	WT	WT	WT	WT	WT
MSKCC_Cancer_Cell_2018	P-0005103-T01-IM5	WT	WT	WT	WT	APC_p.R1450*	WT	WT	WT	WT	WT	WT	WT	WT	WT	WT	WT	WT	WT	WT	WT	WT	WT	WT	WT	WT	KRAS_p.G13D	WT	WT	WT	WT	WT	WT	WT	WT	WT	WT	WT	WT	WT	WT	WT	TP53_p.R213*	WT	WT	WT	WT	WT	WT
Genentech_Nature_2012	587336	WT	WT	WT	WT	WT	WT	WT	WT	WT	WT	WT	WT	WT	WT	WT	WT	WT	WT	WT	WT	WT	WT	WT	WT	WT	WT	WT	WT	WT	WT	WT	WT	WT	WT	WT	WT	WT	WT	WT	TP53_p.R175H	WT	WT	WT	WT	WT	WT	WT	WT
MSKCC_Cancer_Cell_2018	P-0011120-T01-IM5	WT	WT	WT	WT	WT	WT	WT	WT	WT	WT	WT	WT	WT	WT	WT	WT	WT	WT	WT	WT	WT	WT	WT	WT	WT	WT	WT	WT	WT	WT	WT	WT	WT	WT	WT	WT	WT	WT	WT	WT	WT	WT	WT	WT	WT	TP53_p.R273H	WT	WT
MSKCC_Cancer_Cell_2018	P-0014190-T01-IM6	WT	WT	WT	WT	WT	WT	WT	WT	WT	WT	WT	WT	WT	WT	WT	WT	WT	WT	WT	WT	WT	WT	WT	WT	WT	KRAS_p.G13D	WT	WT	WT	PIK3CA_p.E542K	WT	WT	WT	WT	WT	WT	WT	WT	WT	WT	WT	WT	WT	WT	WT	WT	WT	WT
DFCI_Cell_Reports_2016	coadread_dfci_2016_3187	WT	WT	WT	WT	WT	WT	WT	WT	WT	WT	WT	WT	WT	WT	WT	WT	WT	WT	WT	WT	WT	WT	WT	WT	WT	KRAS_p.G13D	WT	PCBP1_p.L100Q	WT	WT	WT	WT	WT	WT	WT	WT	WT	WT	WT	WT	WT	WT	WT	WT	WT	WT	WT	WT
TCGA	TCGA-AA-3844-01	WT	WT	WT	WT	WT	WT	WT	WT	WT	WT	WT	WT	WT	WT	WT	WT	WT	WT	WT	WT	WT	WT	WT	WT	KRAS_p.G12V	WT	WT	WT	WT	WT	WT	WT	WT	WT	WT	WT	WT	WT	WT	WT	WT	WT	WT	WT	TP53_p.R273C	WT	WT	WT
TCGA	TCGA-F4-6805-01	WT	WT	WT	WT	WT	WT	WT	WT	WT	WT	WT	WT	WT	WT	WT	WT	WT	WT	WT	WT	WT	WT	WT	WT	WT	WT	WT	WT	WT	WT	WT	WT	WT	WT	WT	WT	SMAD4_p.R361C	WT	WT	WT	WT	WT	WT	TP53_p.R248W	WT	WT	WT	WT
TCGA	TCGA-AG-A002-01	WT	WT	WT	WT	WT	WT	WT	WT	WT	WT	WT	WT	WT	WT	WT	WT	WT	WT	WT	WT	WT	WT	WT	WT	WT	WT	WT	WT	WT	WT	WT	WT	WT	WT	WT	WT	WT	WT	WT	WT	WT	WT	WT	WT	WT	WT	WT	WT
MSKCC_Cancer_Cell_2018	P-0013907-T01-IM5	WT	WT	WT	WT	WT	WT	WT	WT	WT	WT	WT	WT	WT	WT	WT	WT	WT	WT	WT	WT	WT	WT	WT	WT	KRAS_p.G12V	WT	WT	WT	WT	WT	WT	WT	WT	WT	WT	WT	WT	WT	WT	WT	WT	WT	WT	WT	WT	WT	WT	WT
UNSW_Cancer_Spectrum_2019	CRC_60	WT	WT	WT	WT	WT	WT	WT	WT	WT	WT	WT	WT	WT	WT	WT	WT	WT	WT	WT	WT	WT	WT	WT	WT	WT	WT	WT	WT	WT	WT	WT	WT	WT	WT	WT	WT	WT	WT	WT	WT	WT	WT	WT	WT	WT	TP53_p.R273H	WT	WT
MSKCC_Cancer_Cell_2018	P-0007975-T01-IM5	WT	WT	WT	WT	WT	WT	WT	WT	WT	WT	WT	WT	WT	WT	WT	WT	WT	WT	WT	WT	WT	WT	WT	KRAS_p.G12S	WT	WT	WT	WT	WT	WT	WT	WT	WT	WT	WT	WT	WT	WT	WT	WT	WT	WT	WT	WT	WT	WT	WT	WT
TCGA	TCGA-AA-3542-01	WT	WT	WT	WT	WT	WT	WT	WT	WT	WT	WT	WT	WT	WT	WT	WT	WT	WT	WT	WT	WT	WT	WT	WT	WT	WT	WT	WT	WT	WT	WT	WT	WT	WT	WT	WT	WT	WT	TP53_p.G245S	WT	WT	WT	WT	WT	WT	WT	WT	WT
TCGA	TCGA-AA-3496-01	WT	WT	WT	WT	WT	WT	WT	WT	WT	WT	WT	WT	WT	WT	WT	WT	WT	WT	WT	WT	WT	WT	WT	WT	WT	WT	WT	WT	WT	WT	WT	WT	WT	WT	WT	WT	WT	WT	WT	WT	WT	WT	WT	WT	WT	WT	WT	WT
TCGA	TCGA-D5-6927-01	WT	WT	WT	WT	WT	WT	WT	WT	WT	WT	WT	WT	WT	WT	WT	WT	WT	FBXW7_p.R505C	WT	WT	WT	WT	WT	WT	WT	KRAS_p.G13D	WT	WT	WT	WT	WT	WT	WT	PIK3CA_p.R88Q	WT	WT	WT	WT	WT	WT	WT	WT	WT	WT	WT	WT	WT	WT
DFCI_Cell_Reports_2016	coadread_dfci_2016_3542	WT	WT	WT	WT	WT	WT	WT	WT	WT	WT	WT	WT	WT	WT	WT	WT	WT	WT	WT	WT	WT	WT	WT	WT	KRAS_p.G12V	WT	WT	WT	WT	WT	WT	WT	WT	WT	WT	WT	WT	WT	WT	WT	WT	WT	WT	WT	WT	WT	WT	WT
MSKCC_Cancer_Cell_2018	P-0001923-T01-IM3	WT	WT	WT	WT	WT	WT	WT	WT	WT	WT	WT	WT	WT	WT	WT	WT	WT	WT	WT	WT	WT	WT	WT	WT	WT	WT	WT	WT	WT	WT	WT	WT	WT	WT	WT	WT	WT	WT	WT	WT	WT	TP53_p.R213*	WT	WT	WT	WT	WT	WT
DFCI_Cell_Reports_2016	coadread_dfci_2016_4534	WT	WT	WT	WT	WT	WT	WT	WT	WT	WT	WT	WT	WT	WT	WT	WT	WT	WT	WT	WT	WT	WT	WT	WT	WT	KRAS_p.G13D	WT	WT	WT	WT	WT	WT	WT	WT	WT	WT	WT	WT	WT	WT	WT	WT	WT	WT	WT	WT	WT	WT
MSKCC_Cancer_Cell_2018	P-0010966-T01-IM5	WT	WT	WT	WT	WT	WT	WT	WT	WT	WT	WT	WT	WT	WT	WT	WT	WT	WT	WT	WT	WT	WT	WT	WT	KRAS_p.G12V	WT	WT	WT	WT	WT	PIK3CA_p.E545K	WT	WT	WT	WT	WT	WT	WT	WT	WT	WT	WT	WT	WT	WT	WT	WT	WT
MSKCC_Cancer_Cell_2018	P-0011259-T01-IM5	WT	WT	WT	WT	WT	WT	WT	WT	WT	WT	WT	WT	WT	WT	WT	WT	WT	WT	WT	WT	WT	WT	WT	WT	WT	WT	WT	WT	WT	WT	WT	WT	WT	WT	WT	WT	WT	WT	WT	WT	TP53_p.R196*	WT	WT	WT	WT	WT	WT	WT
MSKCC_Cancer_Cell_2018	P-0010798-T01-IM5	WT	WT	WT	WT	WT	WT	WT	WT	WT	WT	WT	WT	WT	WT	WT	WT	WT	WT	WT	WT	WT	WT	WT	WT	WT	KRAS_p.G13D	WT	WT	WT	WT	WT	WT	WT	WT	WT	WT	WT	WT	WT	WT	WT	WT	WT	WT	WT	WT	WT	WT
MSKCC_Cancer_Cell_2018	P-0006967-T01-IM5	WT	WT	WT	WT	WT	WT	WT	WT	WT	WT	WT	WT	WT	WT	WT	WT	WT	WT	WT	WT	WT	WT	WT	WT	WT	WT	WT	WT	WT	WT	WT	WT	WT	WT	WT	WT	WT	WT	WT	WT	WT	WT	WT	WT	WT	TP53_p.R273H	WT	WT
MSKCC_Cancer_Cell_2018	P-0009142-T01-IM5	WT	WT	WT	WT	WT	WT	WT	WT	WT	WT	WT	WT	WT	WT	WT	WT	WT	FBXW7_p.R505C	WT	WT	WT	WT	WT	WT	WT	WT	WT	WT	WT	WT	WT	WT	WT	WT	WT	WT	WT	WT	WT	WT	WT	WT	TP53_p.R248Q	WT	WT	WT	WT	WT
MSKCC_Cancer_Cell_2018	P-0011306-T01-IM5	WT	WT	WT	WT	WT	WT	WT	WT	WT	WT	WT	WT	WT	WT	WT	WT	WT	WT	WT	WT	WT	WT	WT	WT	WT	WT	WT	WT	WT	WT	WT	WT	WT	WT	WT	WT	WT	WT	WT	WT	WT	WT	TP53_p.R248Q	WT	WT	WT	WT	WT
UNSW_Cancer_Spectrum_2019	CRC_39	WT	WT	WT	WT	WT	WT	WT	WT	WT	WT	WT	WT	WT	WT	WT	WT	WT	WT	WT	WT	WT	WT	WT	WT	WT	WT	WT	WT	WT	WT	WT	WT	WT	WT	WT	WT	WT	WT	TP53_p.G245S	WT	WT	WT	WT	WT	WT	WT	WT	WT
DFCI_Cell_Reports_2016	coadread_dfci_2016_3046	WT	WT	WT	WT	WT	WT	WT	WT	WT	WT	WT	WT	WT	WT	WT	WT	WT	WT	WT	WT	WT	WT	WT	WT	WT	WT	WT	WT	WT	WT	WT	WT	WT	WT	WT	WT	WT	WT	WT	WT	WT	WT	WT	WT	WT	WT	WT	WT
DFCI_Cell_Reports_2016	coadread_dfci_2016_360138	WT	WT	WT	WT	WT	WT	WT	WT	WT	WT	WT	WT	WT	WT	WT	WT	WT	WT	WT	WT	WT	WT	WT	WT	WT	KRAS_p.G13D	WT	WT	WT	WT	WT	WT	WT	WT	WT	WT	WT	WT	WT	WT	WT	WT	WT	WT	WT	WT	WT	WT
TCGA	TCGA-DM-A28E-01	WT	WT	WT	WT	WT	WT	WT	WT	WT	WT	WT	WT	WT	WT	WT	WT	WT	WT	WT	WT	WT	WT	WT	WT	KRAS_p.G12V	WT	WT	WT	WT	WT	WT	WT	WT	WT	WT	WT	WT	WT	WT	WT	WT	WT	WT	WT	WT	WT	WT	WT
DFCI_Cell_Reports_2016	coadread_dfci_2016_419	WT	WT	WT	WT	WT	WT	WT	WT	WT	WT	WT	WT	WT	BRAF_p.V600E	WT	WT	WT	WT	WT	WT	WT	WT	WT	WT	WT	WT	WT	WT	WT	WT	WT	WT	WT	WT	WT	WT	WT	WT	WT	WT	WT	WT	WT	WT	WT	WT	WT	WT
DFCI_Cell_Reports_2016	coadread_dfci_2016_523	WT	WT	WT	WT	WT	WT	WT	WT	WT	WT	WT	WT	WT	BRAF_p.V600E	CHEK2_p.K373E	WT	WT	WT	WT	WT	WT	WT	WT	WT	WT	WT	WT	WT	WT	WT	WT	WT	WT	WT	WT	WT	WT	WT	WT	WT	WT	WT	WT	WT	WT	WT	WT	WT
DFCI_Cell_Reports_2016	coadread_dfci_2016_2389	WT	WT	WT	WT	WT	WT	WT	WT	WT	WT	WT	WT	WT	WT	WT	WT	WT	WT	WT	WT	WT	WT	WT	WT	WT	WT	WT	WT	WT	WT	WT	WT	WT	WT	WT	WT	WT	WT	WT	WT	WT	WT	WT	WT	WT	WT	WT	WT
TCGA	TCGA-G4-6302-01	WT	WT	WT	WT	WT	WT	WT	WT	WT	WT	WT	WT	WT	BRAF_p.V600E	WT	WT	WT	WT	WT	WT	WT	WT	WT	WT	WT	WT	WT	WT	WT	WT	WT	WT	WT	WT	WT	WT	WT	WT	WT	WT	WT	WT	WT	WT	WT	WT	WT	WT
MSKCC_Cancer_Cell_2018	P-0004072-T01-IM5	WT	WT	WT	WT	WT	WT	WT	WT	WT	WT	WT	WT	WT	WT	WT	WT	WT	WT	WT	WT	WT	WT	WT	WT	WT	WT	WT	WT	WT	WT	WT	WT	WT	WT	WT	WT	WT	WT	WT	WT	WT	WT	WT	TP53_p.R248W	WT	WT	WT	WT
DFCI_Cell_Reports_2016	coadread_dfci_2016_1231	WT	WT	WT	WT	WT	WT	WT	WT	WT	WT	WT	WT	WT	WT	WT	WT	WT	WT	WT	WT	WT	WT	WT	WT	WT	WT	WT	WT	WT	WT	WT	WT	WT	PIK3CA_p.R88Q	WT	WT	WT	WT	WT	WT	WT	WT	WT	WT	WT	WT	WT	WT
Genentech_Nature_2012	587260	WT	WT	WT	WT	WT	WT	WT	WT	WT	WT	WT	WT	WT	WT	WT	WT	WT	WT	WT	WT	WT	WT	WT	WT	WT	KRAS_p.G13D	WT	PCBP1_p.L100Q	WT	WT	WT	WT	WT	PIK3CA_p.R88Q	WT	WT	WT	WT	WT	WT	WT	WT	WT	WT	WT	WT	WT	WT
DFCI_Cell_Reports_2016	coadread_dfci_2016_2664	WT	WT	WT	WT	WT	WT	WT	WT	WT	WT	WT	WT	WT	BRAF_p.V600E	WT	WT	WT	WT	WT	WT	WT	WT	WT	WT	WT	WT	WT	WT	WT	PIK3CA_p.E542K	WT	WT	WT	WT	WT	WT	WT	WT	WT	WT	WT	WT	WT	WT	WT	WT	WT	WT
DFCI_Cell_Reports_2016	coadread_dfci_2016_1845	WT	WT	WT	WT	WT	WT	WT	WT	WT	WT	WT	WT	WT	WT	WT	WT	WT	WT	WT	WT	WT	WT	WT	WT	WT	WT	WT	WT	WT	WT	WT	WT	WT	WT	WT	WT	WT	WT	WT	WT	WT	WT	WT	WT	WT	WT	WT	WT
TCGA	TCGA-F4-6856-01	WT	WT	WT	WT	WT	WT	WT	WT	WT	WT	WT	WT	WT	WT	WT	WT	WT	WT	WT	KRAS_p.A146T	WT	WT	WT	WT	WT	WT	WT	WT	WT	WT	WT	WT	WT	WT	WT	WT	WT	WT	WT	WT	WT	WT	WT	WT	WT	WT	WT	WT
MSKCC_Cancer_Cell_2018	P-0009716-T01-IM5	WT	WT	WT	WT	WT	WT	WT	WT	WT	WT	WT	WT	WT	WT	WT	WT	WT	WT	WT	WT	WT	WT	WT	WT	WT	WT	WT	WT	WT	WT	WT	WT	WT	WT	WT	WT	WT	WT	WT	WT	WT	WT	WT	WT	WT	WT	WT	WT
MSKCC_Cancer_Cell_2018	P-0000616-T01-IM3	WT	WT	WT	WT	WT	WT	WT	WT	WT	WT	WT	WT	WT	BRAF_p.V600E	WT	WT	WT	WT	WT	WT	WT	WT	WT	WT	WT	WT	WT	WT	WT	WT	WT	WT	WT	WT	WT	WT	WT	WT	WT	WT	WT	WT	WT	WT	WT	WT	WT	WT
MSKCC_Cancer_Cell_2018	P-0004928-T01-IM5	WT	WT	WT	WT	WT	WT	WT	WT	WT	WT	WT	WT	WT	WT	WT	WT	WT	WT	WT	WT	WT	WT	KRAS_p.G12D	WT	WT	WT	WT	WT	WT	PIK3CA_p.E542K	PIK3CA_p.E545K	WT	WT	WT	WT	WT	WT	WT	WT	WT	WT	WT	WT	WT	WT	WT	WT	WT
MSKCC_Cancer_Cell_2018	P-0010365-T01-IM5	WT	WT	WT	APC_p.R1114*	WT	WT	WT	WT	WT	WT	WT	WT	WT	WT	WT	WT	WT	WT	WT	KRAS_p.A146T	WT	WT	WT	WT	WT	WT	WT	WT	WT	WT	WT	WT	WT	WT	WT	WT	WT	WT	WT	WT	WT	WT	WT	WT	WT	WT	WT	WT
MSKCC_Cancer_Cell_2018	P-0011455-T01-IM5	WT	WT	WT	WT	WT	WT	WT	WT	WT	WT	WT	WT	WT	WT	WT	WT	WT	WT	WT	WT	WT	WT	WT	WT	WT	WT	WT	WT	WT	WT	WT	WT	WT	WT	WT	WT	WT	WT	WT	WT	WT	WT	WT	WT	WT	WT	WT	WT
Genentech_Nature_2012	587224	WT	WT	WT	WT	WT	WT	WT	WT	WT	WT	WT	WT	WT	WT	WT	WT	WT	WT	WT	WT	WT	WT	WT	WT	WT	WT	WT	WT	WT	WT	WT	PIK3CA_p.H1047R	WT	WT	WT	WT	WT	WT	WT	WT	WT	WT	WT	WT	WT	WT	WT	WT
DFCI_Cell_Reports_2016	coadread_dfci_2016_3724	WT	WT	WT	WT	WT	WT	WT	WT	WT	WT	WT	WT	WT	BRAF_p.V600E	WT	WT	WT	WT	WT	WT	WT	WT	WT	WT	WT	WT	WT	WT	WT	WT	WT	WT	WT	WT	WT	WT	WT	WT	WT	WT	WT	WT	WT	WT	WT	WT	WT	WT
DFCI_Cell_Reports_2016	coadread_dfci_2016_3181	WT	WT	WT	WT	WT	WT	WT	WT	WT	WT	WT	WT	WT	BRAF_p.V600E	WT	WT	WT	WT	WT	WT	WT	WT	WT	WT	WT	WT	WT	WT	PGM5_p.I98V	WT	WT	PIK3CA_p.H1047R	WT	WT	WT	WT	WT	WT	WT	WT	WT	WT	WT	WT	WT	WT	WT	WT
MSKCC_Cancer_Cell_2018	P-0009617-T01-IM5	WT	WT	WT	WT	WT	WT	WT	WT	WT	WT	WT	WT	APC_p.R876*	WT	WT	WT	WT	WT	WT	WT	WT	WT	WT	WT	WT	WT	WT	WT	WT	WT	WT	WT	WT	WT	WT	WT	WT	WT	WT	WT	WT	WT	WT	WT	TP53_p.R273C	WT	WT	WT
DFCI_Cell_Reports_2016	coadread_dfci_2016_2304	WT	WT	WT	WT	WT	WT	WT	WT	WT	WT	WT	WT	WT	WT	WT	WT	WT	WT	WT	WT	WT	WT	WT	WT	WT	WT	WT	WT	WT	WT	WT	WT	WT	WT	WT	WT	WT	WT	WT	WT	WT	WT	WT	WT	WT	WT	WT	WT
TCGA	TCGA-AY-A71X-01	WT	WT	WT	WT	WT	WT	WT	WT	WT	WT	WT	WT	WT	WT	WT	WT	WT	WT	WT	WT	WT	WT	WT	WT	KRAS_p.G12V	WT	WT	WT	WT	WT	WT	WT	WT	WT	WT	WT	WT	WT	WT	WT	WT	WT	WT	WT	WT	WT	WT	WT
DFCI_Cell_Reports_2016	coadread_dfci_2016_1167	WT	WT	WT	WT	WT	WT	WT	WT	WT	WT	WT	WT	WT	WT	WT	WT	WT	WT	WT	WT	WT	WT	WT	WT	WT	WT	WT	WT	WT	WT	WT	WT	WT	WT	WT	WT	WT	WT	WT	TP53_p.R175H	WT	WT	WT	WT	WT	WT	WT	WT
TCGA	TCGA-AA-3864-01	WT	WT	WT	WT	WT	WT	WT	WT	WT	WT	WT	WT	WT	WT	WT	WT	WT	WT	WT	WT	WT	WT	KRAS_p.G12D	WT	WT	WT	WT	WT	WT	WT	WT	WT	WT	PIK3CA_p.R88Q	WT	WT	WT	WT	WT	WT	WT	WT	WT	WT	WT	WT	WT	WT
MSKCC_Cancer_Cell_2018	P-0010330-T01-IM5	WT	WT	WT	WT	WT	WT	APC_p.R216*	WT	WT	WT	WT	WT	WT	WT	WT	WT	WT	WT	WT	WT	WT	WT	WT	WT	KRAS_p.G12V	WT	WT	WT	WT	WT	WT	WT	WT	WT	WT	WT	WT	SMAD4_p.R361H	WT	WT	WT	WT	WT	WT	WT	WT	WT	WT
MSKCC_Cancer_Cell_2018	P-0009362-T01-IM5	WT	WT	WT	WT	WT	APC_p.R213*	WT	WT	WT	WT	WT	WT	WT	WT	WT	WT	WT	WT	WT	WT	WT	WT	WT	WT	WT	WT	WT	WT	WT	WT	WT	WT	WT	WT	WT	WT	WT	WT	WT	WT	WT	WT	WT	WT	WT	WT	WT	WT
DFCI_Cell_Reports_2016	coadread_dfci_2016_3226	WT	WT	WT	WT	WT	WT	WT	WT	WT	WT	WT	WT	WT	WT	WT	WT	WT	WT	WT	WT	WT	WT	WT	WT	WT	WT	WT	WT	WT	WT	WT	WT	WT	WT	WT	WT	WT	WT	WT	TP53_p.R175H	WT	WT	WT	WT	WT	WT	WT	WT
MSKCC_Cancer_Cell_2018	P-0010098-T02-IM5	APC_p.Q1367*	WT	WT	WT	WT	WT	APC_p.R216*	WT	WT	WT	WT	WT	WT	BRAF_p.V600E	WT	WT	WT	WT	WT	WT	WT	WT	WT	WT	WT	WT	WT	WT	WT	WT	WT	WT	WT	WT	WT	WT	WT	WT	WT	WT	WT	WT	WT	WT	WT	WT	WT	WT
MSKCC_Cancer_Cell_2018	P-0012878-T01-IM5	WT	APC_p.Q1378*	WT	WT	WT	WT	WT	WT	WT	WT	WT	WT	WT	WT	WT	WT	WT	WT	WT	WT	WT	WT	WT	WT	WT	WT	WT	WT	WT	WT	WT	WT	WT	WT	WT	WT	WT	WT	WT	WT	WT	WT	WT	WT	WT	WT	WT	WT
DFCI_Cell_Reports_2016	coadread_dfci_2016_2342	WT	WT	WT	WT	WT	WT	WT	WT	WT	WT	WT	WT	WT	WT	WT	WT	WT	WT	WT	WT	WT	WT	WT	WT	WT	WT	WT	WT	WT	WT	WT	WT	WT	WT	WT	WT	WT	WT	WT	WT	WT	WT	WT	WT	WT	WT	TP53_p.R282W	WT
TCGA	TCGA-AA-A00J-01	WT	WT	WT	WT	WT	WT	WT	WT	WT	WT	WT	WT	WT	BRAF_p.V600E	WT	WT	WT	WT	WT	WT	WT	WT	WT	WT	WT	WT	WT	WT	WT	WT	WT	WT	WT	WT	WT	WT	WT	WT	WT	WT	WT	WT	WT	WT	WT	WT	WT	WT
MSKCC_Cancer_Cell_2018	P-0004007-T02-IM3	WT	WT	WT	WT	WT	WT	WT	WT	WT	WT	WT	WT	WT	WT	WT	WT	WT	WT	WT	KRAS_p.A146T	WT	WT	WT	WT	WT	WT	WT	WT	WT	WT	WT	WT	WT	WT	WT	WT	WT	WT	WT	WT	WT	WT	WT	WT	WT	WT	WT	WT
TCGA	TCGA-A6-6137-01	WT	WT	WT	WT	WT	WT	WT	WT	WT	APC_p.R499*	WT	WT	WT	WT	WT	WT	WT	WT	WT	WT	WT	WT	WT	WT	WT	WT	WT	WT	WT	WT	WT	WT	WT	WT	WT	WT	WT	WT	WT	WT	WT	WT	WT	WT	WT	WT	WT	WT
TCGA	TCGA-AA-3837-01	WT	WT	WT	WT	WT	WT	WT	WT	WT	WT	WT	WT	WT	WT	WT	WT	WT	WT	WT	WT	WT	WT	WT	WT	KRAS_p.G12V	WT	WT	WT	WT	WT	WT	WT	WT	PIK3CA_p.R88Q	WT	WT	WT	WT	WT	WT	WT	WT	WT	WT	WT	WT	WT	WT
MSKCC_Cancer_Cell_2018	P-0007997-T01-IM5	WT	WT	WT	WT	WT	WT	WT	WT	WT	WT	WT	WT	WT	BRAF_p.V600E	WT	WT	WT	WT	WT	WT	WT	WT	WT	WT	WT	WT	WT	WT	WT	WT	WT	PIK3CA_p.H1047R	WT	WT	WT	WT	WT	WT	WT	WT	WT	WT	WT	WT	WT	WT	WT	WT
DFCI_Cell_Reports_2016	coadread_dfci_2016_68	WT	WT	WT	WT	WT	WT	WT	WT	WT	WT	WT	WT	WT	WT	WT	WT	WT	WT	WT	WT	WT	WT	WT	WT	WT	WT	WT	WT	WT	WT	WT	WT	WT	WT	WT	WT	WT	WT	WT	WT	WT	WT	WT	WT	WT	WT	WT	WT
MSKCC_Cancer_Cell_2018	P-0003365-T01-IM5	WT	WT	WT	WT	WT	WT	WT	WT	WT	WT	WT	WT	WT	WT	WT	WT	WT	WT	WT	WT	WT	WT	WT	WT	WT	WT	WT	WT	WT	WT	WT	WT	WT	WT	WT	WT	WT	WT	WT	WT	WT	WT	WT	WT	WT	WT	WT	WT
TCGA	TCGA-AG-3599-01	WT	WT	WT	WT	WT	WT	WT	WT	WT	WT	WT	WT	WT	WT	WT	WT	WT	WT	WT	WT	WT	WT	KRAS_p.G12D	WT	WT	WT	WT	WT	WT	WT	WT	WT	WT	WT	WT	WT	WT	WT	WT	WT	WT	WT	WT	WT	WT	WT	WT	WT
DFCI_Cell_Reports_2016	coadread_dfci_2016_30	WT	WT	WT	WT	WT	WT	WT	WT	WT	WT	WT	WT	WT	WT	WT	WT	WT	WT	WT	WT	WT	WT	WT	WT	KRAS_p.G12V	WT	WT	WT	WT	WT	WT	WT	WT	WT	WT	WT	WT	WT	WT	WT	WT	WT	WT	WT	WT	WT	WT	WT
DFCI_Cell_Reports_2016	coadread_dfci_2016_2954	WT	WT	WT	WT	WT	WT	WT	WT	WT	WT	WT	WT	WT	WT	WT	WT	WT	WT	WT	WT	WT	WT	WT	WT	WT	WT	WT	WT	WT	WT	WT	WT	WT	WT	WT	WT	WT	WT	WT	WT	WT	WT	WT	WT	WT	WT	WT	WT
DFCI_Cell_Reports_2016	coadread_dfci_2016_3010	WT	WT	WT	WT	WT	WT	WT	WT	WT	WT	WT	WT	WT	WT	WT	WT	WT	WT	WT	WT	WT	WT	WT	WT	WT	WT	WT	WT	WT	WT	WT	WT	WT	WT	WT	WT	WT	WT	WT	WT	WT	WT	WT	WT	WT	WT	WT	WT
MSKCC_Cancer_Cell_2018	P-0006978-T01-IM5	WT	WT	WT	WT	WT	WT	WT	WT	WT	WT	WT	WT	WT	WT	WT	WT	WT	WT	WT	WT	WT	WT	WT	WT	WT	WT	WT	WT	WT	PIK3CA_p.E542K	WT	WT	WT	WT	WT	WT	WT	WT	WT	WT	WT	WT	WT	WT	WT	WT	WT	WT
DFCI_Cell_Reports_2016	coadread_dfci_2016_2369	WT	WT	WT	WT	WT	WT	WT	WT	WT	WT	WT	WT	WT	WT	WT	WT	FBXW7_p.R465H	WT	WT	WT	WT	WT	WT	WT	WT	WT	WT	WT	WT	WT	WT	WT	WT	WT	WT	WT	WT	WT	WT	WT	WT	WT	WT	WT	WT	WT	WT	WT
DFCI_Cell_Reports_2016	coadread_dfci_2016_607	WT	WT	WT	WT	WT	WT	WT	WT	WT	WT	WT	WT	WT	WT	WT	WT	WT	WT	WT	WT	WT	WT	WT	WT	WT	WT	WT	WT	WT	WT	WT	WT	WT	WT	WT	WT	WT	WT	WT	WT	WT	WT	WT	WT	WT	WT	WT	WT
TCGA	TCGA-AA-3562-01	WT	WT	WT	WT	WT	WT	WT	WT	WT	WT	WT	WT	WT	WT	WT	WT	WT	WT	WT	WT	WT	WT	WT	WT	WT	WT	WT	WT	WT	WT	WT	WT	WT	WT	WT	WT	WT	WT	WT	WT	WT	WT	WT	WT	WT	WT	WT	WT
TCGA	TCGA-A6-6141_COAD-US	WT	WT	WT	APC_p.R1114*	WT	WT	WT	WT	WT	WT	WT	WT	WT	WT	WT	WT	WT	WT	WT	KRAS_p.A146T	WT	WT	WT	WT	WT	WT	WT	WT	WT	WT	WT	WT	WT	PIK3CA_p.R88Q	WT	WT	WT	WT	WT	WT	WT	WT	WT	WT	WT	WT	WT	WT
DFCI_Cell_Reports_2016	coadread_dfci_2016_233366	WT	WT	WT	WT	WT	WT	WT	WT	WT	WT	WT	WT	WT	WT	WT	WT	WT	WT	WT	WT	WT	WT	WT	WT	WT	WT	WT	WT	PGM5_p.I98V	WT	WT	WT	WT	WT	WT	WT	WT	WT	WT	WT	WT	WT	WT	WT	WT	WT	WT	WT
TCGA	TCGA-AA-3939-01	WT	WT	WT	WT	WT	WT	WT	WT	WT	WT	WT	WT	WT	WT	WT	WT	WT	WT	WT	WT	WT	WT	KRAS_p.G12D	WT	WT	WT	WT	WT	WT	WT	PIK3CA_p.E545K	WT	WT	WT	WT	WT	WT	WT	WT	WT	WT	WT	WT	WT	WT	WT	WT	WT
DFCI_Cell_Reports_2016	coadread_dfci_2016_112874	WT	WT	WT	WT	WT	WT	WT	WT	WT	WT	WT	WT	WT	WT	WT	WT	WT	WT	WT	WT	WT	WT	WT	WT	WT	KRAS_p.G13D	WT	WT	WT	WT	WT	WT	WT	WT	WT	WT	WT	WT	WT	TP53_p.R175H	WT	WT	WT	WT	WT	WT	WT	WT
DFCI_Cell_Reports_2016	coadread_dfci_2016_66	WT	WT	WT	WT	WT	WT	WT	WT	WT	WT	WT	WT	WT	WT	WT	WT	WT	WT	WT	WT	WT	WT	WT	WT	WT	WT	WT	WT	WT	WT	WT	WT	WT	WT	WT	WT	WT	WT	WT	WT	WT	WT	WT	WT	WT	WT	WT	WT
DFCI_Cell_Reports_2016	coadread_dfci_2016_2766	WT	WT	WT	WT	WT	WT	WT	WT	WT	WT	WT	WT	WT	WT	WT	WT	WT	WT	WT	WT	WT	WT	WT	WT	WT	WT	WT	WT	WT	WT	WT	WT	WT	WT	WT	WT	WT	WT	WT	WT	WT	WT	WT	WT	WT	WT	WT	WT
MSKCC_Cancer_Cell_2018	P-0002048-T01-IM3	WT	WT	WT	WT	WT	WT	WT	WT	WT	WT	WT	WT	WT	WT	WT	WT	WT	WT	WT	WT	WT	WT	WT	WT	WT	WT	WT	WT	WT	WT	WT	WT	WT	WT	WT	WT	WT	WT	WT	WT	WT	WT	WT	WT	WT	WT	WT	WT
MSKCC_Cancer_Cell_2018	P-0003780-T01-IM5	WT	WT	WT	WT	WT	WT	WT	WT	WT	WT	WT	WT	WT	WT	WT	WT	WT	WT	WT	WT	WT	WT	KRAS_p.G12D	WT	WT	WT	WT	WT	WT	WT	WT	WT	WT	WT	WT	WT	WT	WT	WT	WT	WT	WT	WT	WT	WT	WT	WT	WT
MSKCC_Cancer_Cell_2018	P-0006819-T01-IM5	WT	WT	WT	WT	WT	WT	WT	WT	WT	WT	WT	WT	WT	WT	WT	WT	WT	WT	WT	WT	WT	WT	WT	WT	WT	WT	WT	WT	WT	WT	WT	WT	WT	WT	WT	WT	WT	WT	WT	WT	WT	WT	WT	WT	WT	WT	TP53_p.R282W	WT
MSKCC_Cancer_Cell_2018	P-0008226-T02-IM5	WT	WT	WT	WT	WT	WT	WT	WT	WT	WT	WT	WT	WT	WT	WT	WT	WT	WT	WT	WT	WT	WT	WT	WT	WT	KRAS_p.G13D	WT	WT	WT	WT	WT	PIK3CA_p.H1047R	WT	WT	WT	WT	WT	WT	WT	WT	WT	WT	WT	WT	WT	WT	WT	WT
DFCI_Cell_Reports_2016	coadread_dfci_2016_657	WT	WT	WT	WT	WT	WT	WT	WT	WT	WT	WT	WT	WT	WT	WT	WT	WT	WT	WT	WT	WT	WT	WT	WT	WT	WT	WT	WT	WT	WT	WT	WT	WT	WT	WT	WT	WT	WT	WT	WT	WT	WT	WT	WT	WT	WT	WT	WT
MSKCC_Cancer_Cell_2018	P-0007793-T01-IM5	WT	WT	WT	WT	WT	WT	WT	WT	WT	WT	WT	WT	WT	WT	WT	WT	WT	WT	WT	WT	WT	WT	WT	WT	KRAS_p.G12V	WT	WT	WT	WT	WT	WT	PIK3CA_p.H1047R	WT	WT	WT	WT	WT	WT	WT	WT	WT	WT	WT	WT	WT	WT	WT	WT
DFCI_Cell_Reports_2016	coadread_dfci_2016_3038	WT	WT	WT	WT	WT	WT	WT	WT	WT	WT	WT	WT	WT	WT	WT	WT	WT	WT	WT	WT	WT	WT	KRAS_p.G12D	WT	WT	WT	WT	WT	WT	WT	WT	WT	WT	WT	WT	WT	WT	WT	WT	WT	WT	WT	WT	WT	WT	TP53_p.R273H	WT	WT
DFCI_Cell_Reports_2016	coadread_dfci_2016_4508	WT	WT	WT	WT	WT	WT	WT	WT	WT	WT	WT	WT	WT	WT	WT	WT	WT	WT	WT	WT	WT	WT	WT	WT	WT	WT	WT	WT	WT	PIK3CA_p.E542K	WT	WT	WT	WT	WT	WT	WT	WT	WT	WT	WT	WT	WT	WT	WT	WT	WT	WT
DFCI_Cell_Reports_2016	coadread_dfci_2016_50	WT	WT	WT	WT	WT	WT	WT	WT	WT	WT	WT	WT	WT	WT	WT	WT	WT	WT	WT	WT	WT	WT	WT	WT	WT	WT	WT	WT	WT	WT	WT	WT	WT	WT	WT	WT	WT	WT	WT	WT	WT	WT	WT	WT	WT	WT	WT	WT
MSKCC_Cancer_Cell_2018	P-0007128-T01-IM5	WT	WT	WT	WT	WT	APC_p.R213*	WT	WT	WT	WT	WT	WT	WT	WT	WT	WT	WT	WT	WT	WT	WT	WT	KRAS_p.G12D	WT	WT	WT	WT	WT	WT	WT	WT	PIK3CA_p.H1047R	WT	WT	WT	WT	WT	WT	WT	WT	WT	WT	WT	WT	WT	WT	WT	WT
MSKCC_Cancer_Cell_2018	P-0000687-T01-IM3	WT	WT	WT	WT	WT	APC_p.R213*	WT	WT	WT	WT	WT	WT	WT	WT	WT	WT	WT	WT	WT	WT	WT	WT	WT	WT	WT	WT	WT	WT	WT	WT	WT	WT	WT	WT	WT	WT	WT	WT	WT	WT	WT	WT	WT	WT	WT	WT	WT	WT
MSKCC_Cancer_Cell_2018	P-0003254-T01-IM5	WT	WT	WT	WT	WT	WT	WT	WT	WT	WT	WT	WT	WT	WT	WT	WT	WT	WT	WT	WT	WT	WT	WT	WT	KRAS_p.G12V	WT	WT	WT	WT	WT	PIK3CA_p.E545K	WT	WT	WT	WT	WT	WT	WT	WT	WT	WT	WT	WT	WT	WT	WT	WT	WT
TCGA	TCGA-DC-6157-01	WT	WT	APC_p.Q1429*	WT	WT	WT	WT	WT	WT	WT	WT	WT	APC_p.R876*	WT	WT	WT	WT	WT	WT	WT	WT	WT	WT	WT	WT	WT	WT	WT	WT	WT	WT	WT	WT	WT	WT	WT	WT	WT	WT	WT	WT	WT	WT	WT	WT	WT	WT	WT
DFCI_Cell_Reports_2016	coadread_dfci_2016_412	WT	WT	WT	WT	WT	WT	WT	WT	WT	WT	WT	WT	WT	BRAF_p.V600E	WT	WT	WT	WT	WT	WT	WT	WT	WT	WT	WT	WT	WT	WT	WT	WT	WT	WT	WT	WT	WT	WT	WT	WT	WT	WT	WT	WT	WT	WT	TP53_p.R273C	WT	WT	WT
MSKCC_Cancer_Cell_2018	P-0014010-T01-IM5	WT	WT	WT	WT	WT	WT	WT	WT	WT	WT	WT	WT	WT	WT	WT	WT	WT	WT	WT	WT	WT	WT	WT	WT	WT	KRAS_p.G13D	WT	WT	WT	PIK3CA_p.E542K	WT	WT	WT	WT	WT	WT	WT	WT	WT	WT	WT	WT	WT	WT	WT	WT	WT	WT
DFCI_Cell_Reports_2016	coadread_dfci_2016_3088	WT	WT	WT	WT	WT	WT	WT	WT	WT	WT	WT	WT	WT	WT	WT	WT	WT	WT	WT	WT	WT	WT	KRAS_p.G12D	WT	WT	WT	WT	WT	WT	WT	WT	WT	WT	WT	WT	WT	WT	WT	WT	WT	WT	WT	WT	WT	WT	WT	WT	WT
MSKCC_Cancer_Cell_2018	P-0011131-T01-IM5	WT	WT	WT	WT	WT	WT	WT	WT	WT	WT	WT	WT	WT	WT	WT	WT	WT	WT	WT	WT	WT	WT	WT	WT	WT	WT	WT	WT	WT	WT	PIK3CA_p.E545K	WT	WT	WT	WT	WT	WT	WT	WT	WT	WT	WT	WT	WT	WT	WT	TP53_p.R282W	WT
TCGA	TCGA-DM-A1D6-01	WT	WT	WT	WT	WT	WT	WT	WT	WT	WT	WT	WT	WT	WT	WT	WT	WT	WT	WT	WT	WT	KRAS_p.G12C	WT	WT	WT	WT	WT	WT	WT	WT	WT	WT	WT	WT	WT	WT	WT	WT	WT	WT	WT	WT	WT	WT	WT	WT	TP53_p.R282W	WT
Genentech_Nature_2012	587364	APC_p.Q1367*	WT	WT	WT	WT	WT	WT	WT	WT	WT	WT	WT	WT	WT	WT	WT	WT	WT	WT	WT	WT	WT	KRAS_p.G12D	WT	WT	WT	WT	WT	WT	WT	WT	WT	WT	WT	WT	WT	WT	WT	WT	WT	WT	WT	WT	WT	WT	TP53_p.R273H	WT	WT
TCGA	TCGA-A6-5661-01	WT	WT	WT	WT	WT	WT	WT	WT	WT	WT	WT	WT	WT	BRAF_p.V600E	WT	FBXW7_p.R465C	WT	WT	WT	WT	WT	WT	WT	WT	WT	WT	WT	WT	WT	WT	WT	WT	WT	WT	WT	WT	WT	WT	WT	WT	WT	WT	WT	WT	WT	WT	WT	WT
MSKCC_Cancer_Cell_2018	P-0001459-T01-IM3	WT	WT	WT	WT	WT	WT	WT	WT	WT	WT	WT	WT	WT	WT	WT	WT	WT	WT	WT	WT	WT	WT	WT	WT	WT	WT	WT	WT	WT	WT	PIK3CA_p.E545K	WT	WT	WT	WT	WT	WT	WT	WT	WT	WT	WT	WT	WT	WT	WT	WT	WT
MSKCC_Cancer_Cell_2018	P-0011027-T01-IM5	WT	WT	WT	WT	WT	WT	WT	WT	WT	WT	WT	WT	WT	WT	WT	WT	WT	WT	WT	WT	WT	WT	WT	WT	WT	WT	WT	WT	WT	WT	WT	WT	WT	WT	WT	WT	WT	WT	WT	WT	WT	WT	WT	WT	TP53_p.R273C	WT	WT	WT
DFCI_Cell_Reports_2016	coadread_dfci_2016_1848	WT	WT	WT	WT	WT	WT	WT	WT	WT	WT	WT	WT	WT	WT	WT	WT	WT	WT	WT	WT	WT	KRAS_p.G12C	WT	WT	WT	WT	WT	WT	WT	WT	PIK3CA_p.E545K	WT	WT	WT	WT	WT	WT	WT	WT	WT	WT	WT	WT	WT	WT	WT	WT	WT
DFCI_Cell_Reports_2016	coadread_dfci_2016_1761	WT	WT	WT	WT	WT	WT	WT	WT	WT	WT	WT	WT	WT	WT	WT	WT	WT	WT	WT	WT	WT	WT	WT	WT	WT	WT	WT	PCBP1_p.L100Q	WT	WT	PIK3CA_p.E545K	WT	WT	WT	WT	WT	WT	WT	WT	WT	WT	WT	WT	WT	WT	WT	WT	WT
MSKCC_Cancer_Cell_2018	P-0010627-T01-IM5	WT	WT	WT	WT	WT	WT	WT	WT	WT	WT	WT	WT	WT	WT	WT	WT	WT	WT	WT	WT	WT	WT	WT	WT	KRAS_p.G12V	WT	WT	WT	WT	WT	WT	WT	WT	WT	WT	WT	WT	WT	WT	WT	WT	WT	TP53_p.R248Q	WT	WT	WT	WT	WT
DFCI_Cell_Reports_2016	coadread_dfci_2016_101930	WT	WT	WT	WT	WT	WT	WT	WT	WT	WT	WT	WT	WT	BRAF_p.V600E	WT	WT	WT	WT	WT	WT	WT	WT	WT	WT	WT	WT	WT	WT	WT	WT	WT	WT	WT	WT	WT	WT	WT	WT	WT	WT	WT	WT	WT	WT	WT	WT	WT	WT
TCGA	TCGA-DY-A1H8-01	WT	WT	WT	WT	WT	WT	WT	WT	WT	WT	WT	WT	WT	WT	WT	WT	WT	WT	WT	WT	WT	KRAS_p.G12C	WT	WT	WT	WT	WT	WT	WT	WT	WT	WT	WT	WT	WT	WT	WT	WT	WT	WT	WT	WT	WT	WT	WT	WT	WT	WT
DFCI_Cell_Reports_2016	coadread_dfci_2016_365383	WT	WT	WT	WT	WT	WT	WT	WT	WT	WT	WT	WT	WT	WT	WT	WT	WT	WT	WT	KRAS_p.A146T	WT	WT	WT	WT	WT	WT	WT	WT	WT	WT	WT	WT	WT	WT	WT	WT	WT	WT	WT	WT	WT	WT	WT	WT	WT	WT	WT	WT
MSKCC_Cancer_Cell_2018	P-0012233-T01-IM5	WT	WT	WT	WT	WT	WT	WT	WT	WT	WT	WT	WT	WT	WT	WT	WT	WT	WT	WT	WT	WT	WT	WT	WT	WT	WT	NRAS_p.Q61K	WT	WT	WT	WT	WT	WT	WT	WT	WT	WT	WT	WT	WT	WT	WT	TP53_p.R248Q	WT	WT	WT	WT	WT
DFCI_Cell_Reports_2016	coadread_dfci_2016_1227	WT	WT	WT	WT	WT	WT	WT	WT	WT	WT	WT	WT	WT	WT	WT	WT	WT	WT	WT	WT	WT	KRAS_p.G12C	WT	WT	WT	WT	WT	WT	WT	WT	WT	WT	WT	WT	WT	WT	WT	WT	WT	WT	WT	WT	WT	WT	WT	WT	WT	WT
MSKCC_Cancer_Cell_2018	P-0005762-T01-IM5	WT	WT	WT	WT	WT	WT	WT	WT	WT	WT	WT	WT	WT	WT	WT	WT	WT	WT	WT	WT	WT	WT	WT	WT	WT	WT	WT	WT	WT	WT	WT	WT	WT	WT	WT	WT	WT	WT	WT	TP53_p.R175H	WT	WT	WT	WT	WT	WT	WT	WT
MSKCC_Cancer_Cell_2018	P-0009703-T01-IM5	WT	WT	WT	WT	WT	WT	WT	WT	WT	WT	WT	WT	WT	WT	WT	WT	WT	WT	WT	WT	WT	WT	WT	WT	WT	WT	WT	WT	WT	WT	WT	WT	WT	WT	WT	WT	WT	WT	WT	WT	WT	WT	TP53_p.R248Q	WT	WT	WT	WT	WT
MSKCC_Cancer_Cell_2018	P-0010734-T01-IM5	WT	WT	WT	WT	WT	WT	WT	WT	WT	WT	WT	WT	APC_p.R876*	WT	WT	WT	WT	WT	WT	WT	WT	WT	WT	WT	WT	WT	WT	WT	WT	WT	WT	WT	WT	WT	WT	WT	WT	WT	TP53_p.G245S	WT	WT	WT	WT	WT	WT	WT	WT	WT
MSKCC_Cancer_Cell_2018	P-0000772-T01-IM3	WT	WT	WT	WT	WT	WT	WT	WT	WT	WT	WT	WT	WT	WT	WT	WT	WT	WT	WT	WT	WT	WT	WT	WT	WT	WT	WT	WT	WT	WT	WT	WT	WT	WT	WT	WT	WT	WT	WT	WT	WT	WT	TP53_p.R248Q	WT	WT	WT	WT	WT
TCGA	TCGA-A6-5662-01	WT	WT	WT	WT	WT	WT	WT	WT	WT	WT	WT	WT	WT	WT	WT	WT	WT	WT	WT	WT	WT	WT	WT	WT	KRAS_p.G12V	WT	WT	WT	WT	WT	WT	WT	WT	WT	WT	WT	WT	WT	WT	WT	WT	WT	WT	WT	WT	WT	WT	WT
MSKCC_Cancer_Cell_2018	P-0000682-T01-IM3	WT	WT	APC_p.Q1429*	WT	WT	WT	WT	WT	WT	WT	WT	WT	WT	WT	WT	WT	WT	WT	GNAS_p.R201H	WT	WT	WT	KRAS_p.G12D	WT	WT	WT	WT	WT	WT	PIK3CA_p.E542K	WT	WT	WT	WT	WT	WT	WT	WT	WT	WT	WT	WT	WT	WT	WT	WT	WT	WT
UNSW_Cancer_Spectrum_2019	CRC_62	WT	WT	WT	WT	WT	WT	WT	WT	WT	APC_p.R499*	WT	WT	WT	WT	WT	WT	WT	WT	WT	WT	WT	WT	WT	WT	WT	KRAS_p.G13D	WT	WT	WT	PIK3CA_p.E542K	WT	WT	WT	WT	WT	WT	WT	WT	WT	WT	WT	WT	WT	WT	WT	WT	WT	WT
MSKCC_Cancer_Cell_2018	P-0000862-T01-IM3	WT	WT	WT	WT	WT	WT	WT	WT	WT	WT	WT	WT	WT	WT	WT	WT	WT	WT	WT	WT	WT	WT	WT	WT	WT	WT	WT	WT	WT	WT	WT	WT	WT	WT	WT	WT	WT	WT	WT	WT	WT	WT	WT	WT	TP53_p.R273C	WT	WT	WT
MSKCC_Cancer_Cell_2018	P-0013495-T01-IM5	WT	WT	WT	WT	WT	WT	WT	WT	WT	WT	WT	WT	WT	WT	WT	WT	WT	WT	WT	WT	WT	WT	KRAS_p.G12D	WT	WT	WT	WT	WT	WT	WT	WT	WT	WT	WT	WT	WT	WT	WT	WT	WT	WT	WT	WT	WT	WT	WT	WT	WT
DFCI_Cell_Reports_2016	coadread_dfci_2016_3399	WT	WT	WT	WT	WT	WT	WT	WT	WT	WT	WT	WT	WT	WT	WT	WT	WT	WT	WT	WT	WT	WT	WT	WT	WT	WT	WT	WT	WT	WT	WT	WT	WT	WT	WT	WT	WT	WT	WT	WT	WT	WT	WT	WT	WT	WT	WT	WT
TCGA	TCGA-AG-3593-01	WT	WT	WT	WT	WT	WT	WT	WT	WT	WT	WT	WT	WT	WT	WT	WT	WT	WT	WT	WT	WT	WT	WT	WT	WT	WT	WT	WT	WT	WT	WT	WT	WT	WT	WT	WT	WT	WT	WT	WT	WT	WT	WT	WT	WT	WT	WT	WT
MSKCC_Cancer_Cell_2018	P-0001469-T01-IM3	WT	WT	WT	WT	WT	WT	WT	WT	WT	APC_p.R499*	WT	WT	WT	WT	WT	WT	WT	WT	WT	WT	WT	WT	WT	WT	WT	WT	WT	WT	WT	WT	WT	WT	WT	WT	WT	WT	WT	WT	WT	WT	WT	WT	WT	WT	WT	WT	WT	WT
DFCI_Cell_Reports_2016	coadread_dfci_2016_2279	WT	WT	WT	WT	WT	WT	WT	WT	WT	WT	WT	WT	WT	WT	WT	WT	WT	WT	WT	WT	WT	WT	WT	WT	WT	WT	WT	WT	WT	WT	WT	WT	WT	WT	WT	WT	WT	WT	WT	WT	WT	WT	WT	WT	WT	TP53_p.R273H	WT	WT
TCGA	TCGA-4T-AA8H-01	WT	WT	WT	WT	WT	WT	WT	WT	WT	WT	WT	WT	WT	WT	WT	WT	WT	WT	WT	WT	WT	WT	WT	WT	KRAS_p.G12V	WT	WT	WT	WT	WT	WT	WT	WT	WT	WT	WT	WT	WT	WT	WT	WT	WT	WT	WT	WT	WT	WT	WT
MSKCC_Cancer_Cell_2018	P-0002547-T01-IM3	WT	WT	WT	WT	WT	WT	WT	WT	WT	WT	WT	APC_p.R564*	WT	WT	WT	WT	WT	FBXW7_p.R505C	WT	WT	WT	WT	WT	WT	WT	WT	WT	WT	WT	WT	WT	WT	WT	WT	WT	WT	WT	WT	WT	TP53_p.R175H	WT	WT	WT	WT	WT	WT	WT	WT
DFCI_Cell_Reports_2016	coadread_dfci_2016_3319	WT	WT	WT	WT	WT	WT	WT	WT	WT	WT	WT	WT	WT	BRAF_p.V600E	WT	FBXW7_p.R465C	WT	WT	WT	WT	WT	WT	WT	WT	WT	WT	WT	WT	WT	WT	WT	WT	WT	WT	WT	WT	WT	WT	WT	WT	WT	WT	WT	WT	WT	WT	WT	WT
DFCI_Cell_Reports_2016	coadread_dfci_2016_2284	WT	WT	WT	WT	WT	WT	WT	WT	WT	WT	WT	WT	WT	WT	WT	WT	WT	WT	WT	WT	WT	WT	WT	WT	WT	WT	WT	WT	WT	WT	WT	WT	WT	WT	WT	WT	WT	WT	WT	WT	WT	WT	WT	WT	WT	WT	WT	WT
TCGA	TCGA-AA-3688-01	WT	WT	WT	WT	WT	WT	WT	WT	WT	WT	WT	WT	WT	WT	WT	WT	WT	WT	WT	WT	WT	WT	WT	WT	WT	WT	WT	WT	WT	WT	WT	WT	WT	WT	WT	WT	WT	WT	WT	WT	WT	WT	WT	WT	WT	WT	WT	WT
DFCI_Cell_Reports_2016	coadread_dfci_2016_3417	WT	WT	WT	WT	WT	WT	WT	WT	WT	WT	WT	WT	WT	WT	WT	WT	WT	WT	WT	WT	WT	WT	WT	WT	WT	WT	WT	WT	WT	WT	WT	WT	WT	WT	WT	WT	WT	WT	WT	WT	WT	WT	WT	WT	WT	WT	WT	WT
TCGA	TCGA-AA-A02R-01	WT	WT	WT	WT	WT	WT	WT	WT	WT	WT	WT	WT	WT	BRAF_p.V600E	WT	WT	WT	WT	WT	WT	WT	WT	WT	WT	WT	WT	WT	WT	WT	WT	WT	WT	WT	WT	WT	WT	WT	WT	WT	WT	WT	WT	WT	WT	WT	WT	WT	WT
MSKCC_Cancer_Cell_2018	P-0007144-T01-IM5	WT	WT	WT	WT	WT	WT	WT	WT	WT	WT	WT	WT	WT	WT	WT	WT	WT	WT	WT	WT	WT	WT	WT	WT	WT	WT	WT	WT	WT	WT	WT	WT	WT	WT	WT	WT	WT	WT	WT	WT	WT	WT	WT	WT	WT	WT	WT	WT
DFCI_Cell_Reports_2016	coadread_dfci_2016_1153	WT	WT	WT	WT	WT	WT	WT	WT	WT	WT	WT	WT	WT	WT	WT	WT	WT	WT	WT	WT	WT	WT	WT	WT	WT	WT	WT	WT	WT	WT	WT	WT	WT	WT	WT	WT	WT	WT	WT	WT	WT	WT	TP53_p.R248Q	WT	WT	WT	WT	WT
Genentech_Nature_2012	587232	WT	WT	WT	WT	WT	WT	WT	WT	WT	WT	WT	WT	WT	WT	WT	WT	WT	WT	WT	WT	WT	WT	KRAS_p.G12D	WT	WT	WT	WT	WT	WT	WT	WT	WT	WT	WT	WT	WT	WT	SMAD4_p.R361H	WT	WT	WT	WT	WT	WT	WT	WT	WT	WT
Genentech_Nature_2012	587284	WT	WT	WT	WT	WT	WT	WT	WT	WT	WT	WT	WT	WT	BRAF_p.V600E	WT	FBXW7_p.R465C	WT	WT	WT	WT	WT	WT	WT	WT	WT	WT	WT	WT	WT	WT	WT	WT	WT	WT	WT	WT	WT	WT	WT	WT	WT	WT	WT	WT	WT	WT	WT	WT
TCGA	TCGA-CM-6674-01	WT	WT	WT	WT	WT	WT	WT	WT	WT	WT	WT	WT	WT	WT	WT	WT	WT	WT	WT	WT	WT	WT	KRAS_p.G12D	WT	WT	WT	WT	WT	WT	WT	WT	WT	WT	WT	WT	WT	WT	WT	WT	WT	WT	WT	WT	WT	WT	WT	WT	WT
MSKCC_Cancer_Cell_2018	P-0002475-T01-IM3	WT	WT	WT	WT	WT	WT	APC_p.R216*	WT	WT	WT	WT	WT	WT	WT	WT	WT	WT	WT	WT	WT	WT	WT	KRAS_p.G12D	WT	WT	KRAS_p.G13D	WT	WT	WT	WT	WT	WT	WT	WT	WT	WT	WT	WT	WT	WT	WT	WT	WT	WT	WT	WT	WT	WT
DFCI_Cell_Reports_2016	coadread_dfci_2016_2418	WT	WT	WT	WT	WT	WT	WT	WT	WT	WT	WT	WT	WT	WT	WT	WT	WT	WT	WT	WT	WT	WT	WT	WT	WT	WT	WT	WT	WT	WT	WT	WT	WT	WT	WT	WT	WT	WT	TP53_p.G245S	WT	WT	WT	WT	WT	WT	WT	WT	WT
DFCI_Cell_Reports_2016	coadread_dfci_2016_356	WT	WT	WT	WT	WT	WT	WT	WT	WT	WT	WT	WT	WT	WT	CHEK2_p.K373E	WT	WT	WT	WT	WT	WT	WT	WT	WT	WT	WT	WT	WT	WT	WT	WT	WT	WT	WT	WT	WT	WT	WT	WT	WT	WT	WT	WT	WT	WT	WT	WT	WT
TCGA	TCGA-G4-6628-01	WT	WT	WT	WT	WT	WT	WT	WT	WT	WT	WT	WT	WT	BRAF_p.V600E	WT	WT	WT	WT	WT	WT	WT	WT	WT	WT	WT	WT	WT	WT	WT	WT	WT	WT	WT	PIK3CA_p.R88Q	WT	WT	SMAD4_p.R361C	WT	WT	WT	WT	WT	WT	WT	WT	WT	WT	WT
Genentech_Nature_2012	587368	WT	WT	WT	WT	WT	WT	WT	WT	WT	WT	WT	WT	WT	WT	WT	WT	WT	WT	WT	WT	WT	WT	WT	WT	KRAS_p.G12V	WT	WT	WT	WT	WT	WT	WT	WT	WT	WT	WT	WT	WT	WT	TP53_p.R175H	WT	WT	WT	WT	WT	WT	WT	WT
DFCI_Cell_Reports_2016	coadread_dfci_2016_492	WT	WT	WT	WT	WT	WT	WT	WT	WT	WT	WT	WT	WT	WT	WT	WT	WT	WT	WT	WT	WT	WT	WT	WT	WT	WT	WT	WT	WT	WT	WT	WT	WT	WT	WT	WT	WT	WT	WT	WT	WT	WT	WT	WT	WT	WT	WT	WT
TCGA	TCGA-D5-6537-01	WT	WT	WT	WT	WT	WT	WT	WT	WT	WT	WT	WT	WT	WT	WT	WT	WT	WT	WT	WT	WT	WT	WT	WT	WT	WT	WT	WT	WT	WT	WT	WT	WT	WT	WT	WT	WT	WT	WT	WT	WT	WT	WT	WT	WT	WT	WT	WT
MSKCC_Cancer_Cell_2018	P-0009252-T01-IM5	WT	WT	WT	WT	WT	WT	WT	WT	WT	WT	WT	WT	WT	WT	WT	WT	WT	WT	WT	WT	WT	WT	WT	WT	WT	WT	WT	WT	WT	WT	WT	WT	WT	WT	WT	WT	WT	WT	WT	WT	WT	WT	WT	WT	WT	WT	WT	WT
MSKCC_Cancer_Cell_2018	P-0011484-T01-IM5	WT	WT	WT	WT	WT	WT	WT	WT	WT	WT	WT	WT	WT	WT	WT	WT	WT	WT	WT	WT	WT	WT	WT	WT	WT	WT	WT	WT	WT	WT	WT	WT	WT	WT	WT	WT	WT	WT	WT	WT	WT	WT	WT	WT	WT	WT	WT	WT
TCGA	TCGA-DM-A28K-01	WT	WT	WT	WT	WT	WT	WT	WT	WT	WT	WT	WT	WT	WT	WT	WT	WT	WT	WT	WT	WT	WT	KRAS_p.G12D	WT	WT	WT	WT	WT	WT	WT	WT	WT	WT	WT	WT	WT	WT	WT	WT	WT	WT	WT	WT	WT	WT	WT	WT	WT
DFCI_Cell_Reports_2016	coadread_dfci_2016_2957	WT	WT	WT	WT	WT	WT	WT	WT	WT	WT	WT	WT	WT	WT	WT	WT	WT	WT	WT	WT	WT	WT	WT	WT	WT	WT	WT	WT	WT	WT	WT	WT	WT	WT	WT	WT	WT	WT	WT	WT	WT	WT	WT	WT	WT	WT	TP53_p.R282W	WT
UNSW_Cancer_Spectrum_2019	CRC_42	WT	WT	WT	WT	WT	WT	WT	WT	WT	WT	WT	WT	APC_p.R876*	WT	WT	WT	WT	WT	WT	WT	WT	WT	WT	WT	WT	WT	WT	WT	WT	WT	WT	WT	WT	WT	WT	WT	WT	WT	WT	WT	WT	WT	WT	WT	WT	WT	WT	WT
DFCI_Cell_Reports_2016	coadread_dfci_2016_3539	WT	WT	WT	WT	WT	WT	WT	WT	WT	WT	WT	WT	WT	WT	WT	WT	WT	WT	WT	WT	WT	WT	WT	WT	WT	WT	WT	WT	WT	WT	WT	WT	WT	WT	WT	WT	WT	WT	WT	TP53_p.R175H	WT	WT	WT	WT	WT	WT	WT	WT
DFCI_Cell_Reports_2016	coadread_dfci_2016_33	WT	WT	WT	WT	WT	WT	WT	WT	WT	WT	WT	WT	WT	BRAF_p.V600E	WT	WT	WT	WT	WT	WT	WT	WT	WT	WT	WT	WT	WT	WT	WT	WT	WT	WT	WT	WT	WT	WT	WT	WT	WT	WT	WT	WT	WT	WT	WT	WT	WT	WT
MSKCC_Cancer_Cell_2018	P-0007490-T01-IM5	WT	WT	WT	WT	WT	WT	WT	WT	WT	WT	WT	WT	WT	WT	WT	WT	WT	WT	WT	WT	WT	WT	WT	WT	WT	WT	WT	WT	WT	WT	WT	WT	WT	WT	WT	WT	WT	WT	WT	WT	WT	WT	TP53_p.R248Q	WT	WT	WT	WT	WT
UNSW_Cancer_Spectrum_2019	CRC_74	APC_p.Q1367*	WT	WT	WT	WT	WT	WT	WT	WT	WT	WT	WT	WT	WT	WT	WT	WT	WT	WT	WT	WT	WT	WT	WT	WT	WT	WT	WT	WT	WT	WT	WT	WT	WT	WT	WT	WT	WT	WT	WT	WT	WT	WT	WT	WT	WT	WT	WT
TCGA	TCGA-DM-A28H-01	WT	WT	WT	WT	APC_p.R1450*	WT	WT	WT	WT	WT	WT	WT	WT	WT	WT	WT	WT	WT	WT	WT	WT	WT	WT	WT	WT	WT	WT	WT	WT	WT	WT	WT	WT	WT	WT	WT	WT	WT	WT	TP53_p.R175H	WT	WT	WT	WT	WT	WT	WT	WT
DFCI_Cell_Reports_2016	coadread_dfci_2016_186	WT	WT	WT	WT	WT	WT	WT	WT	WT	WT	WT	WT	WT	WT	WT	WT	WT	WT	WT	WT	WT	WT	WT	WT	WT	WT	WT	WT	WT	WT	WT	WT	WT	WT	WT	WT	WT	WT	WT	WT	WT	WT	WT	WT	WT	TP53_p.R273H	WT	WT
MSKCC_Cancer_Cell_2018	P-0002994-T01-IM3	WT	WT	WT	WT	WT	WT	WT	WT	WT	WT	WT	WT	WT	WT	WT	WT	WT	WT	WT	WT	WT	WT	WT	WT	WT	WT	WT	WT	WT	WT	WT	WT	WT	WT	WT	WT	WT	WT	WT	WT	WT	WT	WT	WT	WT	WT	TP53_p.R282W	WT
DFCI_Cell_Reports_2016	coadread_dfci_2016_663	WT	WT	WT	WT	WT	WT	WT	WT	WT	WT	WT	WT	WT	WT	WT	WT	WT	WT	WT	WT	WT	WT	WT	WT	WT	WT	WT	WT	WT	WT	WT	WT	WT	WT	WT	WT	WT	WT	WT	WT	WT	WT	WT	WT	WT	WT	WT	WT
MSKCC_Cancer_Cell_2018	P-0008540-T01-IM5	WT	WT	WT	WT	WT	WT	WT	WT	WT	WT	WT	WT	WT	WT	WT	WT	WT	WT	WT	KRAS_p.A146T	WT	WT	WT	WT	WT	WT	WT	WT	WT	WT	WT	WT	WT	WT	WT	WT	WT	WT	WT	WT	WT	WT	WT	WT	WT	WT	WT	WT
TCGA	TCGA-AA-3543-01	WT	WT	WT	WT	WT	WT	WT	WT	WT	WT	WT	WT	WT	BRAF_p.V600E	WT	WT	WT	WT	WT	WT	WT	WT	WT	WT	WT	WT	WT	WT	WT	WT	WT	WT	WT	WT	WT	WT	WT	WT	WT	WT	WT	WT	WT	WT	WT	WT	WT	WT
DFCI_Cell_Reports_2016	coadread_dfci_2016_3651	WT	WT	WT	WT	WT	WT	WT	WT	WT	WT	WT	WT	WT	WT	WT	WT	WT	WT	WT	WT	WT	WT	WT	WT	WT	WT	WT	WT	WT	WT	WT	WT	WT	WT	WT	WT	WT	WT	WT	WT	WT	WT	WT	WT	WT	WT	WT	WT
MSKCC_Cancer_Cell_2018	P-0000745-T01-IM3	APC_p.Q1367*	WT	WT	WT	WT	WT	WT	WT	WT	WT	WT	WT	WT	WT	WT	WT	WT	WT	WT	WT	WT	WT	KRAS_p.G12D	WT	WT	WT	WT	WT	WT	WT	WT	WT	WT	WT	WT	WT	WT	SMAD4_p.R361H	WT	TP53_p.R175H	WT	WT	WT	WT	WT	WT	WT	WT
DFCI_Cell_Reports_2016	coadread_dfci_2016_180077	WT	WT	WT	WT	WT	WT	WT	WT	WT	WT	WT	WT	WT	BRAF_p.V600E	WT	WT	WT	WT	WT	WT	WT	WT	WT	WT	WT	WT	WT	WT	WT	WT	WT	WT	WT	WT	WT	WT	WT	WT	WT	WT	WT	WT	WT	WT	WT	WT	WT	WT
MSKCC_Cancer_Cell_2018	P-0009139-T01-IM5	WT	WT	WT	WT	WT	WT	WT	WT	WT	WT	WT	WT	WT	WT	WT	WT	WT	WT	WT	WT	WT	WT	WT	WT	WT	WT	WT	WT	WT	WT	WT	WT	WT	WT	WT	WT	WT	WT	WT	WT	WT	WT	WT	WT	WT	WT	WT	WT
DFCI_Cell_Reports_2016	coadread_dfci_2016_331889	WT	WT	WT	WT	WT	WT	WT	WT	WT	WT	WT	WT	WT	BRAF_p.V600E	WT	WT	WT	WT	WT	WT	WT	WT	WT	WT	WT	WT	WT	WT	WT	WT	WT	WT	WT	WT	WT	WT	WT	WT	WT	WT	WT	WT	WT	WT	WT	WT	WT	WT
MSKCC_Cancer_Cell_2018	P-0010074-T01-IM5	WT	WT	WT	WT	WT	WT	WT	WT	WT	WT	WT	WT	WT	WT	WT	FBXW7_p.R465C	WT	WT	WT	WT	WT	WT	WT	WT	WT	WT	WT	WT	WT	WT	WT	WT	WT	WT	WT	WT	WT	WT	WT	WT	TP53_p.R196*	WT	WT	WT	WT	WT	WT	WT
DFCI_Cell_Reports_2016	coadread_dfci_2016_2946	WT	WT	WT	WT	WT	WT	WT	WT	WT	WT	WT	WT	WT	WT	WT	WT	WT	WT	WT	WT	WT	WT	WT	WT	WT	WT	WT	WT	WT	WT	WT	WT	WT	WT	WT	WT	WT	WT	WT	WT	WT	WT	WT	WT	WT	WT	WT	WT
MSKCC_Cancer_Cell_2018	P-0006766-T01-IM5	WT	WT	WT	WT	WT	WT	WT	WT	WT	WT	WT	WT	WT	WT	WT	WT	WT	WT	WT	WT	WT	WT	WT	WT	WT	WT	WT	WT	WT	WT	WT	WT	WT	WT	WT	WT	WT	WT	WT	WT	WT	WT	WT	WT	WT	WT	WT	WT
MSKCC_Cancer_Cell_2018	P-0009114-T01-IM5	WT	WT	WT	WT	WT	WT	WT	WT	WT	WT	WT	WT	WT	WT	WT	WT	WT	WT	WT	WT	WT	WT	WT	WT	WT	WT	WT	WT	WT	WT	WT	WT	WT	WT	WT	WT	WT	WT	WT	WT	WT	WT	WT	WT	TP53_p.R273C	WT	WT	WT
DFCI_Cell_Reports_2016	coadread_dfci_2016_1206	WT	WT	WT	WT	WT	WT	WT	WT	WT	WT	WT	WT	WT	WT	WT	WT	WT	WT	WT	WT	WT	WT	WT	WT	WT	WT	WT	WT	WT	WT	WT	WT	WT	WT	WT	WT	WT	WT	WT	WT	WT	WT	WT	WT	WT	WT	WT	WT
DFCI_Cell_Reports_2016	coadread_dfci_2016_2410	WT	WT	WT	WT	WT	WT	WT	WT	WT	WT	WT	WT	WT	WT	WT	WT	WT	WT	WT	WT	WT	WT	WT	WT	WT	WT	WT	WT	WT	WT	WT	WT	WT	WT	WT	WT	WT	WT	WT	WT	WT	WT	WT	WT	WT	WT	WT	WT
MSKCC_Cancer_Cell_2018	P-0001693-T02-IM3	WT	WT	WT	WT	WT	WT	WT	WT	WT	WT	WT	WT	WT	WT	WT	WT	WT	WT	WT	WT	WT	WT	KRAS_p.G12D	WT	WT	WT	WT	WT	WT	WT	WT	WT	WT	WT	WT	WT	WT	WT	WT	WT	WT	WT	WT	WT	WT	WT	TP53_p.R282W	WT
MSKCC_Cancer_Cell_2018	P-0005327-T01-IM5	WT	WT	WT	WT	WT	WT	WT	WT	WT	WT	WT	WT	WT	WT	WT	WT	WT	WT	WT	WT	WT	KRAS_p.G12C	WT	WT	WT	WT	WT	WT	WT	WT	WT	WT	WT	WT	WT	WT	WT	WT	WT	WT	WT	WT	WT	WT	WT	WT	WT	WT
DFCI_Cell_Reports_2016	coadread_dfci_2016_1245	WT	WT	WT	WT	WT	WT	WT	WT	WT	WT	WT	WT	WT	WT	WT	WT	WT	WT	WT	WT	WT	WT	WT	WT	WT	WT	WT	WT	WT	WT	WT	WT	WT	WT	WT	WT	WT	WT	WT	WT	WT	WT	WT	WT	WT	WT	TP53_p.R282W	WT
TCGA	TCGA-CM-6169-01	WT	WT	WT	WT	WT	WT	WT	WT	WT	WT	WT	WT	WT	WT	WT	WT	WT	WT	WT	WT	WT	WT	WT	WT	WT	WT	WT	WT	WT	WT	WT	WT	WT	WT	WT	WT	WT	WT	WT	WT	WT	WT	WT	WT	WT	WT	WT	WT
MSKCC_Cancer_Cell_2018	P-0010360-T01-IM5	WT	WT	WT	WT	WT	WT	WT	WT	WT	WT	WT	WT	WT	WT	WT	WT	WT	WT	WT	WT	WT	WT	WT	WT	WT	WT	WT	WT	WT	WT	WT	WT	WT	WT	WT	WT	WT	WT	WT	WT	WT	WT	WT	WT	WT	WT	WT	WT
DFCI_Cell_Reports_2016	coadread_dfci_2016_140903	WT	WT	WT	WT	WT	WT	WT	WT	WT	WT	WT	WT	WT	BRAF_p.V600E	WT	FBXW7_p.R465C	WT	WT	GNAS_p.R201H	WT	WT	WT	WT	WT	WT	WT	WT	WT	WT	WT	WT	WT	WT	WT	WT	WT	WT	WT	WT	WT	WT	WT	WT	WT	WT	WT	WT	WT
DFCI_Cell_Reports_2016	coadread_dfci_2016_372	WT	WT	WT	WT	WT	WT	WT	WT	WT	WT	WT	WT	WT	WT	WT	WT	WT	WT	WT	WT	WT	WT	WT	WT	WT	WT	WT	WT	WT	WT	WT	WT	WT	WT	WT	WT	WT	WT	WT	WT	WT	WT	WT	WT	WT	WT	WT	WT
MSKCC_Cancer_Cell_2018	P-0009826-T01-IM5	WT	WT	WT	WT	WT	WT	WT	WT	WT	WT	WT	WT	WT	WT	WT	WT	WT	WT	WT	WT	WT	WT	WT	WT	WT	WT	WT	WT	WT	WT	WT	WT	WT	WT	WT	WT	WT	WT	WT	WT	TP53_p.R196*	WT	WT	WT	WT	WT	WT	WT
MSKCC_Cancer_Cell_2018	P-0001640-T01-IM3	WT	WT	WT	WT	WT	WT	WT	WT	WT	WT	WT	WT	WT	WT	WT	WT	WT	WT	WT	WT	WT	WT	WT	WT	WT	WT	WT	WT	WT	WT	WT	WT	WT	WT	WT	WT	WT	WT	WT	TP53_p.R175H	WT	WT	WT	WT	WT	WT	WT	WT
DFCI_Cell_Reports_2016	coadread_dfci_2016_3699	WT	WT	WT	WT	WT	WT	WT	WT	WT	WT	WT	WT	WT	WT	WT	WT	WT	WT	WT	WT	WT	WT	WT	WT	WT	WT	WT	WT	WT	WT	WT	WT	WT	WT	WT	WT	WT	WT	WT	WT	WT	WT	WT	WT	WT	WT	WT	WT
MSKCC_Cancer_Cell_2018	P-0006960-T01-IM5	WT	WT	WT	APC_p.R1114*	WT	WT	WT	WT	WT	WT	WT	WT	WT	WT	WT	WT	WT	WT	WT	KRAS_p.A146T	WT	WT	WT	WT	WT	WT	WT	WT	WT	WT	WT	WT	WT	WT	WT	WT	WT	WT	WT	TP53_p.R175H	WT	WT	WT	WT	WT	WT	WT	WT
TCGA	TCGA-CI-6619-01	WT	WT	WT	WT	WT	WT	WT	WT	WT	WT	WT	WT	WT	WT	WT	WT	WT	WT	WT	WT	WT	WT	WT	WT	WT	WT	WT	WT	WT	WT	WT	WT	WT	WT	WT	WT	WT	WT	WT	WT	WT	WT	WT	WT	WT	WT	WT	WT
MSKCC_Cancer_Cell_2018	P-0011014-T01-IM5	WT	WT	WT	WT	WT	WT	WT	WT	WT	WT	WT	WT	WT	WT	WT	WT	WT	WT	WT	WT	WT	WT	WT	WT	KRAS_p.G12V	WT	WT	WT	WT	WT	WT	WT	WT	WT	WT	WT	WT	WT	WT	WT	WT	WT	WT	WT	WT	WT	WT	WT
DFCI_Cell_Reports_2016	coadread_dfci_2016_3101	WT	WT	WT	WT	WT	WT	WT	WT	WT	WT	WT	WT	WT	WT	WT	WT	WT	WT	WT	WT	WT	WT	WT	WT	WT	WT	WT	WT	WT	WT	WT	WT	WT	WT	WT	WT	WT	WT	WT	WT	WT	WT	WT	WT	WT	WT	WT	WT
MSKCC_Cancer_Cell_2018	P-0002565-T01-IM3	WT	WT	WT	WT	WT	WT	WT	WT	WT	WT	WT	WT	WT	WT	WT	WT	WT	WT	WT	WT	WT	WT	WT	WT	KRAS_p.G12V	WT	WT	WT	WT	WT	WT	WT	WT	WT	WT	WT	WT	WT	WT	WT	WT	WT	WT	WT	WT	WT	WT	WT
TCGA	TCGA-EI-7002-01	WT	WT	WT	WT	WT	APC_p.R213*	WT	WT	WT	WT	WT	WT	WT	WT	WT	WT	WT	WT	WT	WT	WT	WT	WT	WT	KRAS_p.G12V	WT	WT	WT	WT	WT	WT	WT	WT	WT	WT	WT	WT	WT	WT	WT	WT	WT	WT	WT	WT	WT	TP53_p.R282W	WT
MSKCC_Cancer_Cell_2018	P-0008173-T01-IM5	WT	WT	WT	WT	WT	WT	WT	WT	WT	WT	WT	WT	WT	WT	WT	WT	WT	WT	WT	WT	WT	WT	WT	WT	WT	WT	WT	WT	WT	WT	WT	WT	WT	WT	WT	WT	WT	WT	WT	WT	WT	WT	WT	TP53_p.R248W	WT	WT	WT	WT
DFCI_Cell_Reports_2016	coadread_dfci_2016_171816	WT	WT	WT	WT	WT	WT	WT	WT	WT	WT	WT	WT	WT	WT	WT	WT	WT	WT	WT	WT	WT	WT	WT	WT	WT	WT	WT	WT	WT	WT	WT	WT	WT	WT	WT	WT	WT	WT	WT	WT	WT	WT	WT	WT	WT	WT	WT	WT
DFCI_Cell_Reports_2016	coadread_dfci_2016_4538	WT	WT	WT	WT	WT	WT	WT	WT	WT	WT	WT	WT	WT	WT	WT	WT	WT	WT	GNAS_p.R201H	WT	WT	WT	WT	WT	WT	WT	NRAS_p.Q61K	WT	WT	WT	WT	WT	WT	WT	WT	WT	WT	WT	WT	WT	WT	WT	WT	WT	WT	WT	WT	WT
MSKCC_Cancer_Cell_2018	P-0000703-T01-IM3	WT	WT	WT	WT	WT	WT	WT	WT	WT	WT	WT	WT	WT	WT	WT	WT	WT	WT	WT	WT	WT	WT	WT	WT	WT	WT	WT	WT	WT	WT	WT	WT	WT	WT	WT	WT	WT	WT	WT	WT	WT	WT	WT	WT	WT	WT	WT	WT
MSKCC_Cancer_Cell_2018	P-0012877-T01-IM5	WT	WT	WT	WT	WT	WT	WT	WT	WT	WT	WT	APC_p.R564*	WT	WT	WT	WT	WT	WT	WT	WT	WT	WT	KRAS_p.G12D	WT	WT	WT	WT	WT	WT	WT	WT	WT	WT	WT	WT	WT	WT	WT	WT	WT	WT	WT	WT	WT	TP53_p.R273C	WT	WT	WT
DFCI_Cell_Reports_2016	coadread_dfci_2016_3443	WT	WT	WT	WT	WT	WT	WT	WT	WT	WT	WT	WT	WT	WT	WT	WT	WT	WT	WT	WT	WT	WT	WT	WT	WT	WT	WT	WT	WT	WT	WT	WT	WT	WT	WT	WT	WT	SMAD4_p.R361H	WT	WT	WT	WT	WT	WT	WT	WT	WT	WT
MSKCC_Cancer_Cell_2018	P-0002078-T01-IM3	WT	WT	WT	WT	WT	WT	WT	WT	WT	WT	WT	WT	WT	WT	WT	WT	WT	WT	WT	WT	WT	WT	WT	WT	WT	WT	WT	WT	WT	WT	WT	WT	WT	WT	WT	WT	WT	WT	WT	WT	WT	WT	WT	WT	WT	WT	WT	WT
MSKCC_Cancer_Cell_2018	P-0009850-T01-IM5	WT	WT	WT	WT	WT	WT	WT	WT	APC_p.R283*	WT	WT	WT	WT	WT	WT	WT	WT	WT	WT	WT	WT	WT	WT	WT	WT	WT	WT	WT	WT	WT	WT	WT	WT	WT	WT	WT	WT	WT	WT	WT	WT	WT	WT	WT	WT	WT	WT	WT
MSKCC_Cancer_Cell_2018	P-0001104-T01-IM3	WT	WT	WT	WT	WT	WT	WT	WT	WT	WT	WT	WT	WT	BRAF_p.V600E	WT	WT	WT	WT	WT	WT	WT	WT	WT	WT	WT	WT	WT	WT	WT	WT	WT	WT	WT	WT	WT	WT	WT	WT	WT	WT	WT	WT	WT	WT	WT	TP53_p.R273H	WT	WT
MSKCC_Cancer_Cell_2018	P-0013285-T01-IM5	WT	WT	WT	APC_p.R1114*	WT	WT	WT	WT	WT	WT	WT	WT	WT	WT	WT	WT	WT	WT	WT	WT	WT	WT	WT	WT	WT	WT	WT	WT	WT	WT	WT	WT	WT	WT	WT	WT	WT	WT	WT	WT	WT	WT	WT	WT	WT	WT	TP53_p.R282W	WT
DFCI_Cell_Reports_2016	coadread_dfci_2016_3705	WT	WT	WT	WT	WT	WT	WT	WT	WT	WT	WT	WT	WT	WT	WT	WT	FBXW7_p.R465H	WT	WT	WT	WT	WT	WT	WT	WT	KRAS_p.G13D	WT	WT	WT	WT	WT	WT	WT	WT	WT	WT	WT	WT	WT	WT	WT	WT	WT	WT	WT	WT	WT	WT
DFCI_Cell_Reports_2016	coadread_dfci_2016_106	WT	WT	WT	WT	WT	WT	WT	WT	WT	WT	WT	WT	WT	WT	WT	WT	WT	WT	WT	WT	WT	WT	KRAS_p.G12D	WT	WT	WT	WT	WT	WT	WT	WT	WT	WT	WT	WT	WT	WT	WT	WT	WT	WT	WT	WT	WT	WT	WT	WT	WT
MSKCC_Cancer_Cell_2018	P-0013375-T01-IM5	WT	WT	WT	WT	WT	WT	WT	WT	WT	WT	WT	WT	WT	WT	WT	WT	WT	WT	WT	WT	WT	WT	WT	WT	WT	WT	WT	WT	WT	WT	WT	WT	WT	WT	WT	WT	WT	WT	WT	WT	WT	TP53_p.R213*	WT	WT	WT	WT	WT	WT
MSKCC_Cancer_Cell_2018	P-0000675-T02-IM3	WT	WT	WT	WT	WT	WT	WT	WT	WT	APC_p.R499*	WT	WT	WT	WT	WT	WT	WT	WT	WT	WT	WT	WT	WT	WT	WT	WT	WT	WT	WT	WT	WT	WT	WT	WT	WT	WT	WT	WT	WT	WT	WT	WT	WT	WT	WT	TP53_p.R273H	WT	WT
MSKCC_Cancer_Cell_2018	P-0005163-T01-IM5	WT	WT	WT	WT	WT	WT	WT	WT	WT	WT	WT	WT	WT	WT	WT	WT	WT	WT	WT	WT	WT	WT	WT	WT	WT	WT	WT	WT	WT	WT	WT	WT	WT	WT	WT	WT	WT	WT	WT	WT	WT	WT	WT	WT	TP53_p.R273C	WT	WT	WT
UNSW_Cancer_Spectrum_2019	CRC_38	WT	WT	WT	WT	WT	WT	WT	WT	WT	WT	WT	WT	WT	WT	WT	WT	WT	WT	WT	WT	WT	WT	WT	WT	WT	WT	WT	WT	WT	WT	WT	WT	WT	WT	WT	WT	WT	WT	WT	WT	WT	WT	WT	WT	WT	WT	WT	WT
MSKCC_Cancer_Cell_2018	P-0005200-T01-IM5	WT	WT	APC_p.Q1429*	WT	WT	WT	WT	WT	WT	WT	WT	APC_p.R564*	WT	WT	WT	WT	WT	WT	WT	WT	WT	WT	KRAS_p.G12D	WT	WT	WT	WT	WT	WT	WT	WT	WT	PIK3CA_p.Q546K	WT	WT	WT	WT	WT	WT	WT	WT	WT	WT	WT	WT	WT	WT	WT
TCGA	TCGA-CM-6678-01	WT	WT	WT	WT	WT	WT	WT	WT	WT	WT	WT	WT	WT	WT	WT	WT	WT	WT	WT	WT	WT	WT	KRAS_p.G12D	WT	WT	WT	WT	WT	WT	PIK3CA_p.E542K	WT	WT	WT	WT	WT	WT	WT	WT	WT	WT	WT	WT	WT	WT	WT	WT	WT	WT
TCGA	TCGA-DM-A1DB-01	WT	WT	WT	WT	WT	WT	WT	WT	WT	WT	WT	APC_p.R564*	WT	WT	WT	WT	WT	WT	WT	WT	WT	WT	WT	WT	WT	WT	WT	WT	WT	WT	WT	WT	WT	WT	WT	WT	WT	WT	WT	WT	WT	WT	TP53_p.R248Q	WT	WT	WT	WT	WT
DFCI_Cell_Reports_2016	coadread_dfci_2016_2941	WT	WT	WT	WT	WT	WT	WT	WT	WT	WT	WT	WT	WT	BRAF_p.V600E	WT	WT	WT	WT	WT	WT	WT	WT	WT	WT	WT	WT	WT	WT	WT	WT	WT	WT	WT	WT	WT	WT	WT	WT	WT	WT	WT	WT	WT	WT	WT	WT	WT	WT
MSKCC_Cancer_Cell_2018	P-0008565-T01-IM5	WT	WT	WT	WT	WT	WT	WT	WT	WT	WT	WT	WT	WT	WT	WT	WT	WT	WT	WT	WT	WT	WT	WT	WT	WT	WT	WT	WT	WT	WT	WT	WT	WT	WT	WT	WT	WT	WT	WT	WT	WT	WT	WT	WT	WT	WT	WT	WT
DFCI_Cell_Reports_2016	coadread_dfci_2016_2272	WT	WT	WT	WT	WT	WT	WT	WT	WT	WT	WT	WT	WT	WT	WT	WT	WT	WT	WT	WT	WT	WT	KRAS_p.G12D	WT	WT	WT	WT	WT	WT	WT	WT	WT	WT	WT	WT	WT	WT	WT	WT	WT	WT	WT	WT	WT	WT	WT	WT	WT
DFCI_Cell_Reports_2016	coadread_dfci_2016_4519	WT	WT	WT	WT	WT	WT	WT	WT	WT	WT	WT	WT	WT	WT	WT	WT	WT	WT	WT	WT	WT	WT	WT	WT	WT	WT	WT	WT	WT	WT	WT	WT	WT	WT	WT	WT	WT	WT	WT	WT	WT	WT	WT	TP53_p.R248W	WT	WT	WT	WT
DFCI_Cell_Reports_2016	coadread_dfci_2016_2938	WT	WT	WT	WT	WT	WT	WT	WT	WT	WT	WT	WT	WT	WT	WT	WT	WT	WT	WT	KRAS_p.A146T	WT	WT	WT	WT	WT	WT	WT	WT	WT	WT	WT	WT	WT	WT	WT	WT	WT	WT	WT	WT	WT	WT	WT	WT	WT	WT	WT	WT
TCGA	TCGA-DC-5337-01	WT	WT	WT	WT	APC_p.R1450*	WT	WT	WT	WT	WT	WT	WT	WT	WT	WT	WT	WT	WT	WT	WT	WT	WT	WT	WT	WT	WT	WT	WT	WT	WT	WT	WT	WT	WT	WT	WT	WT	WT	WT	WT	WT	WT	WT	WT	WT	WT	WT	WT
MSKCC_Cancer_Cell_2018	P-0000757-T01-IM3	WT	WT	WT	WT	WT	WT	WT	WT	WT	WT	WT	WT	WT	WT	WT	WT	WT	WT	WT	WT	WT	WT	WT	WT	WT	KRAS_p.G13D	WT	WT	WT	WT	WT	WT	WT	WT	WT	WT	WT	WT	WT	WT	WT	TP53_p.R213*	WT	WT	WT	WT	WT	WT
TCGA	TCGA-F5-6864-01	APC_p.Q1367*	WT	WT	WT	WT	WT	WT	WT	WT	WT	WT	WT	WT	WT	WT	WT	WT	WT	WT	WT	WT	WT	WT	WT	WT	WT	WT	WT	WT	WT	WT	WT	WT	WT	WT	WT	WT	WT	WT	WT	WT	WT	WT	WT	WT	WT	WT	WT
TCGA	TCGA-CA-5797-01	WT	WT	WT	WT	WT	WT	WT	WT	WT	WT	WT	WT	WT	WT	WT	WT	WT	WT	WT	WT	WT	WT	WT	WT	WT	WT	WT	WT	WT	WT	WT	WT	WT	WT	WT	WT	WT	WT	WT	WT	WT	WT	WT	WT	WT	WT	WT	WT
MSKCC_Cancer_Cell_2018	P-0003298-T01-IM5	WT	WT	WT	WT	WT	WT	WT	WT	WT	WT	WT	WT	WT	WT	WT	WT	WT	WT	WT	WT	KRAS_p.G12A	WT	WT	WT	WT	WT	WT	WT	WT	PIK3CA_p.E542K	WT	WT	WT	WT	WT	WT	WT	WT	WT	WT	WT	WT	WT	WT	WT	WT	WT	WT
MSKCC_Cancer_Cell_2018	P-0006721-T01-IM5	WT	WT	WT	WT	WT	WT	WT	WT	WT	WT	WT	WT	WT	WT	WT	WT	WT	WT	WT	WT	WT	WT	WT	WT	WT	WT	WT	WT	WT	WT	WT	WT	WT	WT	WT	WT	WT	WT	WT	WT	WT	WT	WT	WT	WT	TP53_p.R273H	WT	WT
TCGA	TCGA-AH-6897-01	WT	WT	WT	WT	WT	WT	WT	WT	WT	WT	WT	WT	WT	WT	WT	WT	WT	WT	WT	WT	WT	WT	WT	WT	WT	WT	WT	WT	WT	WT	WT	WT	WT	PIK3CA_p.R88Q	WT	WT	WT	WT	WT	WT	WT	WT	WT	WT	WT	WT	TP53_p.R282W	WT
MSKCC_Cancer_Cell_2018	P-0013822-T02-IM6	WT	WT	WT	WT	WT	WT	WT	WT	WT	WT	WT	WT	WT	WT	WT	WT	WT	WT	WT	WT	WT	WT	KRAS_p.G12D	WT	WT	WT	WT	WT	WT	WT	WT	WT	WT	WT	WT	WT	WT	WT	WT	WT	WT	WT	WT	WT	WT	WT	WT	WT
DFCI_Cell_Reports_2016	coadread_dfci_2016_442	WT	WT	WT	WT	WT	WT	WT	WT	WT	WT	WT	WT	WT	WT	WT	WT	WT	WT	WT	WT	WT	WT	WT	WT	WT	WT	WT	WT	WT	WT	WT	WT	WT	WT	WT	WT	WT	WT	WT	WT	WT	WT	WT	WT	WT	WT	WT	WT
MSKCC_Cancer_Cell_2018	P-0007036-T01-IM5	WT	WT	WT	WT	WT	WT	WT	WT	WT	WT	WT	WT	WT	WT	WT	WT	WT	WT	WT	WT	WT	WT	WT	WT	WT	WT	WT	WT	WT	WT	WT	WT	WT	WT	WT	WT	WT	WT	WT	WT	WT	WT	WT	WT	WT	WT	TP53_p.R282W	WT
DFCI_Cell_Reports_2016	coadread_dfci_2016_429	WT	WT	WT	WT	WT	WT	WT	WT	WT	WT	WT	WT	WT	WT	WT	WT	WT	WT	WT	KRAS_p.A146T	WT	WT	WT	WT	WT	WT	WT	WT	WT	WT	PIK3CA_p.E545K	WT	WT	WT	WT	WT	WT	WT	WT	WT	WT	WT	WT	WT	WT	WT	WT	WT
TCGA	TCGA-F4-6570-01	WT	WT	WT	WT	WT	WT	WT	WT	WT	WT	WT	WT	WT	BRAF_p.V600E	WT	WT	WT	WT	WT	WT	WT	WT	WT	WT	WT	WT	WT	WT	WT	WT	WT	WT	WT	WT	WT	WT	WT	WT	WT	WT	WT	WT	WT	WT	WT	WT	WT	WT
MSKCC_Cancer_Cell_2018	P-0005888-T01-IM5	WT	WT	WT	WT	APC_p.R1450*	WT	WT	WT	WT	WT	WT	WT	WT	BRAF_p.V600E	WT	WT	WT	WT	WT	WT	WT	WT	WT	WT	WT	WT	WT	WT	WT	WT	PIK3CA_p.E545K	WT	WT	WT	WT	WT	WT	WT	WT	WT	WT	WT	WT	WT	WT	WT	WT	WT
TCGA	TCGA-EI-7004-01	WT	WT	WT	WT	WT	WT	WT	WT	WT	WT	WT	WT	WT	WT	WT	WT	WT	WT	WT	WT	WT	WT	WT	WT	WT	WT	WT	WT	WT	WT	WT	WT	WT	WT	WT	WT	WT	WT	WT	WT	WT	WT	WT	WT	WT	WT	WT	WT
MSKCC_Cancer_Cell_2018	P-0002323-T01-IM3	WT	WT	WT	WT	WT	WT	WT	WT	WT	WT	WT	WT	WT	WT	WT	WT	WT	WT	WT	WT	WT	WT	KRAS_p.G12D	WT	WT	WT	WT	WT	WT	WT	WT	WT	WT	WT	WT	WT	WT	WT	WT	WT	WT	WT	WT	WT	WT	WT	WT	WT
TCGA	TCGA-AG-3574-01	WT	WT	WT	WT	WT	WT	WT	WT	WT	WT	WT	WT	WT	WT	WT	WT	WT	WT	WT	WT	WT	WT	WT	WT	WT	WT	WT	WT	WT	WT	WT	WT	WT	WT	WT	WT	WT	WT	WT	WT	WT	WT	WT	WT	WT	WT	WT	WT
MSKCC_Cancer_Cell_2018	P-0002442-T01-IM3	WT	WT	WT	WT	WT	WT	WT	WT	WT	WT	WT	WT	WT	WT	WT	WT	WT	WT	WT	WT	WT	WT	WT	WT	WT	WT	WT	WT	WT	WT	WT	WT	WT	WT	WT	WT	WT	WT	WT	TP53_p.R175H	WT	WT	WT	WT	WT	WT	WT	WT
MSKCC_Cancer_Cell_2018	P-0006708-T01-IM5	WT	WT	WT	WT	WT	WT	WT	WT	WT	WT	WT	WT	WT	WT	WT	WT	WT	WT	WT	WT	WT	WT	WT	WT	WT	KRAS_p.G13D	WT	WT	WT	WT	WT	WT	WT	WT	WT	WT	WT	WT	WT	WT	WT	WT	WT	WT	WT	WT	TP53_p.R282W	WT
DFCI_Cell_Reports_2016	coadread_dfci_2016_1247	WT	WT	WT	WT	WT	WT	WT	WT	WT	WT	WT	WT	WT	WT	WT	WT	WT	WT	WT	WT	WT	KRAS_p.G12C	WT	WT	WT	WT	WT	WT	WT	WT	WT	WT	WT	WT	WT	WT	WT	WT	WT	WT	WT	WT	WT	WT	WT	WT	WT	WT
TCGA	TCGA-AA-3956-01	WT	WT	WT	WT	WT	WT	WT	WT	WT	WT	WT	WT	WT	WT	WT	WT	WT	WT	WT	WT	WT	WT	WT	WT	WT	WT	WT	WT	WT	WT	WT	WT	WT	WT	WT	WT	WT	WT	WT	WT	WT	WT	WT	WT	WT	WT	WT	WT
TCGA	TCGA-D5-6920-01	WT	WT	WT	WT	WT	WT	WT	APC_p.R232*	WT	WT	WT	WT	WT	WT	WT	WT	WT	WT	WT	WT	WT	WT	WT	WT	WT	WT	WT	WT	WT	WT	PIK3CA_p.E545K	WT	WT	WT	WT	WT	WT	WT	WT	WT	WT	WT	WT	WT	WT	WT	WT	WT
MSKCC_Cancer_Cell_2018	P-0011074-T01-IM5	WT	WT	WT	WT	WT	WT	WT	WT	WT	WT	WT	WT	WT	WT	WT	WT	WT	WT	WT	WT	WT	WT	WT	WT	WT	WT	WT	WT	WT	WT	WT	WT	WT	WT	WT	WT	WT	WT	WT	TP53_p.R175H	WT	WT	WT	WT	WT	WT	WT	WT
DFCI_Cell_Reports_2016	coadread_dfci_2016_2935	WT	WT	WT	WT	WT	WT	WT	WT	WT	WT	WT	WT	WT	WT	WT	WT	WT	WT	WT	WT	WT	WT	WT	WT	WT	WT	WT	WT	WT	WT	WT	WT	WT	WT	WT	WT	WT	WT	WT	WT	WT	WT	WT	WT	WT	WT	WT	WT
MSKCC_Cancer_Cell_2018	P-0006138-T01-IM5	WT	WT	WT	WT	APC_p.R1450*	WT	WT	WT	WT	WT	WT	WT	WT	WT	WT	WT	WT	WT	WT	WT	WT	WT	WT	WT	WT	WT	WT	WT	WT	WT	WT	WT	WT	WT	WT	WT	WT	WT	WT	WT	WT	WT	WT	WT	TP53_p.R273C	WT	WT	WT
MSKCC_Cancer_Cell_2018	P-0003011-T01-IM3	WT	WT	WT	WT	WT	WT	WT	WT	WT	WT	WT	WT	WT	WT	WT	WT	WT	WT	WT	WT	WT	WT	WT	WT	WT	WT	WT	WT	WT	WT	WT	WT	WT	WT	WT	WT	WT	WT	WT	WT	WT	WT	WT	WT	WT	WT	WT	WT
MSKCC_Cancer_Cell_2018	P-0006693-T01-IM5	WT	WT	WT	WT	WT	WT	WT	WT	WT	WT	WT	WT	WT	WT	WT	WT	WT	WT	WT	WT	WT	WT	WT	WT	KRAS_p.G12V	WT	WT	WT	WT	WT	WT	WT	WT	WT	WT	WT	WT	WT	WT	TP53_p.R175H	WT	WT	WT	WT	WT	WT	WT	WT
MSKCC_Cancer_Cell_2018	P-0002835-T01-IM3	WT	WT	WT	WT	WT	WT	WT	WT	APC_p.R283*	WT	WT	WT	WT	WT	WT	WT	WT	WT	WT	WT	WT	WT	WT	WT	WT	WT	WT	WT	WT	WT	WT	WT	WT	WT	WT	WT	WT	WT	WT	WT	WT	WT	WT	WT	WT	WT	WT	WT
DFCI_Cell_Reports_2016	coadread_dfci_2016_1240	WT	WT	WT	WT	WT	WT	WT	WT	WT	WT	WT	WT	WT	WT	WT	WT	WT	WT	WT	WT	WT	WT	WT	WT	WT	KRAS_p.G13D	WT	WT	WT	PIK3CA_p.E542K	WT	WT	WT	WT	WT	WT	WT	WT	WT	WT	WT	WT	WT	WT	WT	WT	WT	WT
MSKCC_Cancer_Cell_2018	P-0002339-T01-IM3	WT	WT	WT	WT	WT	WT	WT	WT	WT	WT	WT	WT	WT	BRAF_p.V600E	WT	WT	WT	WT	WT	WT	WT	WT	WT	WT	WT	WT	WT	WT	WT	WT	WT	WT	WT	WT	WT	WT	WT	SMAD4_p.R361H	WT	WT	WT	WT	TP53_p.R248Q	WT	WT	WT	WT	WT
DFCI_Cell_Reports_2016	coadread_dfci_2016_3683	WT	WT	WT	WT	WT	WT	WT	WT	WT	WT	WT	WT	WT	WT	WT	WT	WT	WT	WT	WT	WT	WT	WT	WT	WT	WT	WT	WT	WT	WT	WT	WT	WT	WT	WT	WT	WT	WT	WT	WT	WT	WT	WT	WT	WT	WT	WT	WT
Genentech_Nature_2012	587386	WT	WT	WT	WT	WT	WT	WT	WT	WT	WT	WT	WT	WT	WT	WT	WT	WT	WT	WT	WT	WT	WT	WT	WT	WT	WT	WT	WT	WT	WT	WT	WT	WT	WT	WT	WT	WT	WT	WT	WT	WT	WT	WT	WT	WT	WT	WT	WT
DFCI_Cell_Reports_2016	coadread_dfci_2016_3029	WT	WT	WT	WT	WT	WT	WT	WT	WT	WT	WT	WT	WT	WT	WT	WT	WT	WT	WT	WT	WT	WT	WT	KRAS_p.G12S	WT	WT	WT	WT	WT	WT	WT	WT	WT	WT	WT	WT	WT	WT	WT	WT	WT	WT	WT	WT	WT	WT	WT	WT
MSKCC_Cancer_Cell_2018	P-0009905-T01-IM5	WT	WT	WT	WT	APC_p.R1450*	WT	WT	WT	WT	WT	WT	WT	WT	WT	WT	WT	WT	WT	WT	WT	WT	WT	WT	WT	KRAS_p.G12V	WT	WT	WT	WT	WT	WT	WT	WT	WT	WT	WT	WT	WT	WT	WT	WT	WT	WT	WT	WT	WT	WT	WT
TCGA	TCGA-WS-AB45-01	WT	WT	WT	WT	WT	WT	WT	WT	WT	WT	WT	WT	WT	WT	WT	WT	WT	FBXW7_p.R505C	GNAS_p.R201H	WT	WT	WT	WT	WT	WT	WT	WT	WT	PGM5_p.I98V	WT	WT	WT	WT	WT	WT	WT	WT	WT	WT	WT	WT	WT	WT	WT	WT	WT	WT	WT
MSKCC_Cancer_Cell_2018	P-0008721-T01-IM5	WT	WT	WT	WT	WT	WT	WT	WT	WT	WT	WT	WT	WT	BRAF_p.V600E	WT	FBXW7_p.R465C	WT	WT	WT	WT	WT	WT	WT	WT	WT	WT	WT	WT	WT	WT	WT	PIK3CA_p.H1047R	WT	WT	WT	WT	WT	WT	WT	WT	WT	WT	WT	WT	WT	WT	WT	TP53_p.R342*
MSKCC_Cancer_Cell_2018	P-0010751-T01-IM5	WT	WT	WT	WT	WT	WT	APC_p.R216*	WT	WT	WT	WT	WT	WT	WT	WT	WT	WT	WT	WT	WT	WT	WT	WT	WT	WT	WT	WT	WT	WT	WT	WT	WT	WT	WT	WT	WT	WT	WT	TP53_p.G245S	WT	WT	WT	WT	WT	WT	WT	WT	WT
TCGA	TCGA-CM-4751-01	WT	WT	WT	WT	WT	WT	WT	WT	WT	WT	WT	WT	WT	WT	WT	WT	WT	WT	WT	WT	WT	WT	KRAS_p.G12D	WT	WT	WT	WT	WT	WT	WT	WT	WT	WT	WT	WT	WT	WT	WT	WT	WT	WT	WT	WT	WT	WT	WT	WT	WT
MSKCC_Cancer_Cell_2018	P-0000738-T01-IM3	WT	WT	WT	WT	WT	WT	WT	WT	WT	WT	WT	WT	WT	WT	WT	WT	WT	WT	WT	WT	WT	WT	WT	WT	WT	WT	WT	WT	WT	WT	WT	WT	WT	WT	WT	WT	WT	WT	WT	WT	WT	WT	WT	WT	WT	WT	WT	WT
MSKCC_Cancer_Cell_2018	P-0007863-T01-IM5	WT	WT	WT	WT	WT	WT	WT	WT	WT	WT	WT	WT	WT	WT	WT	WT	WT	WT	WT	WT	WT	WT	WT	WT	WT	WT	WT	WT	WT	WT	WT	WT	WT	WT	WT	WT	WT	WT	WT	WT	WT	WT	WT	WT	WT	WT	WT	WT
TCGA	TCGA-AY-A54L-01	WT	WT	WT	WT	WT	WT	WT	WT	WT	WT	WT	WT	WT	WT	WT	WT	WT	WT	WT	WT	WT	KRAS_p.G12C	WT	WT	WT	WT	WT	WT	WT	WT	WT	WT	WT	WT	WT	WT	WT	WT	WT	WT	WT	WT	WT	WT	WT	WT	WT	WT
TCGA	TCGA-D5-6535-01	WT	WT	WT	WT	APC_p.R1450*	WT	WT	WT	WT	WT	WT	WT	WT	WT	WT	WT	WT	WT	WT	WT	WT	WT	KRAS_p.G12D	WT	WT	WT	WT	WT	WT	WT	WT	WT	WT	WT	WT	WT	WT	WT	WT	WT	WT	WT	WT	WT	WT	WT	TP53_p.R282W	WT
DFCI_Cell_Reports_2016	coadread_dfci_2016_182584	WT	WT	WT	WT	WT	WT	WT	WT	WT	WT	WT	WT	WT	WT	WT	WT	WT	WT	WT	WT	WT	WT	WT	WT	WT	WT	WT	WT	WT	WT	WT	WT	WT	WT	WT	WT	WT	WT	WT	WT	WT	WT	WT	WT	WT	WT	WT	WT
TCGA	TCGA-AZ-4614-01	WT	WT	WT	WT	WT	WT	WT	WT	WT	WT	WT	WT	WT	BRAF_p.V600E	WT	WT	WT	WT	WT	WT	WT	WT	WT	WT	WT	WT	WT	WT	WT	WT	WT	WT	WT	WT	WT	WT	WT	WT	WT	WT	WT	WT	WT	WT	WT	WT	WT	WT
MSKCC_Cancer_Cell_2018	P-0006770-T01-IM5	WT	WT	WT	WT	WT	WT	WT	WT	WT	WT	WT	WT	WT	WT	WT	WT	WT	WT	WT	WT	WT	WT	WT	WT	WT	WT	WT	WT	WT	WT	WT	WT	WT	WT	WT	WT	WT	WT	WT	WT	WT	WT	WT	WT	WT	WT	WT	WT
MSKCC_Cancer_Cell_2018	P-0008308-T01-IM5	WT	WT	WT	WT	WT	WT	WT	APC_p.R232*	WT	WT	WT	WT	WT	WT	WT	WT	WT	WT	WT	WT	WT	WT	WT	WT	WT	WT	WT	WT	WT	WT	WT	WT	WT	WT	WT	WT	WT	WT	WT	WT	WT	WT	WT	WT	WT	WT	WT	WT
MSKCC_Cancer_Cell_2018	P-0003130-T01-IM5	WT	WT	WT	WT	WT	WT	WT	WT	WT	WT	WT	WT	APC_p.R876*	WT	WT	WT	WT	WT	WT	WT	WT	WT	KRAS_p.G12D	WT	WT	WT	WT	WT	WT	WT	WT	WT	WT	WT	WT	WT	WT	WT	WT	TP53_p.R175H	WT	WT	WT	WT	WT	WT	WT	WT
MSKCC_Cancer_Cell_2018	P-0007550-T01-IM5	WT	WT	WT	WT	WT	WT	WT	WT	WT	WT	WT	WT	WT	WT	WT	WT	WT	WT	WT	WT	WT	WT	WT	WT	WT	WT	WT	WT	WT	WT	WT	WT	WT	WT	WT	WT	WT	WT	WT	WT	WT	WT	WT	WT	WT	WT	WT	WT
TCGA	TCGA-AZ-4323-01	WT	WT	WT	WT	WT	WT	WT	WT	WT	WT	WT	WT	WT	WT	WT	WT	WT	WT	WT	WT	WT	WT	WT	WT	WT	WT	WT	WT	WT	WT	WT	WT	WT	WT	WT	WT	WT	WT	WT	WT	WT	WT	WT	WT	WT	WT	WT	WT
MSKCC_Cancer_Cell_2018	P-0004172-T01-IM5	WT	WT	WT	WT	WT	WT	WT	WT	WT	APC_p.R499*	WT	WT	WT	WT	WT	WT	WT	WT	WT	WT	WT	WT	WT	WT	KRAS_p.G12V	WT	WT	WT	WT	WT	WT	WT	WT	WT	WT	WT	WT	WT	WT	TP53_p.R175H	WT	WT	WT	WT	WT	WT	WT	WT
GENIE	GENIE-DFCI-026873-74781	WT	WT	WT	WT	WT	WT	WT	WT	WT	WT	WT	WT	WT	WT	WT	WT	WT	WT	WT	WT	WT	WT	WT	WT	WT	WT	WT	WT	WT	WT	WT	WT	WT	PIK3CA_p.R88Q	WT	WT	WT	WT	WT	WT	WT	TP53_p.R213*	WT	WT	WT	WT	WT	WT
MSKCC_Cancer_Cell_2018	P-0011380-T01-IM5	WT	WT	WT	WT	WT	WT	WT	WT	WT	WT	WT	WT	WT	WT	WT	WT	WT	WT	WT	WT	WT	WT	WT	WT	WT	WT	WT	WT	WT	WT	WT	WT	WT	WT	WT	WT	WT	WT	WT	WT	WT	WT	WT	WT	WT	WT	WT	WT
MSKCC_Cancer_Cell_2018	P-0000997-T01-IM3	WT	WT	WT	WT	WT	WT	WT	WT	WT	WT	WT	WT	WT	BRAF_p.V600E	WT	WT	WT	WT	WT	WT	WT	WT	WT	WT	WT	WT	WT	WT	WT	WT	WT	WT	WT	WT	WT	WT	WT	WT	WT	WT	WT	WT	WT	WT	WT	WT	WT	WT
MSKCC_Cancer_Cell_2018	P-0007181-T01-IM5	WT	WT	WT	WT	WT	WT	WT	WT	WT	WT	WT	WT	WT	WT	WT	WT	WT	WT	WT	WT	WT	WT	WT	WT	WT	WT	WT	WT	WT	WT	WT	WT	WT	WT	WT	WT	WT	WT	WT	WT	WT	WT	WT	WT	WT	WT	WT	WT
DFCI_Cell_Reports_2016	coadread_dfci_2016_521	WT	WT	WT	WT	WT	WT	WT	WT	WT	WT	WT	WT	WT	WT	WT	WT	WT	WT	WT	WT	WT	WT	WT	WT	WT	WT	WT	WT	WT	WT	WT	WT	WT	WT	WT	WT	WT	WT	WT	WT	WT	WT	WT	WT	WT	WT	WT	WT
TCGA	TCGA-CM-5349-01	WT	WT	WT	APC_p.R1114*	WT	WT	WT	WT	WT	WT	WT	WT	WT	WT	WT	WT	WT	WT	WT	KRAS_p.A146T	WT	WT	WT	WT	WT	WT	WT	WT	WT	WT	WT	WT	WT	WT	WT	WT	WT	WT	WT	WT	WT	WT	WT	WT	WT	WT	WT	WT
DFCI_Cell_Reports_2016	coadread_dfci_2016_3421	WT	WT	WT	WT	WT	WT	WT	WT	WT	WT	WT	WT	WT	WT	WT	WT	WT	WT	WT	WT	WT	WT	WT	WT	WT	KRAS_p.G13D	WT	WT	WT	WT	WT	WT	WT	WT	WT	WT	WT	WT	WT	WT	WT	WT	WT	WT	WT	WT	WT	WT
TCGA	TCGA-AA-3685-01	WT	WT	WT	WT	WT	WT	WT	WT	WT	WT	WT	WT	WT	WT	WT	WT	WT	WT	WT	WT	WT	WT	WT	WT	WT	WT	WT	WT	WT	WT	WT	WT	WT	WT	WT	WT	WT	WT	WT	WT	WT	WT	WT	WT	WT	WT	WT	WT
MSKCC_Cancer_Cell_2018	P-0010509-T01-IM5	WT	WT	WT	WT	WT	WT	WT	WT	WT	WT	WT	WT	WT	BRAF_p.V600E	WT	WT	WT	WT	WT	WT	WT	WT	WT	WT	WT	WT	WT	WT	WT	WT	WT	WT	WT	WT	WT	WT	WT	WT	WT	WT	WT	WT	WT	WT	WT	WT	WT	WT
DFCI_Cell_Reports_2016	coadread_dfci_2016_3603	WT	WT	WT	WT	WT	WT	WT	WT	WT	WT	WT	WT	WT	WT	WT	WT	WT	WT	WT	WT	WT	WT	WT	WT	WT	WT	WT	WT	WT	WT	WT	WT	WT	WT	WT	WT	WT	WT	WT	WT	WT	WT	WT	WT	WT	WT	WT	WT
MSKCC_Cancer_Cell_2018	P-0009971-T01-IM5	WT	WT	WT	WT	WT	WT	WT	WT	WT	WT	WT	WT	WT	WT	WT	WT	WT	WT	WT	WT	WT	WT	WT	WT	WT	WT	WT	WT	WT	WT	WT	WT	WT	WT	WT	WT	WT	WT	WT	WT	WT	WT	WT	WT	WT	WT	TP53_p.R282W	WT
MSKCC_Cancer_Cell_2018	P-0003437-T01-IM5	WT	WT	APC_p.Q1429*	WT	WT	APC_p.R213*	WT	WT	WT	WT	WT	WT	WT	WT	WT	WT	WT	WT	WT	WT	WT	WT	WT	WT	WT	KRAS_p.G13D	WT	WT	WT	WT	WT	WT	WT	WT	WT	WT	WT	WT	WT	WT	WT	WT	WT	WT	WT	WT	TP53_p.R282W	WT
MSKCC_Cancer_Cell_2018	P-0001200-T01-IM3	WT	WT	WT	WT	WT	WT	WT	WT	WT	WT	WT	WT	WT	WT	WT	WT	WT	WT	WT	WT	WT	WT	WT	WT	WT	WT	WT	WT	WT	WT	WT	WT	WT	WT	WT	WT	WT	WT	WT	WT	WT	WT	WT	WT	WT	WT	WT	WT
TCGA	TCGA-AA-3489-01	WT	WT	WT	WT	WT	WT	WT	WT	WT	WT	WT	WT	WT	WT	WT	WT	WT	WT	WT	WT	WT	WT	WT	WT	WT	WT	WT	WT	WT	WT	WT	WT	WT	WT	WT	WT	WT	WT	WT	WT	WT	WT	WT	WT	WT	WT	WT	WT
MSKCC_Cancer_Cell_2018	P-0007315-T01-IM5	WT	WT	WT	WT	WT	WT	WT	WT	WT	WT	WT	WT	WT	WT	WT	WT	WT	WT	WT	WT	WT	WT	WT	WT	WT	WT	WT	WT	WT	WT	WT	WT	WT	WT	WT	WT	WT	WT	WT	WT	WT	WT	WT	WT	WT	WT	WT	WT
MSKCC_Cancer_Cell_2018	P-0004697-T01-IM5	WT	WT	WT	WT	WT	WT	WT	WT	WT	WT	WT	WT	WT	WT	WT	WT	WT	WT	WT	WT	WT	WT	WT	WT	KRAS_p.G12V	WT	WT	WT	WT	WT	WT	WT	WT	WT	WT	WT	WT	WT	WT	WT	WT	WT	WT	WT	TP53_p.R273C	WT	WT	WT
MSKCC_Cancer_Cell_2018	P-0006794-T01-IM5	WT	WT	WT	WT	WT	WT	WT	WT	WT	WT	WT	WT	WT	WT	WT	WT	WT	WT	WT	WT	WT	WT	KRAS_p.G12D	WT	WT	WT	WT	WT	WT	WT	WT	WT	WT	WT	WT	WT	WT	WT	WT	WT	WT	WT	WT	WT	WT	WT	WT	WT
TCGA	TCGA-AM-5821-01	WT	WT	WT	WT	WT	WT	WT	WT	WT	WT	WT	WT	WT	BRAF_p.V600E	WT	WT	FBXW7_p.R465H	WT	WT	WT	WT	WT	WT	WT	WT	WT	WT	WT	WT	WT	WT	PIK3CA_p.H1047R	WT	WT	WT	WT	WT	WT	WT	WT	WT	WT	WT	WT	TP53_p.R273C	WT	WT	WT
DFCI_Cell_Reports_2016	coadread_dfci_2016_92	WT	WT	WT	WT	WT	WT	WT	WT	WT	WT	WT	WT	WT	BRAF_p.V600E	WT	FBXW7_p.R465C	WT	WT	WT	WT	WT	WT	WT	WT	WT	WT	WT	WT	WT	WT	WT	WT	WT	WT	WT	WT	WT	WT	WT	WT	WT	WT	WT	WT	WT	WT	WT	WT
MSKCC_Cancer_Cell_2018	P-0010352-T01-IM5	WT	WT	WT	WT	WT	APC_p.R213*	WT	WT	WT	WT	WT	WT	WT	WT	WT	WT	WT	WT	WT	WT	WT	WT	KRAS_p.G12D	WT	WT	WT	WT	WT	WT	WT	WT	WT	WT	WT	WT	WT	WT	WT	TP53_p.G245S	WT	WT	WT	WT	WT	WT	WT	WT	WT
DFCI_Cell_Reports_2016	coadread_dfci_2016_359705	WT	WT	WT	WT	WT	WT	WT	WT	WT	WT	WT	WT	WT	WT	WT	FBXW7_p.R465C	WT	WT	WT	WT	WT	WT	WT	WT	WT	WT	WT	WT	WT	WT	WT	WT	WT	WT	WT	WT	WT	WT	WT	WT	WT	WT	WT	WT	WT	WT	WT	WT
GENIE	GENIE-DFCI-107514-437296	WT	WT	WT	WT	WT	WT	WT	WT	WT	WT	WT	WT	WT	BRAF_p.V600E	WT	WT	WT	WT	WT	WT	WT	WT	WT	WT	WT	WT	WT	WT	WT	WT	WT	WT	WT	WT	WT	WT	WT	WT	WT	WT	WT	WT	WT	WT	WT	WT	WT	WT
MSKCC_Cancer_Cell_2018	P-0009842-T01-IM5	WT	WT	WT	WT	WT	WT	WT	WT	WT	WT	WT	WT	WT	WT	WT	WT	WT	WT	WT	WT	WT	WT	WT	WT	WT	WT	WT	WT	WT	WT	WT	WT	WT	WT	WT	WT	WT	WT	WT	WT	WT	WT	WT	WT	WT	TP53_p.R273H	WT	WT
MSKCC_Cancer_Cell_2018	P-0006936-T01-IM5	WT	WT	WT	WT	WT	WT	WT	WT	WT	WT	WT	WT	WT	WT	WT	WT	WT	WT	WT	WT	WT	WT	KRAS_p.G12D	WT	WT	WT	WT	WT	WT	WT	WT	WT	WT	WT	WT	WT	WT	WT	WT	WT	WT	WT	WT	WT	WT	WT	WT	WT
TCGA	TCGA-AA-A01K-01	WT	WT	WT	WT	WT	WT	WT	WT	WT	WT	WT	WT	WT	WT	WT	WT	WT	WT	WT	WT	WT	WT	WT	WT	KRAS_p.G12V	WT	WT	WT	WT	WT	PIK3CA_p.E545K	WT	WT	WT	WT	WT	WT	WT	WT	TP53_p.R175H	WT	WT	WT	WT	WT	WT	WT	WT
TCGA	TCGA-A6-6142-01	WT	WT	WT	WT	WT	WT	WT	WT	WT	WT	WT	WT	WT	WT	WT	WT	WT	WT	WT	WT	WT	WT	WT	WT	WT	WT	WT	WT	WT	WT	WT	WT	WT	WT	WT	WT	WT	WT	WT	WT	WT	WT	TP53_p.R248Q	WT	WT	WT	WT	WT
UNSW_Cancer_Spectrum_2019	CRC_15	WT	WT	WT	WT	WT	WT	WT	WT	WT	WT	WT	WT	WT	BRAF_p.V600E	WT	WT	WT	WT	WT	WT	WT	WT	WT	WT	WT	WT	WT	WT	WT	WT	WT	WT	WT	WT	WT	WT	WT	WT	WT	WT	WT	WT	WT	WT	WT	WT	WT	WT
Genentech_Nature_2012	587378	WT	WT	WT	WT	APC_p.R1450*	WT	WT	WT	WT	WT	WT	WT	WT	WT	WT	WT	WT	WT	WT	WT	WT	WT	WT	WT	WT	WT	WT	WT	WT	WT	WT	WT	WT	WT	WT	WT	SMAD4_p.R361C	WT	WT	WT	WT	WT	WT	TP53_p.R248W	WT	WT	WT	WT
Genentech_Nature_2012	587268	WT	WT	WT	WT	WT	WT	WT	WT	WT	WT	WT	WT	WT	WT	WT	WT	WT	WT	WT	WT	WT	WT	WT	WT	KRAS_p.G12V	WT	WT	WT	WT	WT	WT	WT	WT	WT	WT	WT	WT	WT	WT	WT	WT	WT	WT	WT	WT	TP53_p.R273H	WT	WT
MSKCC_Cancer_Cell_2018	P-0007389-T01-IM5	WT	WT	WT	WT	WT	WT	WT	WT	WT	WT	WT	WT	APC_p.R876*	WT	WT	WT	WT	WT	WT	WT	WT	WT	WT	WT	WT	WT	WT	WT	WT	WT	WT	WT	WT	WT	WT	WT	WT	WT	TP53_p.G245S	WT	WT	WT	WT	WT	WT	WT	WT	WT
MSKCC_Cancer_Cell_2018	P-0012418-T02-IM5	WT	WT	WT	WT	WT	WT	WT	WT	WT	WT	WT	WT	WT	WT	WT	WT	WT	WT	WT	WT	WT	WT	WT	WT	WT	WT	WT	WT	WT	WT	WT	WT	WT	WT	WT	WT	WT	WT	WT	WT	WT	WT	WT	WT	WT	WT	WT	WT
Genentech_Nature_2012	587304	WT	WT	WT	WT	WT	WT	WT	WT	WT	WT	WT	WT	WT	WT	WT	WT	WT	WT	WT	WT	WT	WT	WT	WT	WT	WT	WT	WT	WT	WT	WT	WT	WT	WT	WT	WT	WT	WT	WT	WT	WT	WT	WT	WT	WT	WT	WT	WT
MSKCC_Cancer_Cell_2018	P-0002529-T01-IM3	WT	WT	WT	WT	WT	WT	WT	WT	WT	WT	WT	WT	WT	WT	WT	WT	WT	WT	WT	WT	WT	WT	WT	WT	WT	KRAS_p.G13D	WT	WT	WT	WT	WT	WT	WT	WT	WT	WT	WT	WT	WT	WT	WT	WT	WT	WT	WT	WT	WT	WT
MSKCC_Cancer_Cell_2018	P-0007691-T01-IM5	WT	WT	APC_p.Q1429*	WT	WT	WT	WT	WT	WT	WT	WT	WT	WT	WT	WT	WT	WT	WT	WT	WT	WT	KRAS_p.G12C	WT	WT	WT	WT	WT	WT	WT	PIK3CA_p.E542K	WT	WT	WT	WT	WT	WT	WT	WT	WT	WT	WT	WT	WT	WT	WT	WT	WT	WT
Genentech_Nature_2012	587290	WT	WT	WT	WT	WT	WT	WT	WT	WT	WT	WT	WT	WT	WT	WT	WT	WT	WT	WT	WT	WT	KRAS_p.G12C	WT	WT	WT	WT	WT	WT	WT	WT	WT	WT	WT	WT	WT	WT	WT	WT	WT	WT	WT	WT	WT	WT	WT	WT	WT	WT
TCGA	TCGA-AA-3845-01	WT	WT	WT	WT	WT	WT	WT	WT	WT	WT	WT	WT	WT	WT	WT	WT	WT	WT	WT	WT	WT	WT	WT	WT	WT	WT	WT	WT	WT	WT	WT	WT	WT	WT	WT	WT	WT	WT	WT	WT	WT	WT	WT	WT	WT	WT	WT	WT
MSKCC_Cancer_Cell_2018	P-0005102-T01-IM5	WT	WT	WT	WT	WT	WT	WT	WT	WT	WT	WT	WT	WT	WT	WT	WT	WT	WT	WT	WT	WT	WT	KRAS_p.G12D	WT	WT	WT	WT	WT	WT	WT	WT	WT	WT	WT	WT	WT	WT	WT	WT	WT	WT	WT	WT	WT	WT	WT	WT	WT
UNSW_Cancer_Spectrum_2019	CRC_73	WT	WT	WT	WT	WT	WT	WT	WT	WT	WT	APC_p.R554*	WT	WT	WT	WT	WT	WT	WT	WT	WT	WT	WT	WT	WT	WT	WT	WT	WT	WT	WT	WT	WT	WT	WT	WT	WT	WT	WT	WT	WT	WT	WT	WT	WT	WT	WT	WT	WT
MSKCC_Cancer_Cell_2018	P-0013488-T01-IM5	WT	WT	WT	WT	WT	WT	WT	WT	WT	WT	WT	WT	WT	WT	WT	WT	WT	WT	WT	WT	WT	WT	KRAS_p.G12D	WT	WT	WT	WT	WT	WT	WT	WT	WT	WT	WT	WT	WT	WT	WT	WT	WT	WT	WT	WT	TP53_p.R248W	WT	WT	WT	WT
MSKCC_Cancer_Cell_2018	P-0004795-T01-IM5	WT	WT	WT	WT	WT	WT	WT	WT	WT	WT	WT	WT	WT	WT	WT	WT	WT	WT	WT	WT	WT	WT	WT	WT	WT	WT	WT	WT	WT	WT	WT	WT	WT	WT	WT	WT	WT	WT	WT	WT	WT	WT	WT	WT	WT	WT	WT	WT
DFCI_Cell_Reports_2016	coadread_dfci_2016_1767	WT	WT	WT	WT	WT	WT	WT	WT	WT	WT	WT	WT	WT	WT	WT	WT	WT	WT	WT	WT	WT	WT	WT	WT	WT	WT	WT	WT	WT	WT	WT	WT	WT	WT	WT	WT	WT	WT	WT	WT	WT	WT	WT	WT	WT	WT	WT	WT
TCGA	TCGA-AA-A01V-01	WT	WT	WT	WT	WT	WT	WT	WT	WT	WT	WT	WT	WT	WT	WT	WT	WT	WT	WT	WT	WT	WT	WT	WT	WT	WT	WT	WT	WT	WT	WT	WT	WT	WT	WT	WT	WT	WT	WT	WT	WT	WT	WT	WT	WT	WT	WT	WT
DFCI_Cell_Reports_2016	coadread_dfci_2016_3641	WT	WT	WT	WT	WT	WT	WT	WT	WT	WT	WT	WT	WT	WT	WT	WT	WT	WT	WT	WT	WT	WT	WT	WT	WT	WT	WT	WT	WT	WT	WT	PIK3CA_p.H1047R	WT	WT	WT	WT	WT	WT	TP53_p.G245S	WT	WT	WT	WT	WT	WT	WT	WT	WT
DFCI_Cell_Reports_2016	coadread_dfci_2016_1208	WT	WT	WT	WT	WT	WT	WT	WT	WT	WT	WT	WT	WT	WT	WT	WT	WT	WT	WT	WT	WT	KRAS_p.G12C	WT	WT	WT	WT	WT	WT	WT	WT	WT	WT	WT	WT	WT	WT	WT	WT	WT	WT	WT	WT	TP53_p.R248Q	WT	WT	WT	WT	WT
DFCI_Cell_Reports_2016	coadread_dfci_2016_604	WT	WT	WT	WT	WT	WT	WT	WT	WT	WT	WT	WT	WT	WT	WT	WT	WT	WT	WT	WT	WT	WT	WT	WT	WT	WT	WT	WT	WT	WT	WT	WT	WT	WT	WT	WT	WT	WT	WT	WT	WT	WT	WT	WT	WT	WT	WT	WT
TCGA	TCGA-AG-4008-01	WT	WT	WT	WT	WT	WT	WT	WT	WT	WT	WT	WT	WT	WT	WT	WT	WT	WT	WT	WT	WT	WT	WT	WT	WT	WT	WT	WT	WT	WT	WT	WT	WT	WT	WT	WT	WT	WT	WT	WT	WT	WT	WT	WT	WT	WT	WT	WT
MSKCC_Cancer_Cell_2018	P-0012266-T01-IM5	WT	WT	WT	WT	WT	WT	WT	APC_p.R232*	WT	WT	WT	WT	WT	WT	WT	WT	WT	WT	WT	WT	WT	WT	WT	WT	WT	KRAS_p.G13D	WT	WT	WT	WT	WT	WT	WT	WT	WT	WT	WT	WT	WT	WT	WT	WT	WT	WT	WT	WT	WT	WT
DFCI_Cell_Reports_2016	coadread_dfci_2016_2323	WT	WT	WT	WT	WT	WT	WT	WT	WT	WT	WT	WT	WT	WT	WT	WT	WT	WT	WT	WT	WT	WT	WT	WT	WT	KRAS_p.G13D	WT	WT	WT	WT	WT	WT	WT	WT	WT	WT	WT	WT	WT	WT	WT	WT	WT	WT	WT	WT	WT	WT
MSKCC_Cancer_Cell_2018	P-0001867-T01-IM3	WT	WT	WT	WT	WT	WT	WT	WT	WT	WT	WT	WT	WT	WT	WT	WT	WT	WT	WT	WT	WT	WT	WT	WT	WT	WT	WT	WT	WT	WT	WT	WT	WT	WT	WT	WT	WT	WT	WT	WT	WT	WT	WT	WT	WT	WT	WT	WT
DFCI_Cell_Reports_2016	coadread_dfci_2016_32	WT	WT	WT	WT	WT	WT	WT	WT	WT	WT	WT	WT	WT	WT	WT	WT	WT	WT	WT	WT	WT	WT	WT	WT	WT	KRAS_p.G13D	WT	WT	WT	WT	WT	WT	WT	WT	WT	WT	WT	WT	WT	WT	WT	WT	WT	WT	WT	WT	WT	WT
TCGA	TCGA-AA-A01D-01	WT	WT	WT	WT	WT	WT	WT	WT	WT	WT	WT	WT	WT	BRAF_p.V600E	WT	WT	WT	WT	WT	WT	WT	WT	WT	WT	WT	WT	WT	WT	WT	WT	WT	WT	WT	WT	WT	WT	WT	WT	WT	WT	WT	WT	WT	WT	WT	TP53_p.R273H	WT	WT
MSKCC_Cancer_Cell_2018	P-0010680-T01-IM5	WT	WT	WT	WT	WT	APC_p.R213*	WT	WT	WT	WT	WT	WT	WT	WT	WT	WT	WT	WT	WT	KRAS_p.A146T	WT	WT	WT	WT	WT	WT	WT	WT	WT	WT	WT	WT	WT	WT	WT	WT	WT	WT	WT	WT	WT	WT	WT	WT	WT	WT	WT	WT
TCGA	TCGA-AA-3979-01	WT	WT	WT	WT	WT	WT	WT	WT	WT	WT	WT	WT	WT	WT	WT	WT	WT	WT	WT	KRAS_p.A146T	WT	WT	WT	WT	WT	WT	WT	WT	WT	WT	WT	WT	WT	WT	WT	WT	WT	WT	WT	WT	WT	WT	WT	TP53_p.R248W	WT	WT	WT	WT
DFCI_Cell_Reports_2016	coadread_dfci_2016_2674	WT	WT	WT	WT	WT	WT	WT	WT	WT	WT	WT	WT	WT	WT	WT	WT	WT	WT	WT	WT	WT	KRAS_p.G12C	WT	WT	WT	WT	WT	WT	WT	WT	WT	WT	WT	WT	WT	WT	WT	WT	WT	TP53_p.R175H	WT	WT	WT	WT	WT	WT	WT	WT
MSKCC_Cancer_Cell_2018	P-0013263-T01-IM5	WT	WT	WT	WT	WT	WT	WT	WT	APC_p.R283*	WT	WT	WT	WT	WT	WT	WT	WT	WT	WT	WT	WT	WT	KRAS_p.G12D	WT	WT	WT	WT	WT	WT	WT	WT	WT	WT	WT	WT	WT	WT	WT	WT	WT	WT	WT	WT	WT	WT	TP53_p.R273H	TP53_p.R282W	WT
DFCI_Cell_Reports_2016	coadread_dfci_2016_561	WT	WT	WT	WT	WT	WT	WT	WT	WT	WT	WT	WT	WT	WT	WT	WT	WT	WT	WT	WT	WT	WT	WT	WT	WT	WT	WT	WT	WT	WT	WT	WT	WT	WT	WT	WT	WT	WT	WT	WT	WT	WT	WT	WT	WT	WT	WT	WT
MSKCC_Cancer_Cell_2018	P-0010139-T01-IM5	WT	WT	WT	WT	WT	WT	WT	WT	WT	WT	WT	WT	WT	WT	WT	WT	WT	WT	WT	KRAS_p.A146T	WT	WT	WT	WT	WT	WT	WT	WT	WT	WT	WT	WT	WT	PIK3CA_p.R88Q	WT	WT	WT	WT	WT	WT	WT	WT	WT	WT	WT	WT	WT	WT
DFCI_Cell_Reports_2016	coadread_dfci_2016_631	WT	WT	WT	WT	WT	WT	WT	WT	WT	WT	WT	WT	WT	WT	WT	WT	WT	WT	WT	WT	WT	WT	WT	WT	WT	WT	WT	WT	WT	WT	WT	WT	WT	WT	WT	WT	WT	WT	TP53_p.G245S	WT	WT	WT	WT	WT	WT	WT	WT	WT
MSKCC_Cancer_Cell_2018	P-0014066-T01-IM5	WT	WT	WT	WT	WT	WT	WT	WT	WT	WT	WT	WT	WT	WT	WT	WT	WT	WT	WT	WT	WT	WT	WT	WT	WT	WT	WT	WT	WT	WT	WT	WT	WT	WT	WT	WT	WT	WT	WT	WT	WT	WT	WT	TP53_p.R248W	WT	WT	WT	WT
MSKCC_Cancer_Cell_2018	P-0001170-T01-IM3	WT	WT	WT	WT	WT	WT	APC_p.R216*	WT	WT	WT	WT	WT	WT	WT	WT	WT	WT	WT	WT	WT	WT	WT	WT	WT	WT	WT	WT	WT	WT	WT	WT	WT	WT	WT	WT	WT	WT	WT	WT	WT	WT	WT	WT	WT	WT	WT	WT	WT
MSKCC_Cancer_Cell_2018	P-0009650-T01-IM5	WT	WT	WT	WT	WT	WT	WT	WT	WT	WT	WT	WT	WT	WT	WT	WT	WT	WT	WT	WT	WT	WT	WT	WT	WT	WT	WT	WT	WT	WT	WT	WT	WT	WT	WT	WT	WT	WT	WT	TP53_p.R175H	WT	WT	WT	WT	WT	WT	TP53_p.R282W	WT
MSKCC_Cancer_Cell_2018	P-0003886-T01-IM5	WT	WT	WT	WT	WT	WT	WT	WT	WT	WT	WT	WT	APC_p.R876*	WT	WT	WT	WT	WT	WT	WT	WT	WT	WT	WT	WT	WT	WT	WT	WT	WT	WT	WT	WT	WT	WT	WT	WT	WT	WT	WT	WT	WT	WT	WT	WT	WT	WT	WT
MSKCC_Cancer_Cell_2018	P-0009707-T01-IM5	WT	WT	WT	WT	WT	WT	WT	WT	WT	WT	WT	WT	WT	WT	WT	WT	WT	WT	WT	WT	WT	WT	WT	WT	WT	WT	WT	WT	WT	WT	WT	WT	WT	WT	WT	WT	WT	WT	WT	WT	WT	WT	WT	WT	WT	WT	WT	WT
DFCI_Cell_Reports_2016	coadread_dfci_2016_1157	WT	WT	WT	WT	WT	WT	WT	WT	WT	WT	WT	WT	WT	WT	WT	WT	WT	WT	WT	WT	WT	WT	WT	WT	WT	WT	WT	WT	WT	WT	WT	WT	WT	WT	WT	WT	WT	WT	WT	WT	WT	WT	WT	WT	WT	WT	WT	WT
TCGA	TCGA-AG-3896-01	WT	WT	WT	WT	WT	WT	WT	WT	WT	WT	WT	WT	WT	WT	WT	WT	WT	WT	WT	WT	WT	KRAS_p.G12C	WT	WT	WT	WT	WT	WT	WT	WT	WT	WT	WT	WT	WT	WT	WT	WT	WT	WT	WT	WT	WT	WT	WT	WT	WT	WT
DFCI_Cell_Reports_2016	coadread_dfci_2016_353622	WT	WT	WT	WT	WT	WT	WT	WT	WT	WT	WT	WT	WT	WT	WT	WT	WT	WT	WT	WT	WT	WT	WT	WT	WT	WT	WT	WT	WT	WT	WT	WT	WT	WT	WT	WT	WT	WT	WT	TP53_p.R175H	WT	WT	WT	WT	WT	WT	WT	WT
MSKCC_Cancer_Cell_2018	P-0011347-T01-IM5	WT	WT	WT	WT	WT	WT	WT	WT	WT	WT	WT	WT	WT	WT	WT	WT	WT	WT	WT	WT	WT	WT	WT	WT	WT	WT	WT	WT	WT	WT	WT	WT	WT	WT	WT	WT	WT	WT	WT	WT	WT	WT	WT	WT	WT	WT	WT	WT
MSKCC_Cancer_Cell_2018	P-0005987-T01-IM5	WT	WT	WT	WT	WT	WT	WT	WT	WT	WT	WT	WT	WT	WT	WT	WT	WT	WT	WT	WT	WT	WT	WT	WT	WT	WT	WT	WT	WT	WT	WT	WT	WT	WT	WT	WT	WT	WT	WT	WT	WT	WT	WT	WT	WT	WT	WT	WT
MSKCC_Cancer_Cell_2018	P-0005528-T01-IM5	WT	WT	WT	WT	WT	WT	WT	WT	WT	WT	WT	WT	WT	WT	WT	WT	WT	WT	WT	WT	WT	WT	WT	WT	WT	WT	WT	WT	WT	WT	WT	WT	WT	WT	WT	WT	WT	WT	WT	WT	WT	WT	WT	WT	WT	WT	WT	WT
TCGA	TCGA-D5-5541-01	WT	WT	WT	WT	WT	WT	WT	WT	WT	WT	WT	WT	WT	WT	WT	WT	WT	WT	WT	WT	WT	WT	WT	WT	WT	WT	WT	WT	WT	WT	WT	WT	WT	WT	WT	WT	WT	WT	WT	WT	WT	WT	WT	WT	WT	TP53_p.R273H	WT	WT
MSKCC_Cancer_Cell_2018	P-0013820-T01-IM5	WT	WT	WT	WT	WT	WT	WT	WT	WT	WT	WT	WT	WT	WT	WT	WT	WT	WT	WT	WT	WT	WT	WT	WT	WT	WT	WT	WT	WT	WT	WT	WT	WT	WT	WT	WT	WT	WT	WT	WT	WT	WT	WT	WT	WT	WT	WT	WT
UNSW_Cancer_Spectrum_2019	CRC_7	WT	WT	WT	WT	WT	WT	WT	WT	WT	WT	WT	WT	WT	BRAF_p.V600E	WT	WT	WT	WT	WT	WT	WT	WT	WT	WT	WT	WT	WT	WT	WT	WT	WT	WT	WT	WT	WT	WT	WT	WT	WT	WT	WT	WT	WT	WT	WT	WT	WT	WT
MSKCC_Cancer_Cell_2018	P-0012779-T01-IM5	WT	WT	WT	WT	WT	WT	WT	WT	WT	WT	WT	WT	WT	WT	WT	WT	WT	WT	WT	WT	WT	WT	WT	WT	WT	WT	WT	WT	WT	WT	WT	WT	WT	WT	WT	WT	WT	WT	WT	WT	WT	WT	WT	WT	TP53_p.R273C	WT	WT	WT
MSKCC_Cancer_Cell_2018	P-0007120-T01-IM5	WT	WT	WT	WT	APC_p.R1450*	WT	WT	WT	WT	WT	WT	WT	WT	WT	WT	WT	WT	WT	WT	WT	WT	WT	WT	WT	WT	WT	WT	WT	WT	WT	WT	WT	WT	WT	WT	WT	WT	WT	WT	WT	WT	WT	WT	WT	WT	TP53_p.R273H	WT	WT
TCGA	TCGA-AG-4015-01	WT	WT	WT	WT	WT	WT	WT	WT	WT	WT	WT	WT	WT	WT	WT	WT	WT	WT	WT	WT	WT	WT	WT	WT	WT	WT	WT	WT	WT	WT	PIK3CA_p.E545K	WT	WT	WT	WT	WT	WT	WT	WT	WT	WT	WT	WT	WT	WT	WT	WT	WT
TCGA	TCGA-AG-4007-01	WT	WT	WT	WT	WT	WT	WT	WT	WT	WT	WT	WT	WT	WT	WT	WT	WT	WT	WT	WT	WT	WT	WT	WT	WT	WT	WT	WT	WT	WT	WT	WT	WT	WT	WT	WT	WT	WT	WT	WT	WT	WT	WT	WT	WT	WT	WT	WT
MSKCC_Cancer_Cell_2018	P-0006183-T01-IM5	WT	WT	WT	WT	WT	WT	WT	WT	WT	WT	WT	WT	WT	WT	WT	WT	WT	WT	WT	WT	WT	WT	WT	WT	KRAS_p.G12V	WT	WT	WT	WT	WT	WT	WT	WT	WT	WT	WT	WT	WT	WT	WT	WT	WT	WT	WT	WT	WT	WT	WT
MSKCC_Cancer_Cell_2018	P-0012823-T01-IM5	WT	WT	WT	WT	WT	WT	WT	WT	WT	WT	WT	WT	APC_p.R876*	WT	WT	WT	WT	WT	WT	WT	KRAS_p.G12A	WT	WT	WT	WT	WT	WT	WT	WT	WT	WT	WT	WT	WT	WT	WT	WT	WT	WT	WT	WT	WT	WT	WT	WT	WT	WT	WT
DFCI_Cell_Reports_2016	coadread_dfci_2016_3673	WT	WT	WT	WT	WT	WT	WT	WT	WT	WT	WT	WT	WT	BRAF_p.V600E	WT	WT	WT	WT	WT	WT	WT	WT	WT	WT	WT	WT	WT	WT	WT	WT	WT	WT	WT	WT	WT	WT	WT	WT	WT	WT	WT	WT	WT	WT	WT	WT	WT	WT
DFCI_Cell_Reports_2016	coadread_dfci_2016_3405	WT	WT	WT	WT	WT	WT	WT	WT	WT	WT	WT	WT	WT	WT	WT	WT	WT	WT	WT	WT	WT	WT	WT	WT	WT	WT	WT	WT	WT	WT	WT	WT	WT	WT	WT	WT	WT	WT	WT	WT	WT	WT	WT	WT	WT	WT	WT	WT
DFCI_Cell_Reports_2016	coadread_dfci_2016_627	WT	WT	WT	WT	WT	WT	WT	WT	WT	WT	WT	WT	WT	WT	WT	WT	WT	WT	WT	WT	WT	WT	WT	WT	WT	WT	WT	WT	WT	WT	WT	WT	WT	WT	WT	WT	WT	WT	WT	WT	WT	WT	TP53_p.R248Q	WT	WT	WT	WT	WT
DFCI_Cell_Reports_2016	coadread_dfci_2016_3005	WT	WT	WT	WT	WT	WT	WT	WT	WT	WT	WT	WT	WT	WT	WT	WT	WT	WT	WT	WT	WT	WT	WT	WT	WT	WT	WT	WT	WT	WT	WT	WT	WT	WT	WT	WT	WT	WT	WT	WT	WT	WT	WT	WT	WT	WT	WT	WT
UNSW_Cancer_Spectrum_2019	CRC_92	WT	WT	WT	WT	WT	WT	WT	WT	WT	WT	WT	WT	WT	WT	WT	WT	WT	WT	WT	WT	WT	WT	WT	WT	WT	WT	WT	WT	WT	WT	WT	WT	WT	WT	WT	WT	WT	WT	WT	WT	WT	WT	WT	WT	WT	WT	WT	WT
DFCI_Cell_Reports_2016	coadread_dfci_2016_3080	WT	WT	WT	WT	WT	WT	WT	WT	WT	WT	WT	WT	WT	BRAF_p.V600E	WT	WT	WT	WT	WT	WT	WT	WT	WT	WT	WT	WT	WT	WT	WT	WT	WT	WT	WT	WT	WT	WT	WT	WT	WT	WT	WT	WT	WT	WT	WT	WT	WT	WT
TCGA	TCGA-AA-3972-01	WT	WT	WT	WT	WT	WT	WT	WT	WT	WT	WT	WT	WT	WT	WT	WT	WT	WT	WT	WT	WT	WT	WT	WT	WT	WT	WT	WT	WT	WT	WT	WT	WT	WT	WT	WT	WT	WT	WT	WT	WT	WT	WT	WT	WT	WT	WT	WT
DFCI_Cell_Reports_2016	coadread_dfci_2016_2769	WT	WT	WT	WT	WT	WT	WT	WT	WT	WT	WT	WT	WT	BRAF_p.V600E	WT	WT	WT	WT	WT	WT	WT	WT	WT	WT	WT	WT	WT	WT	WT	WT	WT	WT	WT	WT	WT	WT	SMAD4_p.R361C	WT	WT	WT	WT	WT	WT	WT	WT	WT	WT	WT
MSKCC_Cancer_Cell_2018	P-0006093-T01-IM5	WT	WT	WT	WT	WT	WT	WT	WT	WT	WT	WT	WT	WT	WT	WT	WT	WT	WT	WT	WT	WT	WT	WT	WT	WT	WT	WT	WT	WT	WT	WT	WT	WT	WT	WT	WT	WT	WT	WT	WT	WT	WT	WT	WT	WT	WT	WT	WT
DFCI_Cell_Reports_2016	coadread_dfci_2016_4514	WT	WT	WT	WT	WT	WT	WT	WT	WT	WT	WT	WT	WT	WT	WT	WT	WT	WT	WT	WT	WT	WT	WT	WT	WT	WT	WT	WT	WT	WT	WT	WT	WT	WT	WT	WT	WT	WT	WT	WT	WT	WT	WT	WT	TP53_p.R273C	WT	WT	WT
DFCI_Cell_Reports_2016	coadread_dfci_2016_1797	WT	WT	WT	WT	WT	WT	WT	WT	WT	WT	WT	WT	WT	WT	WT	WT	WT	WT	WT	WT	WT	WT	WT	WT	WT	WT	WT	WT	WT	PIK3CA_p.E542K	WT	WT	WT	WT	WT	WT	WT	WT	WT	WT	WT	WT	WT	WT	WT	WT	WT	WT
MSKCC_Cancer_Cell_2018	P-0010749-T01-IM5	WT	WT	WT	WT	WT	WT	WT	WT	WT	WT	WT	WT	WT	WT	WT	WT	WT	WT	WT	WT	WT	WT	WT	WT	WT	WT	WT	WT	WT	WT	WT	WT	WT	WT	WT	WT	WT	WT	WT	WT	WT	WT	WT	WT	WT	WT	WT	WT
MSKCC_Cancer_Cell_2018	P-0014143-T01-IM5	WT	WT	WT	WT	WT	WT	WT	WT	WT	WT	WT	WT	WT	WT	WT	WT	WT	WT	WT	WT	WT	WT	WT	WT	WT	WT	WT	WT	WT	WT	WT	WT	WT	WT	WT	WT	WT	WT	WT	WT	WT	WT	WT	WT	WT	WT	WT	WT
MSKCC_Cancer_Cell_2018	P-0013799-T01-IM5	WT	APC_p.Q1378*	WT	WT	WT	WT	WT	WT	WT	WT	WT	WT	WT	WT	WT	WT	WT	WT	WT	WT	KRAS_p.G12A	WT	WT	WT	WT	WT	WT	WT	WT	WT	WT	WT	WT	WT	WT	WT	WT	WT	WT	WT	TP53_p.R196*	WT	WT	WT	WT	WT	WT	WT
Genentech_Nature_2012	587330	WT	WT	WT	WT	WT	WT	WT	WT	WT	WT	WT	WT	WT	WT	WT	WT	WT	WT	WT	WT	WT	WT	WT	WT	WT	WT	WT	WT	WT	WT	WT	WT	WT	WT	WT	WT	WT	WT	WT	WT	WT	WT	WT	WT	WT	WT	WT	WT
DFCI_Cell_Reports_2016	coadread_dfci_2016_1156	WT	WT	WT	WT	WT	WT	WT	WT	WT	WT	WT	WT	WT	WT	WT	WT	WT	WT	WT	WT	WT	WT	WT	WT	WT	WT	WT	WT	WT	WT	WT	WT	WT	WT	WT	WT	WT	WT	WT	WT	WT	WT	WT	WT	WT	WT	WT	WT
MSKCC_Cancer_Cell_2018	P-0009145-T02-IM5	WT	WT	WT	WT	WT	WT	WT	WT	WT	WT	WT	WT	WT	WT	WT	WT	WT	WT	WT	WT	WT	WT	WT	WT	WT	WT	WT	WT	WT	WT	WT	WT	WT	WT	WT	WT	WT	WT	WT	WT	WT	WT	WT	WT	WT	WT	WT	WT
DFCI_Cell_Reports_2016	coadread_dfci_2016_270033	WT	WT	WT	WT	WT	WT	WT	WT	WT	WT	WT	WT	WT	WT	WT	WT	WT	WT	WT	WT	WT	WT	WT	WT	WT	WT	WT	WT	WT	WT	WT	WT	WT	WT	WT	WT	WT	WT	WT	WT	WT	WT	WT	WT	WT	WT	WT	WT
MSKCC_Cancer_Cell_2018	P-0009192-T01-IM5	WT	WT	WT	WT	WT	WT	WT	WT	WT	WT	WT	WT	WT	WT	WT	WT	WT	WT	WT	WT	KRAS_p.G12A	WT	WT	WT	WT	WT	WT	WT	WT	WT	WT	WT	WT	WT	WT	WT	WT	WT	WT	WT	WT	WT	WT	WT	WT	WT	WT	WT
TCGA	TCGA-D5-6539-01	WT	WT	WT	WT	WT	WT	WT	WT	WT	WT	WT	WT	WT	WT	WT	WT	WT	WT	WT	WT	WT	WT	WT	WT	KRAS_p.G12V	WT	WT	WT	WT	WT	WT	WT	WT	WT	WT	WT	WT	WT	WT	WT	WT	WT	WT	WT	WT	WT	WT	WT
MSKCC_Cancer_Cell_2018	P-0001494-T01-IM3	WT	WT	WT	WT	WT	WT	WT	WT	WT	WT	WT	WT	WT	WT	WT	WT	WT	WT	WT	WT	WT	WT	KRAS_p.G12D	WT	WT	WT	WT	WT	WT	WT	WT	WT	WT	WT	WT	WT	WT	WT	WT	WT	WT	WT	WT	WT	WT	WT	WT	WT
TCGA	TCGA-AA-3524-01	WT	WT	WT	WT	WT	WT	WT	WT	WT	WT	WT	WT	WT	WT	WT	WT	WT	WT	WT	WT	WT	WT	WT	WT	WT	WT	WT	WT	WT	WT	WT	WT	WT	WT	WT	WT	WT	WT	WT	WT	WT	WT	WT	WT	WT	WT	WT	WT
TCGA	TCGA-AZ-4615-01	WT	WT	WT	WT	WT	WT	WT	WT	WT	WT	WT	WT	WT	BRAF_p.V600E	WT	WT	WT	WT	WT	WT	WT	WT	WT	WT	WT	WT	WT	WT	WT	WT	WT	WT	WT	WT	WT	WT	WT	WT	WT	WT	WT	WT	WT	WT	WT	WT	WT	WT
MSKCC_Cancer_Cell_2018	P-0013786-T01-IM5	WT	WT	WT	WT	WT	WT	WT	WT	WT	APC_p.R499*	WT	WT	WT	WT	WT	WT	WT	WT	WT	WT	WT	WT	WT	WT	WT	WT	WT	WT	WT	WT	WT	WT	WT	WT	WT	WT	WT	WT	WT	WT	WT	WT	WT	TP53_p.R248W	WT	WT	WT	WT
MSKCC_Cancer_Cell_2018	P-0007883-T01-IM5	WT	WT	WT	WT	WT	WT	WT	WT	WT	WT	WT	WT	WT	WT	WT	WT	WT	WT	WT	WT	WT	WT	WT	WT	WT	WT	WT	WT	WT	WT	WT	WT	WT	WT	WT	WT	WT	WT	WT	WT	WT	WT	WT	TP53_p.R248W	WT	WT	WT	WT
Genentech_Nature_2012	587356	WT	WT	WT	WT	WT	WT	WT	WT	WT	WT	WT	WT	WT	WT	WT	WT	WT	WT	WT	WT	WT	WT	WT	WT	KRAS_p.G12V	WT	WT	WT	WT	WT	WT	WT	WT	WT	WT	WT	WT	WT	WT	WT	WT	WT	WT	WT	WT	WT	TP53_p.R282W	WT
MSKCC_Cancer_Cell_2018	P-0006764-T01-IM5	WT	WT	WT	WT	WT	WT	WT	WT	WT	WT	WT	WT	WT	WT	WT	WT	WT	WT	WT	WT	WT	WT	WT	WT	WT	WT	WT	WT	WT	WT	WT	WT	WT	WT	WT	WT	WT	WT	WT	WT	WT	WT	WT	WT	WT	WT	WT	WT
TCGA	TCGA-D5-6538-01	WT	WT	WT	APC_p.R1114*	WT	WT	WT	WT	WT	WT	WT	WT	WT	WT	WT	WT	WT	WT	WT	WT	WT	WT	WT	WT	KRAS_p.G12V	WT	WT	WT	WT	WT	WT	WT	WT	WT	WT	WT	WT	WT	TP53_p.G245S	WT	WT	WT	WT	WT	WT	WT	WT	WT
MSKCC_Cancer_Cell_2018	P-0007488-T01-IM5	WT	WT	WT	WT	WT	WT	WT	WT	WT	WT	WT	WT	WT	WT	WT	WT	WT	WT	WT	WT	WT	WT	WT	WT	KRAS_p.G12V	WT	WT	WT	WT	WT	PIK3CA_p.E545K	WT	WT	WT	WT	WT	WT	WT	WT	WT	WT	WT	WT	WT	WT	WT	WT	WT
MSKCC_Cancer_Cell_2018	P-0000798-T01-IM3	APC_p.Q1367*	WT	WT	WT	WT	WT	WT	WT	WT	WT	WT	WT	WT	WT	WT	WT	WT	WT	WT	WT	WT	KRAS_p.G12C	WT	WT	WT	WT	WT	WT	WT	WT	WT	WT	WT	WT	WT	WT	WT	WT	WT	WT	WT	WT	WT	WT	WT	WT	WT	WT
DFCI_Cell_Reports_2016	coadread_dfci_2016_3639	WT	WT	WT	WT	WT	WT	WT	WT	WT	WT	WT	WT	WT	WT	WT	WT	WT	WT	WT	WT	WT	WT	WT	WT	WT	WT	WT	WT	WT	WT	WT	WT	WT	WT	WT	WT	WT	WT	WT	WT	WT	WT	WT	WT	WT	WT	WT	WT
MSKCC_Cancer_Cell_2018	P-0001554-T01-IM3	WT	WT	WT	WT	APC_p.R1450*	WT	WT	WT	WT	WT	WT	WT	WT	WT	WT	WT	WT	WT	WT	WT	WT	WT	KRAS_p.G12D	WT	WT	WT	WT	WT	WT	WT	WT	WT	WT	WT	WT	WT	WT	WT	WT	WT	WT	WT	WT	WT	WT	WT	WT	WT
MSKCC_Cancer_Cell_2018	P-0007365-T01-IM5	WT	WT	WT	WT	WT	WT	WT	WT	WT	WT	WT	WT	WT	WT	WT	WT	WT	WT	WT	WT	WT	WT	WT	WT	WT	WT	WT	WT	WT	WT	WT	WT	WT	WT	WT	WT	WT	WT	WT	WT	WT	WT	WT	WT	WT	WT	WT	WT
MSKCC_Cancer_Cell_2018	P-0004624-T01-IM5	WT	WT	WT	WT	WT	WT	WT	WT	WT	WT	WT	WT	WT	WT	WT	WT	WT	WT	WT	WT	WT	WT	WT	WT	KRAS_p.G12V	WT	WT	WT	WT	WT	WT	WT	WT	WT	WT	WT	WT	WT	WT	WT	WT	WT	WT	WT	WT	WT	WT	WT
MSKCC_Cancer_Cell_2018	P-0009993-T01-IM5	WT	WT	WT	APC_p.R1114*	WT	WT	WT	WT	WT	WT	WT	WT	WT	WT	WT	WT	WT	WT	WT	WT	WT	WT	WT	WT	WT	WT	WT	WT	WT	WT	WT	WT	WT	WT	WT	WT	WT	WT	WT	WT	WT	WT	WT	WT	WT	WT	WT	WT
UNSW_Cancer_Spectrum_2019	CRC_31	WT	WT	WT	WT	WT	WT	WT	WT	WT	WT	WT	APC_p.R564*	WT	WT	WT	WT	WT	WT	WT	WT	WT	WT	WT	WT	WT	WT	WT	WT	WT	WT	WT	WT	WT	WT	WT	WT	WT	WT	WT	WT	WT	WT	WT	WT	WT	WT	WT	WT
DFCI_Cell_Reports_2016	coadread_dfci_2016_649	WT	WT	WT	WT	WT	WT	WT	WT	WT	WT	WT	WT	WT	WT	WT	WT	WT	WT	WT	WT	WT	WT	WT	WT	WT	WT	WT	WT	WT	WT	WT	WT	WT	WT	WT	WT	WT	WT	WT	WT	WT	WT	WT	WT	WT	WT	WT	WT
MSKCC_Cancer_Cell_2018	P-0007140-T01-IM5	WT	WT	WT	WT	WT	WT	WT	WT	WT	WT	WT	WT	APC_p.R876*	WT	WT	WT	WT	WT	WT	WT	WT	WT	WT	WT	WT	WT	WT	WT	WT	WT	WT	WT	WT	WT	WT	WT	WT	WT	WT	WT	WT	WT	WT	WT	WT	WT	WT	WT
TCGA	TCGA-AA-3712-01	WT	WT	WT	WT	WT	WT	WT	WT	WT	WT	WT	WT	WT	WT	WT	WT	WT	WT	WT	WT	WT	WT	WT	WT	WT	WT	WT	WT	WT	WT	PIK3CA_p.E545K	WT	WT	WT	WT	WT	WT	WT	WT	WT	WT	WT	WT	WT	WT	WT	WT	WT
MSKCC_Cancer_Cell_2018	P-0000695-T01-IM3	WT	WT	WT	WT	WT	APC_p.R213*	WT	WT	WT	WT	WT	WT	WT	WT	WT	WT	WT	WT	WT	WT	WT	WT	WT	WT	WT	WT	WT	WT	WT	WT	WT	WT	WT	WT	WT	WT	WT	WT	WT	WT	WT	WT	WT	WT	WT	WT	WT	WT
MSKCC_Cancer_Cell_2018	P-0009690-T01-IM5	WT	WT	WT	WT	WT	WT	APC_p.R216*	WT	WT	WT	WT	WT	WT	WT	WT	WT	WT	WT	WT	WT	WT	WT	WT	WT	WT	WT	WT	WT	WT	WT	WT	WT	WT	WT	WT	WT	WT	WT	WT	TP53_p.R175H	WT	WT	WT	WT	WT	WT	WT	WT
TCGA	TCGA-G4-6311-01	WT	WT	WT	WT	WT	WT	WT	WT	WT	WT	WT	WT	WT	WT	WT	WT	WT	WT	WT	WT	WT	WT	WT	WT	WT	WT	WT	WT	WT	WT	WT	WT	WT	WT	WT	WT	WT	WT	WT	WT	WT	WT	WT	WT	WT	WT	WT	WT
MSKCC_Cancer_Cell_2018	P-0009016-T01-IM5	WT	WT	WT	WT	WT	WT	WT	WT	WT	WT	WT	WT	WT	BRAF_p.V600E	WT	WT	WT	WT	WT	WT	WT	WT	WT	WT	WT	WT	WT	WT	WT	WT	WT	WT	WT	WT	WT	WT	WT	SMAD4_p.R361H	WT	WT	WT	WT	WT	WT	WT	WT	WT	WT
TCGA	TCGA-AA-A01R-01	WT	WT	WT	WT	WT	WT	WT	WT	WT	WT	WT	WT	WT	WT	WT	WT	WT	WT	WT	WT	WT	WT	WT	WT	WT	KRAS_p.G13D	WT	WT	WT	WT	WT	WT	WT	WT	WT	WT	WT	WT	WT	WT	WT	WT	WT	WT	WT	WT	WT	WT
DFCI_Cell_Reports_2016	coadread_dfci_2016_1803	WT	WT	WT	WT	WT	WT	WT	WT	WT	WT	WT	WT	WT	WT	WT	WT	WT	WT	WT	WT	WT	WT	WT	WT	WT	WT	WT	WT	WT	WT	WT	WT	WT	WT	WT	WT	WT	WT	WT	TP53_p.R175H	WT	WT	WT	WT	WT	WT	WT	WT
MSKCC_Cancer_Cell_2018	P-0014296-T01-IM6	WT	WT	WT	WT	WT	WT	APC_p.R216*	APC_p.R232*	WT	WT	WT	WT	WT	WT	WT	WT	WT	WT	WT	WT	WT	WT	KRAS_p.G12D	WT	WT	WT	WT	WT	WT	WT	WT	PIK3CA_p.H1047R	WT	WT	WT	WT	WT	WT	WT	WT	WT	WT	WT	WT	WT	WT	WT	WT
MSKCC_Cancer_Cell_2018	P-0001500-T03-IM5	WT	WT	WT	WT	WT	WT	WT	WT	WT	APC_p.R499*	WT	WT	WT	WT	WT	WT	WT	WT	WT	WT	WT	WT	WT	WT	WT	KRAS_p.G13D	WT	WT	WT	WT	WT	WT	WT	WT	WT	WT	WT	WT	WT	WT	WT	WT	WT	WT	WT	WT	WT	WT
MSKCC_Cancer_Cell_2018	P-0005311-T02-IM5	WT	WT	WT	WT	WT	WT	WT	WT	WT	WT	WT	WT	WT	WT	WT	WT	WT	WT	WT	WT	WT	WT	WT	WT	KRAS_p.G12V	WT	WT	WT	WT	WT	WT	WT	WT	WT	WT	WT	WT	WT	WT	WT	WT	WT	WT	WT	WT	WT	WT	WT
DFCI_Cell_Reports_2016	coadread_dfci_2016_3720	WT	WT	WT	WT	WT	WT	WT	WT	WT	WT	WT	WT	WT	WT	WT	WT	WT	WT	WT	WT	WT	WT	WT	WT	WT	WT	WT	WT	WT	WT	WT	WT	WT	WT	WT	WT	WT	WT	WT	WT	WT	WT	WT	WT	WT	WT	WT	WT
TCGA	TCGA-AA-A004-01	WT	WT	WT	WT	WT	WT	WT	WT	WT	WT	WT	WT	WT	WT	WT	WT	WT	WT	WT	WT	WT	WT	WT	WT	WT	WT	WT	WT	WT	WT	WT	WT	WT	WT	WT	WT	WT	WT	WT	WT	WT	WT	WT	WT	WT	WT	WT	WT
DFCI_Cell_Reports_2016	coadread_dfci_2016_504	WT	WT	WT	WT	WT	WT	WT	WT	WT	WT	WT	WT	WT	BRAF_p.V600E	WT	WT	WT	WT	WT	WT	WT	WT	WT	WT	WT	WT	WT	WT	WT	WT	WT	WT	WT	WT	WT	WT	WT	WT	WT	WT	WT	WT	WT	WT	WT	WT	WT	WT
TCGA	TCGA-F5-6810-01	APC_p.Q1367*	WT	WT	WT	WT	WT	WT	WT	WT	WT	WT	WT	WT	WT	WT	WT	WT	WT	WT	WT	WT	WT	WT	WT	WT	WT	WT	WT	WT	WT	WT	WT	WT	WT	WT	WT	WT	WT	WT	WT	WT	WT	WT	WT	WT	WT	WT	WT
MSKCC_Cancer_Cell_2018	P-0002791-T01-IM3	WT	WT	WT	WT	WT	WT	WT	WT	WT	WT	WT	WT	WT	WT	WT	WT	WT	WT	WT	WT	WT	WT	WT	WT	WT	WT	WT	WT	WT	WT	WT	WT	WT	WT	WT	WT	WT	WT	WT	WT	WT	WT	WT	WT	WT	WT	WT	WT
TCGA	TCGA-D5-6540_COAD-US	WT	WT	WT	WT	WT	WT	WT	WT	WT	WT	WT	WT	WT	BRAF_p.V600E	WT	WT	WT	WT	WT	WT	WT	WT	WT	WT	WT	WT	WT	WT	WT	WT	WT	WT	WT	WT	WT	WT	WT	WT	WT	WT	WT	WT	WT	WT	TP53_p.R273C	WT	WT	WT
DFCI_Cell_Reports_2016	coadread_dfci_2016_683	WT	WT	WT	WT	WT	WT	WT	WT	WT	WT	WT	WT	WT	BRAF_p.V600E	WT	WT	WT	WT	WT	WT	WT	WT	WT	WT	WT	WT	WT	WT	WT	WT	WT	WT	WT	WT	WT	WT	WT	WT	WT	WT	WT	WT	WT	WT	WT	WT	WT	WT
DFCI_Cell_Reports_2016	coadread_dfci_2016_3209	WT	WT	WT	WT	WT	WT	WT	WT	WT	WT	WT	WT	WT	WT	WT	WT	WT	WT	WT	WT	WT	WT	WT	WT	WT	WT	WT	WT	WT	WT	WT	WT	WT	WT	WT	WT	WT	WT	WT	WT	WT	WT	WT	WT	WT	WT	WT	WT
TCGA	TCGA-A6-2672-01	WT	WT	WT	WT	WT	WT	WT	WT	WT	WT	WT	WT	WT	BRAF_p.V600E	WT	WT	WT	WT	WT	WT	WT	WT	WT	WT	WT	WT	WT	WT	WT	WT	WT	WT	WT	WT	WT	WT	WT	WT	WT	WT	WT	WT	WT	WT	WT	WT	WT	WT
TCGA	TCGA-AA-3872-01	WT	WT	WT	WT	WT	WT	WT	WT	WT	WT	WT	WT	WT	WT	WT	WT	WT	WT	WT	WT	WT	WT	WT	WT	WT	WT	WT	WT	WT	WT	WT	WT	WT	WT	WT	WT	WT	WT	WT	WT	WT	WT	WT	WT	WT	WT	WT	WT
DFCI_Cell_Reports_2016	coadread_dfci_2016_2564	WT	WT	WT	WT	WT	WT	WT	WT	WT	WT	WT	WT	WT	BRAF_p.V600E	WT	WT	WT	WT	WT	WT	WT	WT	WT	WT	WT	WT	WT	WT	WT	WT	WT	WT	WT	WT	WT	WT	WT	WT	WT	WT	WT	WT	WT	WT	WT	WT	WT	WT
MSKCC_Cancer_Cell_2018	P-0005430-T01-IM5	WT	WT	WT	WT	WT	WT	WT	WT	WT	WT	WT	WT	WT	WT	WT	WT	WT	WT	WT	WT	WT	WT	WT	WT	WT	WT	WT	WT	WT	WT	WT	WT	WT	WT	WT	WT	WT	WT	WT	WT	WT	WT	WT	WT	WT	WT	WT	WT
DFCI_Cell_Reports_2016	coadread_dfci_2016_197	WT	WT	WT	WT	WT	WT	WT	WT	WT	WT	WT	WT	WT	BRAF_p.V600E	WT	WT	WT	WT	WT	WT	WT	WT	WT	WT	WT	WT	WT	WT	WT	WT	WT	WT	WT	WT	WT	WT	WT	WT	WT	WT	WT	WT	WT	WT	WT	WT	WT	WT
MSKCC_Cancer_Cell_2018	P-0000885-T01-IM3	WT	WT	WT	WT	WT	WT	WT	WT	WT	WT	WT	WT	WT	WT	WT	WT	WT	WT	WT	WT	WT	WT	KRAS_p.G12D	WT	WT	WT	WT	WT	WT	WT	WT	WT	WT	WT	WT	WT	WT	WT	WT	WT	WT	WT	WT	WT	WT	WT	WT	WT
MSKCC_Cancer_Cell_2018	P-0007869-T01-IM5	WT	WT	WT	WT	WT	WT	WT	WT	WT	WT	WT	WT	WT	WT	WT	WT	WT	WT	WT	WT	WT	WT	WT	WT	WT	WT	WT	WT	WT	WT	WT	WT	WT	WT	WT	WT	WT	WT	WT	WT	WT	TP53_p.R213*	WT	WT	WT	WT	WT	WT
DFCI_Cell_Reports_2016	coadread_dfci_2016_3637	WT	WT	WT	WT	WT	WT	WT	WT	WT	WT	WT	WT	WT	WT	WT	WT	WT	WT	WT	WT	WT	WT	KRAS_p.G12D	WT	WT	WT	WT	WT	WT	WT	WT	WT	WT	WT	WT	WT	WT	WT	WT	WT	WT	WT	WT	WT	WT	WT	WT	WT
DFCI_Cell_Reports_2016	coadread_dfci_2016_2259	WT	WT	WT	WT	WT	WT	WT	WT	WT	WT	WT	WT	WT	WT	WT	WT	WT	WT	WT	WT	WT	WT	WT	WT	WT	WT	WT	WT	WT	WT	WT	WT	WT	WT	WT	WT	WT	WT	WT	WT	WT	WT	WT	WT	WT	WT	WT	WT
TCGA	TCGA-CK-4948-01	WT	WT	WT	WT	WT	WT	WT	WT	WT	WT	WT	WT	WT	WT	WT	WT	WT	WT	WT	WT	WT	WT	KRAS_p.G12D	WT	WT	WT	WT	WT	WT	WT	WT	WT	WT	WT	WT	WT	WT	WT	WT	WT	WT	WT	WT	WT	WT	WT	WT	WT
TCGA	TCGA-AG-3612-01	WT	WT	WT	WT	WT	WT	WT	WT	WT	WT	WT	WT	WT	WT	WT	WT	WT	WT	WT	WT	WT	WT	WT	WT	WT	WT	WT	WT	WT	WT	WT	WT	WT	WT	WT	WT	WT	WT	WT	WT	WT	WT	WT	WT	WT	WT	WT	WT
TCGA	TCGA-CM-6162-01	WT	WT	WT	WT	WT	WT	WT	WT	WT	WT	WT	WT	WT	WT	WT	WT	WT	WT	WT	WT	WT	WT	WT	WT	WT	WT	WT	WT	WT	WT	WT	WT	WT	PIK3CA_p.R88Q	WT	WT	WT	WT	WT	WT	WT	WT	WT	WT	WT	WT	WT	WT
TCGA	TCGA-AD-6964_COAD-US	WT	WT	WT	WT	WT	WT	WT	WT	WT	WT	WT	WT	WT	WT	WT	WT	WT	WT	WT	KRAS_p.A146T	WT	WT	WT	WT	WT	KRAS_p.G13D	WT	WT	WT	WT	WT	WT	WT	WT	WT	WT	WT	WT	WT	WT	WT	WT	WT	WT	WT	WT	WT	WT
DFCI_Cell_Reports_2016	coadread_dfci_2016_3692	WT	WT	WT	WT	WT	WT	WT	WT	WT	WT	WT	WT	WT	WT	WT	WT	WT	WT	WT	WT	WT	WT	WT	WT	WT	WT	WT	WT	WT	WT	WT	WT	WT	WT	WT	WT	WT	WT	WT	TP53_p.R175H	WT	WT	WT	WT	WT	WT	WT	WT
TCGA	TCGA-EI-6509-01	WT	WT	WT	WT	WT	WT	APC_p.R216*	WT	WT	WT	WT	WT	WT	WT	WT	WT	WT	WT	WT	WT	WT	WT	WT	WT	WT	WT	WT	WT	WT	WT	WT	WT	WT	WT	WT	WT	WT	WT	WT	WT	WT	WT	WT	WT	WT	WT	TP53_p.R282W	WT
MSKCC_Cancer_Cell_2018	P-0002251-T01-IM3	WT	WT	WT	WT	WT	WT	WT	WT	WT	WT	WT	WT	WT	WT	WT	WT	WT	WT	WT	WT	WT	WT	WT	WT	WT	WT	WT	WT	WT	WT	WT	WT	WT	WT	WT	WT	WT	WT	WT	WT	WT	WT	WT	WT	WT	WT	WT	WT
MSKCC_Cancer_Cell_2018	P-0000562-T01-IM3	WT	WT	WT	WT	WT	WT	WT	WT	WT	WT	WT	WT	WT	WT	WT	WT	WT	WT	GNAS_p.R201H	WT	KRAS_p.G12A	WT	WT	WT	WT	WT	WT	WT	WT	WT	WT	WT	WT	WT	WT	WT	WT	WT	WT	WT	WT	WT	TP53_p.R248Q	WT	WT	WT	WT	WT
DFCI_Cell_Reports_2016	coadread_dfci_2016_3178	WT	WT	WT	WT	WT	WT	WT	WT	WT	WT	WT	WT	WT	WT	WT	WT	WT	WT	WT	WT	WT	WT	WT	WT	WT	WT	WT	WT	WT	WT	WT	WT	WT	WT	WT	WT	WT	WT	WT	WT	WT	WT	WT	WT	WT	WT	TP53_p.R282W	WT
DFCI_Cell_Reports_2016	coadread_dfci_2016_2289	WT	WT	WT	WT	WT	WT	WT	WT	WT	WT	WT	WT	WT	WT	WT	WT	WT	WT	WT	WT	WT	WT	WT	WT	WT	WT	WT	WT	WT	WT	WT	WT	WT	WT	WT	WT	WT	WT	WT	WT	WT	WT	WT	WT	WT	WT	WT	WT
DFCI_Cell_Reports_2016	coadread_dfci_2016_3270	WT	WT	WT	WT	WT	WT	WT	WT	WT	WT	WT	WT	WT	WT	WT	WT	WT	WT	WT	WT	WT	WT	WT	WT	WT	WT	WT	WT	WT	WT	WT	WT	WT	WT	WT	WT	WT	WT	WT	WT	WT	WT	WT	WT	WT	WT	WT	WT
DFCI_Cell_Reports_2016	coadread_dfci_2016_1747	WT	WT	WT	WT	WT	WT	WT	WT	WT	WT	WT	WT	WT	WT	WT	WT	WT	WT	WT	WT	WT	WT	KRAS_p.G12D	WT	WT	WT	WT	WT	WT	WT	WT	WT	WT	WT	WT	WT	WT	WT	WT	WT	WT	WT	WT	WT	WT	WT	WT	WT
TCGA	TCGA-AA-3548-01	WT	WT	WT	WT	WT	WT	WT	WT	WT	WT	WT	WT	WT	WT	WT	WT	WT	WT	WT	WT	WT	WT	KRAS_p.G12D	WT	WT	WT	WT	WT	WT	WT	WT	WT	WT	WT	WT	WT	WT	WT	WT	WT	WT	WT	WT	WT	WT	WT	WT	WT
DFCI_Cell_Reports_2016	coadread_dfci_2016_295702	WT	WT	WT	WT	WT	WT	WT	WT	WT	WT	WT	WT	WT	WT	WT	WT	WT	WT	WT	WT	WT	WT	WT	WT	WT	WT	WT	WT	WT	WT	WT	WT	WT	WT	WT	WT	WT	WT	WT	TP53_p.R175H	WT	WT	WT	WT	WT	WT	WT	WT
MSKCC_Cancer_Cell_2018	P-0013492-T01-IM5	WT	WT	WT	WT	WT	WT	WT	WT	WT	WT	WT	WT	WT	WT	WT	WT	WT	WT	WT	WT	WT	WT	WT	WT	WT	WT	WT	WT	WT	PIK3CA_p.E542K	WT	WT	WT	WT	WT	WT	WT	WT	WT	WT	WT	WT	WT	WT	WT	WT	WT	WT
MSKCC_Cancer_Cell_2018	P-0012900-T01-IM5	WT	WT	WT	WT	WT	WT	WT	WT	WT	APC_p.R499*	WT	WT	WT	WT	WT	WT	WT	WT	WT	WT	WT	WT	KRAS_p.G12D	WT	WT	WT	WT	WT	WT	WT	WT	WT	WT	WT	WT	WT	WT	WT	WT	WT	WT	WT	WT	WT	WT	WT	WT	WT
MSKCC_Cancer_Cell_2018	P-0006390-T01-IM5	WT	WT	WT	WT	WT	WT	WT	WT	WT	WT	WT	WT	WT	WT	WT	WT	WT	WT	WT	WT	WT	WT	WT	WT	WT	WT	WT	WT	WT	WT	WT	WT	WT	WT	WT	WT	WT	WT	WT	WT	WT	WT	WT	WT	WT	WT	WT	WT
MSKCC_Cancer_Cell_2018	P-0003755-T01-IM5	WT	WT	WT	WT	WT	WT	WT	WT	WT	WT	WT	WT	WT	WT	WT	WT	WT	WT	WT	WT	WT	WT	WT	WT	WT	WT	WT	WT	WT	WT	WT	WT	WT	WT	WT	WT	WT	WT	WT	WT	WT	WT	WT	WT	WT	WT	WT	WT
MSKCC_Cancer_Cell_2018	P-0004977-T01-IM5	WT	WT	WT	WT	WT	WT	WT	WT	WT	WT	WT	WT	WT	WT	WT	WT	WT	WT	WT	WT	KRAS_p.G12A	WT	WT	WT	WT	WT	WT	WT	WT	WT	WT	WT	WT	WT	WT	WT	WT	WT	WT	TP53_p.R175H	WT	WT	WT	WT	WT	WT	WT	WT
DFCI_Cell_Reports_2016	coadread_dfci_2016_93	WT	WT	WT	WT	WT	WT	WT	WT	WT	WT	WT	WT	WT	WT	WT	WT	WT	WT	WT	WT	WT	WT	WT	WT	KRAS_p.G12V	WT	WT	WT	WT	WT	WT	WT	WT	WT	WT	WT	WT	WT	WT	WT	WT	WT	WT	WT	WT	WT	WT	WT
MSKCC_Cancer_Cell_2018	P-0004220-T01-IM5	WT	WT	WT	WT	WT	WT	WT	WT	WT	WT	WT	WT	APC_p.R876*	WT	WT	WT	WT	WT	WT	WT	WT	WT	KRAS_p.G12D	WT	WT	WT	WT	WT	WT	WT	WT	WT	WT	WT	WT	WT	WT	WT	WT	WT	WT	WT	WT	WT	WT	WT	WT	WT
MSKCC_Cancer_Cell_2018	P-0006863-T01-IM5	WT	WT	WT	WT	APC_p.R1450*	WT	WT	WT	WT	WT	WT	WT	WT	WT	WT	WT	FBXW7_p.R465H	WT	WT	WT	WT	WT	KRAS_p.G12D	WT	WT	WT	WT	WT	WT	WT	PIK3CA_p.E545K	WT	WT	WT	WT	WT	WT	WT	WT	WT	WT	WT	WT	WT	WT	WT	WT	WT
MSKCC_Cancer_Cell_2018	P-0013594-T01-IM5	WT	WT	WT	WT	WT	WT	WT	WT	WT	WT	WT	WT	WT	WT	WT	WT	WT	WT	WT	WT	WT	WT	WT	WT	WT	WT	WT	WT	WT	PIK3CA_p.E542K	WT	WT	WT	WT	WT	WT	WT	WT	WT	WT	WT	WT	WT	WT	WT	WT	WT	WT
MSKCC_Cancer_Cell_2018	P-0001647-T01-IM3	WT	WT	WT	WT	WT	WT	WT	WT	WT	WT	WT	WT	WT	WT	WT	WT	WT	WT	WT	WT	WT	WT	WT	WT	WT	WT	NRAS_p.Q61K	WT	WT	WT	WT	WT	WT	WT	WT	WT	WT	WT	WT	WT	WT	WT	WT	WT	WT	WT	WT	WT
MSKCC_Cancer_Cell_2018	P-0006758-T01-IM5	WT	WT	WT	WT	WT	APC_p.R213*	WT	WT	WT	WT	WT	WT	WT	WT	WT	WT	WT	FBXW7_p.R505C	WT	WT	WT	WT	KRAS_p.G12D	WT	WT	WT	WT	WT	WT	WT	WT	WT	WT	WT	WT	WT	WT	WT	WT	WT	WT	WT	WT	WT	WT	WT	WT	WT
DFCI_Cell_Reports_2016	coadread_dfci_2016_3508	WT	WT	WT	WT	WT	WT	WT	WT	WT	WT	WT	WT	WT	WT	WT	WT	WT	WT	WT	WT	WT	WT	WT	WT	KRAS_p.G12V	WT	WT	WT	WT	WT	WT	WT	WT	WT	WT	WT	WT	WT	WT	WT	WT	WT	WT	WT	WT	WT	WT	WT
MSKCC_Cancer_Cell_2018	P-0004798-T01-IM5	WT	WT	WT	WT	WT	WT	WT	WT	WT	WT	WT	WT	WT	BRAF_p.V600E	WT	WT	WT	WT	WT	WT	WT	WT	WT	WT	WT	WT	WT	WT	WT	WT	WT	WT	WT	WT	WT	WT	WT	SMAD4_p.R361H	WT	WT	WT	WT	WT	WT	WT	WT	WT	WT
MSKCC_Cancer_Cell_2018	P-0011520-T01-IM5	WT	WT	WT	WT	WT	WT	WT	WT	WT	WT	WT	APC_p.R564*	WT	WT	WT	WT	WT	WT	WT	WT	WT	WT	WT	WT	WT	KRAS_p.G13D	WT	WT	WT	WT	WT	WT	WT	WT	WT	WT	WT	WT	WT	WT	WT	WT	WT	WT	WT	WT	WT	WT
MSKCC_Cancer_Cell_2018	P-0002025-T01-IM3	WT	WT	WT	WT	WT	WT	WT	WT	WT	WT	WT	WT	WT	WT	WT	WT	WT	WT	WT	KRAS_p.A146T	WT	WT	WT	WT	WT	WT	WT	WT	WT	WT	WT	WT	WT	WT	WT	WT	WT	WT	WT	WT	WT	WT	WT	WT	TP53_p.R273C	WT	WT	WT
TCGA	TCGA-NH-A5IV-01	WT	WT	WT	WT	WT	WT	WT	WT	WT	APC_p.R499*	WT	WT	WT	WT	WT	WT	WT	WT	WT	KRAS_p.A146T	WT	WT	WT	WT	WT	WT	WT	WT	PGM5_p.I98V	WT	WT	WT	WT	WT	WT	WT	WT	WT	WT	WT	WT	WT	WT	WT	WT	WT	WT	WT
TCGA	TCGA-AY-A69D-01	WT	WT	WT	WT	WT	WT	WT	WT	WT	WT	WT	WT	WT	WT	WT	WT	WT	WT	WT	WT	WT	WT	WT	KRAS_p.G12S	WT	WT	WT	WT	WT	WT	WT	WT	WT	WT	WT	WT	WT	WT	WT	WT	WT	WT	WT	WT	WT	WT	WT	WT
TCGA	TCGA-EI-6513-01	WT	WT	WT	WT	WT	WT	WT	WT	WT	WT	WT	WT	WT	WT	WT	WT	WT	WT	WT	WT	WT	WT	WT	WT	WT	WT	WT	WT	WT	WT	WT	WT	WT	WT	WT	WT	WT	WT	WT	WT	WT	WT	WT	WT	WT	WT	WT	WT
TCGA	TCGA-AG-A016-01	WT	WT	WT	WT	WT	WT	WT	WT	WT	WT	WT	WT	WT	WT	WT	WT	WT	WT	WT	WT	WT	WT	WT	WT	WT	WT	WT	WT	WT	WT	WT	WT	WT	WT	WT	WT	WT	WT	WT	TP53_p.R175H	WT	WT	WT	WT	WT	WT	WT	WT
TCGA	TCGA-AD-6899-01	WT	WT	WT	WT	WT	WT	WT	WT	WT	WT	WT	WT	WT	WT	WT	WT	WT	WT	WT	WT	WT	WT	WT	WT	WT	WT	WT	WT	WT	PIK3CA_p.E542K	WT	WT	WT	WT	WT	WT	WT	SMAD4_p.R361H	WT	WT	WT	WT	WT	WT	WT	WT	TP53_p.R282W	WT
DFCI_Cell_Reports_2016	coadread_dfci_2016_2423	WT	WT	WT	WT	WT	WT	WT	WT	WT	WT	WT	WT	WT	WT	WT	WT	WT	WT	WT	WT	WT	WT	KRAS_p.G12D	WT	WT	WT	WT	WT	WT	WT	WT	WT	WT	WT	WT	WT	WT	WT	WT	WT	WT	WT	WT	WT	WT	WT	WT	WT
MSKCC_Cancer_Cell_2018	P-0004081-T01-IM5	WT	WT	WT	WT	WT	WT	WT	WT	WT	WT	WT	WT	WT	WT	WT	WT	WT	WT	WT	WT	WT	WT	WT	KRAS_p.G12S	WT	WT	WT	WT	WT	WT	WT	WT	WT	WT	WT	WT	WT	WT	WT	WT	WT	WT	WT	WT	WT	WT	WT	WT
DFCI_Cell_Reports_2016	coadread_dfci_2016_3640	WT	WT	WT	WT	WT	WT	WT	WT	WT	WT	WT	WT	WT	BRAF_p.V600E	WT	WT	WT	WT	WT	WT	WT	WT	WT	WT	WT	WT	WT	WT	WT	WT	WT	WT	WT	WT	WT	WT	WT	WT	WT	WT	WT	WT	WT	WT	WT	WT	WT	WT
TCGA	TCGA-A6-2676-01	WT	WT	WT	WT	WT	WT	WT	WT	WT	WT	WT	WT	WT	BRAF_p.V600E	WT	WT	WT	WT	WT	WT	WT	WT	WT	WT	WT	WT	WT	WT	WT	WT	WT	WT	WT	WT	WT	WT	WT	SMAD4_p.R361H	WT	WT	WT	WT	WT	WT	WT	WT	WT	WT
MSKCC_Cancer_Cell_2018	P-0010512-T01-IM5	WT	WT	WT	WT	WT	WT	WT	WT	WT	WT	WT	WT	WT	WT	WT	WT	WT	WT	WT	WT	WT	WT	WT	WT	WT	WT	WT	WT	WT	WT	WT	WT	WT	WT	WT	WT	WT	WT	WT	WT	WT	WT	WT	WT	WT	WT	WT	WT
DFCI_Cell_Reports_2016	coadread_dfci_2016_2303	WT	WT	WT	WT	WT	WT	WT	WT	WT	WT	WT	WT	WT	WT	WT	WT	WT	WT	WT	WT	WT	WT	WT	WT	WT	WT	WT	WT	WT	WT	WT	WT	WT	WT	WT	WT	WT	WT	WT	WT	WT	WT	WT	WT	WT	WT	WT	WT
TCGA	TCGA-F5-6465-01	WT	WT	WT	WT	WT	WT	WT	WT	WT	WT	WT	WT	WT	WT	WT	WT	WT	WT	WT	WT	WT	WT	WT	WT	WT	WT	WT	PCBP1_p.L100Q	WT	WT	WT	WT	WT	WT	WT	WT	WT	WT	WT	WT	WT	WT	WT	WT	WT	WT	WT	WT
MSKCC_Cancer_Cell_2018	P-0011603-T03-IM5	WT	WT	WT	WT	WT	WT	WT	WT	WT	WT	WT	WT	WT	WT	WT	WT	WT	WT	WT	WT	WT	WT	WT	WT	WT	WT	WT	WT	WT	WT	WT	WT	WT	WT	WT	WT	WT	WT	WT	WT	WT	WT	WT	WT	WT	WT	WT	WT
MSKCC_Cancer_Cell_2018	P-0005801-T01-IM5	WT	WT	WT	WT	WT	WT	WT	WT	WT	WT	APC_p.R554*	WT	WT	WT	WT	WT	WT	WT	WT	WT	WT	WT	WT	WT	WT	WT	WT	WT	WT	WT	WT	WT	WT	WT	WT	WT	WT	WT	WT	WT	WT	WT	WT	WT	WT	WT	WT	WT
MSKCC_Cancer_Cell_2018	P-0009645-T01-IM5	WT	WT	WT	WT	WT	WT	WT	WT	WT	WT	WT	WT	WT	WT	WT	WT	WT	WT	WT	WT	WT	WT	WT	WT	KRAS_p.G12V	WT	WT	WT	WT	WT	WT	WT	WT	WT	WT	WT	WT	WT	WT	WT	WT	WT	WT	WT	WT	WT	WT	WT
TCGA	TCGA-AD-6963-01	WT	WT	WT	WT	WT	WT	WT	WT	WT	WT	WT	WT	WT	WT	WT	WT	WT	WT	WT	WT	WT	WT	WT	WT	WT	WT	WT	WT	WT	WT	WT	WT	WT	WT	WT	WT	WT	WT	WT	WT	WT	WT	WT	WT	WT	WT	WT	WT
MSKCC_Cancer_Cell_2018	P-0001289-T01-IM3	WT	WT	WT	WT	WT	APC_p.R213*	WT	WT	WT	WT	WT	WT	WT	WT	WT	WT	WT	WT	WT	WT	WT	WT	WT	WT	WT	KRAS_p.G13D	WT	WT	WT	WT	WT	PIK3CA_p.H1047R	WT	WT	WT	WT	WT	WT	WT	WT	WT	WT	WT	TP53_p.R248W	WT	WT	WT	WT
DFCI_Cell_Reports_2016	coadread_dfci_2016_1193	WT	WT	WT	WT	WT	WT	WT	WT	WT	WT	WT	WT	WT	WT	WT	WT	WT	WT	WT	WT	WT	WT	WT	WT	WT	WT	WT	WT	WT	WT	WT	WT	WT	WT	WT	WT	WT	WT	WT	WT	WT	WT	WT	WT	WT	WT	TP53_p.R282W	WT
TCGA	TCGA-AG-3602-01	WT	WT	WT	WT	WT	WT	WT	WT	WT	WT	WT	WT	WT	WT	WT	WT	WT	WT	WT	WT	WT	WT	KRAS_p.G12D	WT	WT	WT	WT	WT	WT	WT	WT	WT	WT	WT	WT	WT	WT	WT	WT	WT	WT	WT	WT	WT	WT	WT	WT	WT
TCGA	TCGA-AG-3890-01	WT	WT	WT	WT	WT	WT	WT	WT	WT	WT	WT	WT	WT	WT	WT	WT	WT	WT	WT	WT	WT	WT	WT	WT	WT	WT	WT	WT	WT	WT	WT	WT	WT	WT	WT	WT	WT	WT	WT	WT	WT	WT	WT	WT	WT	WT	WT	WT
MSKCC_Cancer_Cell_2018	P-0009871-T01-IM5	WT	WT	WT	WT	WT	WT	WT	WT	WT	WT	WT	WT	WT	WT	WT	WT	WT	WT	WT	WT	WT	WT	WT	WT	WT	WT	WT	WT	WT	WT	WT	WT	WT	WT	WT	WT	WT	WT	WT	WT	WT	WT	WT	WT	WT	WT	WT	WT
DFCI_Cell_Reports_2016	coadread_dfci_2016_1185	WT	WT	WT	WT	WT	WT	WT	WT	WT	WT	WT	WT	WT	WT	CHEK2_p.K373E	WT	WT	WT	WT	WT	WT	WT	WT	WT	WT	KRAS_p.G13D	WT	WT	WT	WT	WT	WT	WT	WT	WT	WT	WT	WT	WT	WT	WT	WT	WT	WT	WT	WT	WT	WT
MSKCC_Cancer_Cell_2018	P-0001317-T01-IM3	WT	WT	WT	WT	WT	WT	WT	WT	WT	WT	WT	WT	WT	WT	WT	WT	WT	WT	WT	WT	WT	WT	WT	WT	WT	WT	WT	WT	WT	WT	WT	WT	WT	WT	WT	WT	WT	WT	WT	WT	WT	WT	WT	WT	WT	WT	WT	TP53_p.R342*
MSKCC_Cancer_Cell_2018	P-0013772-T01-IM5	WT	WT	WT	WT	WT	WT	WT	WT	WT	WT	WT	WT	WT	WT	WT	WT	WT	WT	WT	WT	WT	WT	KRAS_p.G12D	WT	WT	WT	WT	WT	WT	WT	WT	WT	WT	WT	WT	WT	WT	WT	WT	WT	WT	WT	WT	WT	TP53_p.R273C	WT	WT	WT
MSKCC_Cancer_Cell_2018	P-0007175-T01-IM5	WT	WT	WT	WT	WT	WT	WT	WT	WT	WT	WT	WT	WT	WT	WT	WT	WT	WT	WT	WT	WT	WT	WT	WT	WT	WT	WT	WT	WT	WT	WT	WT	WT	WT	WT	WT	WT	WT	WT	WT	WT	WT	WT	WT	TP53_p.R273C	WT	WT	WT
UNSW_Cancer_Spectrum_2019	CRC_76	WT	WT	WT	WT	WT	WT	WT	WT	WT	WT	WT	WT	WT	WT	WT	WT	WT	WT	WT	WT	WT	WT	WT	WT	WT	WT	WT	WT	WT	WT	WT	WT	WT	WT	WT	WT	WT	WT	WT	WT	WT	WT	WT	WT	WT	WT	WT	WT
DFCI_Cell_Reports_2016	coadread_dfci_2016_236849	WT	WT	WT	WT	WT	WT	WT	WT	WT	WT	WT	WT	WT	WT	WT	WT	WT	WT	WT	WT	KRAS_p.G12A	WT	WT	WT	WT	WT	WT	WT	WT	WT	WT	WT	WT	WT	WT	WT	WT	WT	WT	WT	WT	WT	WT	WT	TP53_p.R273C	WT	WT	WT
MSKCC_Cancer_Cell_2018	P-0007555-T01-IM5	WT	WT	WT	WT	WT	WT	WT	WT	WT	WT	WT	WT	WT	WT	WT	WT	FBXW7_p.R465H	WT	WT	WT	WT	WT	WT	WT	WT	WT	WT	WT	WT	WT	WT	WT	WT	WT	WT	WT	WT	WT	WT	WT	WT	WT	WT	WT	WT	WT	WT	WT
MSKCC_Cancer_Cell_2018	P-0002487-T01-IM3	WT	WT	WT	WT	WT	WT	WT	WT	WT	WT	WT	WT	WT	BRAF_p.V600E	WT	WT	WT	WT	WT	WT	WT	WT	WT	WT	WT	WT	WT	WT	WT	WT	WT	WT	WT	WT	WT	WT	WT	WT	WT	WT	WT	WT	WT	WT	WT	WT	WT	WT
MSKCC_Cancer_Cell_2018	P-0009302-T01-IM5	WT	WT	WT	WT	WT	WT	WT	WT	WT	WT	WT	WT	WT	WT	WT	WT	WT	WT	WT	WT	WT	WT	WT	WT	WT	WT	WT	WT	WT	WT	WT	WT	WT	WT	WT	WT	WT	WT	WT	WT	WT	WT	WT	WT	WT	WT	WT	WT
MSKCC_Cancer_Cell_2018	P-0006329-T01-IM5	WT	WT	WT	WT	WT	WT	WT	WT	WT	WT	WT	WT	WT	WT	WT	WT	WT	WT	WT	WT	WT	WT	WT	WT	WT	WT	WT	WT	WT	WT	WT	WT	WT	WT	WT	WT	WT	WT	WT	WT	WT	WT	WT	WT	WT	WT	WT	WT
GENIE	GENIE-VICC-976300-unk-1	WT	WT	WT	WT	WT	WT	WT	WT	WT	WT	WT	WT	WT	WT	WT	WT	WT	WT	WT	WT	WT	WT	WT	WT	WT	WT	WT	WT	WT	WT	WT	WT	WT	WT	WT	WT	WT	SMAD4_p.R361H	WT	WT	WT	WT	TP53_p.R248Q	WT	WT	WT	WT	TP53_p.R342*
UNSW_Cancer_Spectrum_2019	CRC_33	WT	WT	WT	WT	WT	WT	APC_p.R216*	APC_p.R232*	WT	WT	WT	WT	WT	WT	WT	WT	WT	WT	WT	WT	WT	WT	WT	WT	WT	WT	WT	WT	WT	WT	WT	WT	WT	WT	WT	WT	WT	WT	WT	WT	WT	WT	WT	WT	WT	WT	WT	WT
DFCI_Cell_Reports_2016	coadread_dfci_2016_292	WT	WT	WT	WT	WT	WT	WT	WT	WT	WT	WT	WT	WT	BRAF_p.V600E	WT	WT	WT	WT	WT	WT	WT	WT	WT	WT	WT	WT	WT	WT	WT	WT	WT	WT	WT	WT	WT	WT	WT	WT	WT	WT	WT	WT	WT	WT	WT	WT	WT	WT
DFCI_Cell_Reports_2016	coadread_dfci_2016_4505	WT	WT	WT	WT	WT	WT	WT	WT	WT	WT	WT	WT	WT	WT	CHEK2_p.K373E	WT	WT	WT	WT	WT	WT	KRAS_p.G12C	WT	WT	WT	WT	WT	WT	WT	WT	WT	WT	WT	WT	WT	WT	WT	WT	WT	WT	WT	WT	WT	WT	WT	WT	WT	WT
DFCI_Cell_Reports_2016	coadread_dfci_2016_3644	WT	WT	WT	WT	WT	WT	WT	WT	WT	WT	WT	WT	WT	WT	WT	WT	WT	WT	WT	WT	WT	WT	WT	WT	WT	KRAS_p.G13D	WT	WT	WT	WT	WT	WT	WT	WT	WT	WT	WT	WT	WT	TP53_p.R175H	WT	WT	WT	WT	WT	WT	WT	WT
UNSW_Cancer_Spectrum_2019	CRC_18	WT	WT	WT	WT	WT	APC_p.R213*	WT	WT	WT	WT	WT	WT	WT	WT	WT	WT	WT	WT	WT	WT	WT	WT	WT	WT	WT	WT	WT	WT	WT	WT	WT	WT	WT	WT	WT	WT	WT	WT	WT	WT	WT	WT	WT	WT	WT	WT	WT	WT
MSKCC_Cancer_Cell_2018	P-0007541-T01-IM5	WT	WT	WT	WT	WT	WT	APC_p.R216*	WT	WT	WT	WT	WT	WT	WT	WT	WT	WT	WT	WT	WT	WT	WT	WT	WT	WT	WT	WT	WT	WT	WT	WT	WT	WT	WT	WT	WT	WT	WT	WT	TP53_p.R175H	WT	WT	WT	WT	WT	WT	WT	WT
TCGA	TCGA-AA-3518_COAD-US	WT	WT	WT	WT	WT	WT	WT	WT	WT	WT	WT	WT	WT	WT	WT	FBXW7_p.R465C	WT	WT	WT	WT	WT	WT	WT	WT	WT	WT	WT	WT	WT	WT	WT	WT	WT	WT	WT	WT	WT	WT	WT	WT	WT	WT	WT	WT	WT	WT	WT	WT
DFCI_Cell_Reports_2016	coadread_dfci_2016_3062	WT	WT	WT	WT	WT	WT	WT	WT	WT	WT	WT	WT	WT	BRAF_p.V600E	WT	WT	WT	WT	WT	WT	WT	WT	WT	WT	WT	WT	WT	WT	WT	WT	WT	WT	WT	WT	WT	WT	WT	WT	WT	WT	WT	WT	WT	WT	WT	WT	WT	WT
MSKCC_Cancer_Cell_2018	P-0003514-T01-IM5	WT	WT	WT	WT	WT	WT	WT	WT	WT	WT	WT	WT	WT	WT	WT	WT	WT	WT	WT	WT	WT	WT	KRAS_p.G12D	WT	WT	WT	WT	WT	WT	WT	WT	WT	WT	WT	WT	WT	WT	WT	WT	WT	WT	WT	WT	WT	WT	WT	WT	WT
DFCI_Cell_Reports_2016	coadread_dfci_2016_2934	WT	WT	WT	WT	WT	WT	WT	WT	WT	WT	WT	WT	WT	WT	WT	WT	WT	WT	WT	WT	WT	WT	WT	WT	WT	WT	WT	WT	WT	WT	WT	WT	WT	WT	WT	WT	WT	WT	WT	WT	WT	WT	WT	WT	WT	WT	WT	WT
MSKCC_Cancer_Cell_2018	P-0005189-T01-IM5	WT	WT	WT	WT	WT	WT	WT	WT	WT	WT	WT	WT	WT	WT	WT	WT	WT	WT	WT	WT	WT	WT	WT	WT	WT	KRAS_p.G13D	WT	WT	WT	WT	WT	WT	WT	WT	WT	WT	WT	WT	WT	WT	WT	WT	WT	WT	WT	WT	WT	WT
MSKCC_Cancer_Cell_2018	P-0002164-T01-IM3	WT	WT	WT	WT	WT	WT	WT	WT	WT	WT	WT	WT	WT	WT	WT	WT	WT	WT	WT	WT	WT	WT	WT	WT	WT	WT	WT	WT	WT	WT	WT	WT	WT	WT	WT	WT	WT	WT	WT	WT	WT	WT	WT	WT	WT	WT	WT	WT
TCGA	TCGA-CL-5917-01	WT	WT	WT	WT	WT	WT	WT	WT	WT	WT	WT	WT	APC_p.R876*	WT	WT	WT	WT	WT	WT	WT	WT	WT	WT	WT	KRAS_p.G12V	WT	WT	WT	WT	WT	WT	WT	WT	WT	WT	WT	WT	WT	WT	WT	WT	WT	WT	WT	WT	TP53_p.R273H	WT	WT
MSKCC_Cancer_Cell_2018	P-0010203-T01-IM5	WT	WT	WT	WT	WT	WT	WT	WT	WT	WT	WT	WT	WT	WT	WT	WT	WT	WT	WT	WT	WT	WT	WT	WT	WT	KRAS_p.G13D	WT	WT	WT	WT	WT	WT	WT	WT	WT	WT	WT	WT	TP53_p.G245S	WT	WT	WT	WT	WT	WT	WT	WT	WT
MSKCC_Cancer_Cell_2018	P-0013975-T01-IM5	WT	WT	WT	WT	WT	WT	WT	WT	WT	WT	WT	WT	APC_p.R876*	WT	WT	WT	WT	WT	WT	WT	WT	WT	WT	WT	WT	KRAS_p.G13D	WT	WT	WT	WT	PIK3CA_p.E545K	WT	WT	WT	WT	WT	WT	WT	WT	WT	WT	WT	WT	WT	WT	WT	WT	WT
MSKCC_Cancer_Cell_2018	P-0003211-T01-IM5	WT	WT	APC_p.Q1429*	WT	WT	WT	WT	WT	WT	WT	WT	WT	WT	WT	WT	WT	WT	WT	WT	WT	KRAS_p.G12A	WT	WT	WT	WT	WT	WT	WT	WT	WT	PIK3CA_p.E545K	WT	WT	WT	WT	WT	WT	WT	WT	WT	WT	WT	WT	WT	WT	WT	WT	WT
MSKCC_Cancer_Cell_2018	P-0009058-T01-IM5	WT	WT	WT	WT	WT	WT	WT	WT	WT	WT	WT	WT	WT	WT	WT	WT	WT	WT	WT	WT	WT	WT	WT	KRAS_p.G12S	WT	WT	WT	WT	WT	WT	WT	WT	WT	WT	WT	WT	WT	WT	WT	WT	WT	WT	WT	WT	WT	WT	WT	WT
TCGA	TCGA-F5-6814_READ-US	WT	WT	WT	APC_p.R1114*	WT	WT	WT	WT	WT	WT	WT	WT	WT	WT	WT	WT	FBXW7_p.R465H	WT	WT	KRAS_p.A146T	WT	WT	WT	WT	WT	WT	WT	WT	WT	WT	WT	WT	WT	WT	POLE_p.P286R	WT	WT	WT	WT	WT	WT	TP53_p.R213*	WT	WT	WT	WT	WT	WT
MSKCC_Cancer_Cell_2018	P-0002035-T01-IM3	WT	WT	WT	WT	WT	WT	WT	WT	WT	WT	WT	WT	WT	WT	WT	WT	WT	WT	WT	WT	WT	WT	WT	WT	WT	WT	WT	WT	WT	WT	WT	WT	WT	WT	WT	WT	WT	WT	WT	WT	WT	WT	WT	WT	WT	WT	WT	WT
DFCI_Cell_Reports_2016	coadread_dfci_2016_418	WT	WT	WT	WT	WT	WT	WT	WT	WT	WT	WT	WT	WT	WT	WT	WT	WT	WT	WT	WT	WT	WT	WT	WT	WT	WT	WT	PCBP1_p.L100Q	WT	WT	WT	WT	WT	WT	WT	WT	WT	WT	WT	WT	WT	WT	WT	WT	TP53_p.R273C	WT	WT	WT
TCGA	TCGA-CM-5863-01	WT	WT	WT	APC_p.R1114*	WT	WT	WT	WT	WT	WT	WT	WT	WT	WT	WT	WT	WT	WT	WT	WT	WT	WT	KRAS_p.G12D	WT	WT	WT	WT	WT	WT	WT	WT	WT	WT	WT	WT	WT	WT	WT	WT	WT	WT	WT	WT	WT	WT	WT	WT	WT
MSKCC_Cancer_Cell_2018	P-0010965-T01-IM5	WT	WT	WT	WT	WT	WT	WT	WT	WT	WT	WT	WT	WT	WT	WT	WT	WT	WT	WT	KRAS_p.A146T	WT	WT	WT	WT	WT	WT	WT	WT	WT	WT	WT	WT	WT	WT	WT	WT	WT	WT	WT	WT	WT	WT	WT	WT	WT	WT	WT	WT
Genentech_Nature_2012	587354	WT	WT	WT	WT	WT	WT	WT	WT	WT	WT	WT	WT	WT	WT	WT	WT	WT	WT	WT	WT	WT	WT	WT	WT	KRAS_p.G12V	WT	WT	WT	WT	WT	WT	WT	WT	WT	WT	WT	WT	WT	WT	WT	WT	WT	WT	WT	WT	WT	WT	WT
DFCI_Cell_Reports_2016	coadread_dfci_2016_3232	WT	WT	WT	WT	WT	WT	WT	WT	WT	WT	WT	WT	WT	WT	WT	WT	WT	WT	WT	WT	WT	WT	WT	WT	WT	KRAS_p.G13D	WT	WT	WT	WT	WT	WT	WT	WT	WT	WT	WT	WT	WT	TP53_p.R175H	WT	WT	WT	WT	WT	WT	WT	WT
MSKCC_Cancer_Cell_2018	P-0011300-T01-IM5	WT	WT	WT	WT	WT	WT	WT	WT	WT	WT	WT	WT	WT	WT	WT	WT	WT	WT	WT	WT	WT	WT	WT	WT	WT	WT	WT	WT	WT	WT	WT	WT	WT	WT	WT	WT	WT	WT	WT	WT	WT	WT	TP53_p.R248Q	WT	WT	WT	WT	WT
TCGA	TCGA-A6-3810-01	WT	WT	WT	WT	WT	WT	WT	WT	WT	WT	WT	WT	WT	WT	WT	WT	WT	WT	WT	WT	WT	WT	WT	WT	WT	WT	WT	WT	WT	WT	WT	WT	WT	WT	WT	WT	WT	WT	WT	WT	WT	WT	WT	TP53_p.R248W	WT	WT	WT	WT
MSKCC_Cancer_Cell_2018	P-0006287-T01-IM5	WT	WT	WT	WT	WT	WT	WT	WT	WT	WT	WT	WT	WT	WT	WT	WT	WT	WT	WT	WT	KRAS_p.G12A	WT	WT	WT	WT	WT	WT	WT	WT	WT	WT	WT	WT	WT	WT	WT	WT	WT	WT	WT	WT	WT	WT	WT	WT	WT	TP53_p.R282W	WT
MSKCC_Cancer_Cell_2018	P-0011184-T01-IM5	WT	WT	WT	WT	WT	WT	WT	WT	WT	WT	WT	WT	WT	WT	WT	WT	WT	WT	WT	WT	WT	WT	WT	WT	WT	WT	WT	WT	WT	WT	WT	WT	WT	WT	WT	WT	WT	WT	WT	WT	WT	WT	WT	WT	WT	WT	WT	WT
DFCI_Cell_Reports_2016	coadread_dfci_2016_366793	WT	WT	WT	WT	WT	WT	WT	WT	WT	WT	WT	WT	WT	WT	WT	FBXW7_p.R465C	WT	WT	WT	WT	WT	WT	WT	WT	WT	WT	WT	WT	WT	WT	WT	WT	WT	WT	WT	WT	WT	WT	WT	WT	WT	WT	WT	WT	WT	WT	WT	WT
MSKCC_Cancer_Cell_2018	P-0014116-T01-IM5	WT	WT	WT	WT	WT	WT	WT	APC_p.R232*	WT	WT	WT	WT	WT	WT	WT	WT	WT	WT	WT	KRAS_p.A146T	WT	WT	WT	WT	WT	WT	WT	WT	WT	PIK3CA_p.E542K	WT	WT	WT	WT	WT	WT	WT	WT	WT	WT	WT	WT	WT	WT	WT	WT	WT	WT
MSKCC_Cancer_Cell_2018	P-0013354-T01-IM5	WT	WT	WT	WT	WT	WT	WT	WT	WT	WT	WT	WT	WT	WT	WT	WT	WT	WT	WT	WT	WT	WT	WT	WT	WT	KRAS_p.G13D	WT	WT	WT	WT	WT	WT	WT	WT	WT	WT	WT	WT	WT	WT	WT	WT	WT	WT	WT	WT	WT	WT
MSKCC_Cancer_Cell_2018	P-0002752-T01-IM3	WT	WT	WT	WT	WT	WT	WT	WT	WT	WT	WT	WT	WT	WT	WT	WT	WT	WT	WT	WT	WT	WT	WT	WT	KRAS_p.G12V	WT	WT	WT	WT	WT	WT	WT	WT	WT	WT	WT	WT	WT	WT	WT	WT	WT	WT	WT	WT	WT	WT	WT
MSKCC_Cancer_Cell_2018	P-0005548-T01-IM5	WT	WT	WT	WT	APC_p.R1450*	WT	WT	APC_p.R232*	WT	WT	WT	WT	WT	WT	WT	WT	WT	WT	WT	WT	WT	WT	WT	WT	WT	WT	WT	WT	WT	WT	WT	WT	WT	WT	WT	WT	WT	SMAD4_p.R361H	WT	WT	WT	WT	WT	WT	WT	WT	WT	WT
MSKCC_Cancer_Cell_2018	P-0000635-T01-IM3	WT	WT	WT	WT	WT	WT	WT	WT	WT	WT	WT	WT	WT	WT	WT	WT	WT	WT	WT	WT	WT	WT	WT	WT	WT	WT	WT	WT	WT	WT	WT	WT	WT	WT	WT	WT	WT	WT	WT	WT	WT	WT	WT	WT	WT	WT	WT	WT
MSKCC_Cancer_Cell_2018	P-0005829-T01-IM5	WT	WT	WT	WT	WT	WT	WT	WT	WT	WT	WT	WT	WT	WT	WT	WT	WT	WT	WT	WT	WT	WT	WT	WT	WT	WT	WT	WT	WT	WT	WT	WT	WT	WT	WT	WT	WT	WT	WT	WT	WT	WT	WT	WT	WT	WT	WT	WT
MSKCC_Cancer_Cell_2018	P-0000119-T01-IM3	WT	WT	WT	WT	WT	WT	WT	WT	WT	WT	WT	WT	WT	WT	WT	WT	WT	WT	WT	KRAS_p.A146T	WT	WT	WT	WT	WT	WT	WT	WT	WT	WT	WT	WT	WT	WT	WT	WT	WT	WT	WT	WT	WT	WT	WT	WT	WT	WT	WT	WT
TCGA	TCGA-AD-6890-01	WT	WT	WT	WT	APC_p.R1450*	WT	WT	WT	WT	WT	WT	WT	WT	WT	WT	WT	WT	WT	WT	WT	WT	WT	WT	WT	WT	WT	WT	WT	WT	WT	PIK3CA_p.E545K	WT	WT	WT	WT	WT	WT	WT	WT	WT	WT	WT	WT	WT	WT	WT	WT	WT
TCGA	TCGA-AD-6965-01	WT	WT	WT	WT	WT	WT	WT	WT	WT	WT	WT	WT	WT	WT	WT	WT	WT	WT	WT	WT	KRAS_p.G12A	WT	WT	WT	WT	WT	WT	WT	WT	WT	WT	WT	WT	WT	WT	WT	WT	WT	WT	WT	WT	TP53_p.R213*	WT	WT	WT	WT	WT	WT
MSKCC_Cancer_Cell_2018	P-0005865-T01-IM5	WT	WT	WT	WT	WT	WT	WT	WT	WT	WT	WT	WT	WT	WT	WT	WT	WT	WT	WT	WT	WT	WT	WT	WT	KRAS_p.G12V	WT	WT	WT	WT	WT	WT	WT	WT	WT	WT	WT	WT	WT	WT	WT	WT	WT	WT	WT	WT	WT	WT	WT
MSKCC_Cancer_Cell_2018	P-0006681-T01-IM5	WT	WT	WT	WT	WT	WT	WT	WT	WT	WT	WT	WT	WT	WT	WT	WT	WT	WT	WT	WT	WT	WT	WT	WT	WT	WT	WT	WT	WT	WT	WT	WT	WT	WT	WT	WT	WT	WT	WT	WT	WT	WT	WT	WT	WT	WT	WT	WT
TCGA	TCGA-AA-3870-01	WT	WT	WT	WT	WT	WT	WT	WT	WT	WT	WT	WT	WT	WT	WT	WT	WT	WT	WT	WT	WT	WT	KRAS_p.G12D	WT	WT	WT	WT	WT	WT	WT	WT	WT	WT	WT	WT	WT	WT	WT	WT	WT	WT	WT	WT	WT	WT	WT	WT	WT
DFCI_Cell_Reports_2016	coadread_dfci_2016_302124	WT	WT	WT	WT	WT	WT	WT	WT	WT	WT	WT	WT	WT	BRAF_p.V600E	WT	WT	WT	WT	WT	WT	WT	WT	WT	WT	WT	WT	WT	WT	WT	WT	WT	WT	WT	WT	WT	WT	WT	WT	WT	WT	WT	WT	WT	WT	WT	WT	WT	WT
MSKCC_Cancer_Cell_2018	P-0005210-T01-IM5	WT	WT	WT	WT	WT	WT	WT	WT	WT	WT	WT	WT	WT	WT	WT	WT	WT	WT	WT	WT	WT	WT	WT	WT	KRAS_p.G12V	WT	WT	WT	WT	WT	WT	WT	WT	WT	WT	WT	WT	WT	WT	WT	WT	TP53_p.R213*	WT	WT	WT	WT	WT	WT
MSKCC_Cancer_Cell_2018	P-0002463-T02-IM5	WT	WT	WT	WT	WT	WT	WT	WT	WT	WT	WT	WT	WT	BRAF_p.V600E	WT	WT	WT	WT	WT	WT	WT	WT	WT	WT	WT	WT	WT	WT	WT	WT	WT	PIK3CA_p.H1047R	WT	WT	WT	WT	WT	WT	WT	WT	WT	WT	WT	WT	WT	WT	WT	WT
MSKCC_Cancer_Cell_2018	P-0010506-T01-IM5	WT	WT	WT	WT	WT	WT	WT	WT	APC_p.R283*	WT	WT	WT	WT	WT	WT	WT	WT	WT	WT	WT	WT	WT	WT	WT	WT	WT	WT	WT	WT	WT	WT	WT	WT	WT	WT	WT	WT	WT	WT	WT	WT	WT	WT	WT	WT	WT	WT	WT
MSKCC_Cancer_Cell_2018	P-0012738-T01-IM5	WT	WT	WT	WT	WT	WT	WT	WT	WT	WT	WT	WT	WT	WT	WT	WT	WT	WT	WT	WT	WT	WT	KRAS_p.G12D	WT	WT	WT	WT	WT	WT	WT	WT	WT	WT	WT	WT	WT	WT	WT	WT	WT	WT	WT	WT	WT	WT	WT	WT	WT
DFCI_Cell_Reports_2016	coadread_dfci_2016_3498	WT	WT	WT	WT	WT	WT	WT	WT	WT	WT	WT	WT	WT	WT	WT	WT	WT	WT	WT	WT	WT	WT	WT	WT	WT	WT	WT	WT	WT	WT	WT	WT	WT	WT	WT	WT	WT	WT	WT	WT	WT	WT	WT	WT	WT	WT	WT	WT
MSKCC_Cancer_Cell_2018	P-0013941-T01-IM5	WT	WT	WT	WT	APC_p.R1450*	WT	WT	WT	WT	WT	WT	WT	WT	WT	WT	WT	WT	WT	WT	WT	WT	WT	WT	WT	KRAS_p.G12V	WT	WT	WT	WT	WT	WT	WT	WT	WT	WT	WT	WT	WT	WT	WT	WT	WT	WT	WT	WT	WT	WT	WT
UNSW_Cancer_Spectrum_2019	CRC_71	WT	WT	WT	WT	WT	WT	WT	WT	WT	WT	WT	WT	WT	WT	WT	WT	WT	WT	WT	WT	WT	WT	WT	WT	WT	WT	WT	WT	WT	WT	WT	WT	WT	WT	WT	WT	WT	WT	TP53_p.G245S	WT	WT	WT	WT	WT	WT	WT	WT	WT
TCGA	TCGA-AA-A00W-01	WT	WT	WT	WT	WT	WT	WT	WT	WT	WT	WT	WT	WT	WT	WT	WT	WT	WT	WT	WT	KRAS_p.G12A	WT	WT	WT	WT	WT	WT	WT	WT	WT	WT	WT	WT	WT	WT	WT	WT	WT	WT	WT	WT	WT	WT	TP53_p.R248W	WT	WT	WT	WT
MSKCC_Cancer_Cell_2018	P-0006968-T01-IM5	WT	WT	WT	WT	WT	WT	WT	WT	WT	WT	WT	WT	WT	WT	WT	WT	WT	WT	WT	WT	WT	WT	WT	WT	WT	WT	WT	WT	WT	WT	WT	WT	WT	WT	WT	WT	WT	WT	WT	TP53_p.R175H	WT	WT	WT	WT	WT	WT	WT	WT
MSKCC_Cancer_Cell_2018	P-0002563-T01-IM3	WT	WT	WT	WT	WT	WT	WT	WT	WT	WT	WT	WT	WT	WT	WT	WT	WT	WT	WT	WT	WT	WT	KRAS_p.G12D	WT	WT	WT	WT	WT	WT	WT	WT	WT	WT	WT	WT	WT	WT	WT	WT	WT	WT	WT	WT	WT	WT	WT	WT	WT
UNSW_Cancer_Spectrum_2019	CRC_87	WT	WT	WT	WT	WT	WT	WT	WT	WT	WT	WT	WT	WT	WT	WT	WT	WT	WT	WT	WT	WT	WT	WT	WT	WT	WT	WT	WT	WT	WT	WT	WT	WT	WT	WT	WT	WT	WT	WT	WT	WT	WT	WT	WT	WT	WT	WT	WT
MSKCC_Cancer_Cell_2018	P-0004652-T01-IM5	WT	WT	WT	WT	WT	WT	WT	WT	WT	WT	WT	WT	WT	WT	WT	WT	WT	WT	WT	WT	WT	WT	WT	WT	WT	WT	WT	WT	WT	WT	WT	WT	WT	WT	WT	WT	WT	WT	WT	WT	WT	WT	WT	WT	WT	WT	TP53_p.R282W	WT
MSKCC_Cancer_Cell_2018	P-0008747-T01-IM5	WT	WT	WT	WT	WT	WT	WT	WT	WT	WT	WT	WT	WT	WT	WT	WT	WT	WT	WT	WT	WT	WT	WT	WT	WT	WT	WT	WT	WT	WT	WT	WT	WT	WT	WT	WT	WT	WT	WT	WT	WT	WT	WT	WT	TP53_p.R273C	WT	WT	WT
UNSW_Cancer_Spectrum_2019	CRC_55	WT	WT	WT	WT	WT	WT	WT	WT	WT	WT	WT	WT	APC_p.R876*	WT	WT	WT	WT	WT	WT	WT	WT	WT	WT	WT	WT	WT	WT	WT	WT	WT	WT	WT	WT	WT	WT	WT	WT	WT	WT	WT	WT	WT	WT	WT	WT	WT	WT	WT
MSKCC_Cancer_Cell_2018	P-0006821-T01-IM5	WT	WT	WT	WT	WT	WT	WT	WT	WT	WT	WT	WT	WT	WT	WT	WT	WT	WT	WT	WT	WT	WT	KRAS_p.G12D	WT	WT	WT	WT	WT	WT	WT	WT	WT	WT	WT	WT	WT	WT	WT	WT	WT	WT	WT	WT	WT	WT	WT	WT	WT
MSKCC_Cancer_Cell_2018	P-0001318-T01-IM3	WT	WT	WT	WT	WT	WT	WT	WT	WT	WT	WT	WT	WT	WT	WT	WT	WT	WT	WT	WT	WT	WT	WT	WT	WT	WT	WT	WT	WT	WT	WT	WT	WT	WT	WT	WT	WT	WT	WT	WT	WT	WT	WT	WT	WT	TP53_p.R273H	WT	WT
DFCI_Cell_Reports_2016	coadread_dfci_2016_3496	WT	WT	WT	WT	WT	WT	WT	WT	WT	WT	WT	WT	WT	WT	WT	WT	WT	WT	WT	WT	WT	WT	WT	WT	WT	KRAS_p.G13D	WT	WT	WT	WT	WT	WT	WT	WT	WT	WT	WT	WT	WT	WT	WT	WT	WT	WT	WT	WT	WT	WT
TCGA	TCGA-AA-3516-01	WT	WT	WT	WT	WT	WT	WT	WT	WT	WT	WT	WT	WT	BRAF_p.V600E	WT	WT	WT	WT	WT	WT	WT	WT	WT	WT	WT	WT	WT	WT	WT	WT	WT	WT	WT	WT	WT	WT	WT	WT	WT	WT	WT	WT	WT	WT	WT	WT	WT	WT
TCGA	TCGA-CM-6677-01	WT	WT	WT	WT	WT	WT	WT	WT	WT	WT	WT	WT	WT	WT	WT	WT	WT	WT	WT	WT	WT	WT	WT	WT	WT	WT	WT	WT	WT	WT	WT	WT	WT	WT	WT	WT	WT	WT	WT	WT	WT	WT	WT	WT	WT	WT	TP53_p.R282W	WT
MSKCC_Cancer_Cell_2018	P-0001237-T01-IM3	WT	WT	WT	WT	WT	WT	WT	WT	WT	WT	WT	WT	WT	BRAF_p.V600E	WT	WT	WT	WT	WT	WT	WT	WT	WT	WT	WT	KRAS_p.G13D	WT	WT	WT	WT	WT	WT	WT	WT	WT	WT	WT	WT	WT	WT	WT	WT	WT	WT	WT	WT	WT	WT
MSKCC_Cancer_Cell_2018	P-0000982-T01-IM3	WT	WT	WT	WT	WT	WT	WT	WT	WT	WT	WT	WT	WT	WT	WT	WT	WT	WT	WT	WT	WT	WT	WT	WT	WT	WT	WT	WT	WT	WT	WT	WT	WT	WT	WT	WT	WT	WT	WT	WT	TP53_p.R196*	WT	WT	WT	WT	WT	WT	WT
Genentech_Nature_2012	587384	WT	WT	WT	WT	WT	WT	WT	WT	WT	WT	WT	WT	WT	WT	WT	WT	WT	WT	WT	WT	WT	WT	WT	WT	KRAS_p.G12V	WT	WT	WT	WT	WT	WT	WT	WT	WT	WT	WT	WT	WT	WT	WT	WT	WT	TP53_p.R248Q	WT	WT	WT	WT	WT
MSKCC_Cancer_Cell_2018	P-0003513-T01-IM5	WT	APC_p.Q1378*	WT	WT	WT	WT	WT	WT	APC_p.R283*	WT	WT	WT	WT	WT	WT	FBXW7_p.R465C	WT	WT	WT	WT	WT	WT	WT	WT	WT	KRAS_p.G13D	WT	WT	WT	WT	WT	WT	WT	WT	WT	WT	WT	WT	WT	WT	WT	WT	WT	WT	WT	WT	WT	WT
MSKCC_Cancer_Cell_2018	P-0006564-T01-IM5	WT	APC_p.Q1378*	WT	WT	WT	WT	WT	WT	WT	WT	WT	WT	WT	WT	WT	WT	WT	WT	WT	WT	WT	WT	WT	WT	WT	WT	WT	WT	WT	WT	WT	WT	WT	WT	WT	WT	WT	WT	WT	WT	WT	WT	WT	WT	WT	WT	WT	WT
TCGA	TCGA-AA-3663-01	WT	WT	WT	WT	WT	WT	WT	WT	WT	WT	WT	WT	WT	WT	WT	WT	WT	WT	WT	WT	WT	WT	WT	WT	WT	KRAS_p.G13D	WT	WT	PGM5_p.I98V	PIK3CA_p.E542K	WT	WT	WT	WT	WT	WT	WT	WT	WT	WT	WT	WT	WT	WT	WT	WT	WT	WT
DFCI_Cell_Reports_2016	coadread_dfci_2016_3431	WT	WT	WT	WT	WT	WT	WT	WT	WT	WT	WT	WT	WT	WT	WT	WT	WT	WT	WT	WT	WT	WT	WT	WT	WT	WT	WT	WT	WT	WT	WT	WT	WT	WT	WT	WT	WT	WT	WT	WT	WT	WT	WT	WT	WT	WT	WT	WT
MSKCC_Cancer_Cell_2018	P-0001302-T01-IM3	WT	WT	WT	WT	WT	WT	WT	APC_p.R232*	WT	WT	WT	WT	WT	WT	WT	WT	WT	WT	WT	WT	WT	WT	WT	WT	WT	WT	WT	WT	WT	WT	WT	WT	WT	WT	WT	WT	WT	WT	WT	WT	WT	WT	WT	WT	WT	WT	WT	WT
MSKCC_Cancer_Cell_2018	P-0007999-T01-IM5	WT	WT	WT	WT	WT	WT	WT	WT	WT	WT	WT	WT	WT	WT	WT	WT	WT	WT	WT	WT	WT	WT	WT	WT	WT	WT	WT	WT	WT	WT	WT	WT	WT	WT	WT	WT	WT	WT	WT	WT	WT	WT	WT	WT	WT	WT	WT	WT
MSKCC_Cancer_Cell_2018	P-0009903-T01-IM5	WT	WT	WT	WT	WT	WT	WT	APC_p.R232*	WT	WT	WT	WT	WT	WT	WT	WT	WT	WT	WT	WT	WT	WT	WT	WT	WT	WT	WT	WT	WT	WT	WT	WT	WT	WT	WT	WT	WT	WT	WT	WT	WT	WT	WT	WT	WT	WT	WT	WT
MSKCC_Cancer_Cell_2018	P-0001964-T01-IM3	WT	WT	WT	WT	WT	WT	WT	WT	WT	WT	WT	WT	APC_p.R876*	WT	WT	WT	WT	WT	WT	WT	WT	WT	KRAS_p.G12D	WT	WT	WT	WT	WT	WT	WT	WT	WT	WT	WT	WT	WT	WT	WT	WT	WT	WT	WT	WT	WT	WT	WT	WT	WT
MSKCC_Cancer_Cell_2018	P-0001769-T01-IM3	WT	WT	WT	WT	APC_p.R1450*	WT	WT	WT	WT	WT	WT	WT	WT	WT	WT	WT	WT	WT	WT	WT	WT	WT	KRAS_p.G12D	WT	WT	WT	WT	WT	WT	WT	WT	WT	WT	WT	WT	WT	WT	WT	WT	WT	WT	WT	WT	WT	WT	WT	WT	WT
TCGA	TCGA-AA-A01Q-01	WT	WT	WT	WT	WT	WT	WT	WT	WT	WT	WT	WT	WT	WT	WT	WT	WT	WT	WT	WT	WT	WT	WT	WT	WT	WT	WT	WT	WT	WT	WT	WT	WT	WT	WT	WT	WT	WT	WT	WT	WT	WT	WT	WT	WT	WT	WT	WT
TCGA	TCGA-F4-6806-01	WT	WT	WT	WT	WT	WT	WT	WT	WT	WT	WT	WT	WT	WT	WT	WT	WT	WT	WT	WT	WT	WT	WT	WT	KRAS_p.G12V	WT	WT	WT	WT	WT	WT	WT	WT	WT	WT	WT	WT	WT	WT	WT	WT	WT	WT	WT	WT	WT	WT	WT
DFCI_Cell_Reports_2016	coadread_dfci_2016_3104	WT	WT	WT	WT	WT	WT	WT	WT	WT	WT	WT	WT	WT	WT	WT	WT	WT	WT	WT	WT	WT	WT	WT	WT	WT	WT	WT	WT	WT	WT	WT	WT	WT	WT	WT	WT	WT	WT	WT	WT	WT	WT	WT	WT	WT	WT	WT	WT
DFCI_Cell_Reports_2016	coadread_dfci_2016_3049	WT	WT	WT	WT	WT	WT	WT	WT	WT	WT	WT	WT	WT	BRAF_p.V600E	WT	WT	WT	WT	WT	WT	WT	WT	WT	WT	WT	WT	WT	WT	WT	WT	WT	WT	WT	WT	WT	WT	WT	WT	WT	WT	WT	WT	WT	WT	WT	WT	WT	WT
MSKCC_Cancer_Cell_2018	P-0008724-T01-IM5	WT	WT	WT	WT	APC_p.R1450*	WT	WT	WT	WT	WT	WT	WT	WT	WT	WT	WT	WT	WT	WT	WT	WT	WT	WT	WT	WT	WT	WT	WT	WT	WT	WT	WT	WT	WT	WT	WT	WT	WT	WT	WT	WT	WT	WT	WT	WT	WT	WT	WT
MSKCC_Cancer_Cell_2018	P-0005381-T01-IM5	WT	WT	WT	WT	WT	WT	WT	WT	WT	WT	WT	WT	WT	WT	WT	WT	FBXW7_p.R465H	WT	WT	WT	WT	WT	WT	WT	WT	WT	WT	WT	WT	WT	WT	WT	WT	WT	WT	WT	WT	WT	WT	TP53_p.R175H	WT	WT	WT	WT	WT	WT	WT	WT
TCGA	TCGA-EI-6882-01	WT	WT	WT	WT	WT	WT	WT	WT	WT	WT	WT	WT	APC_p.R876*	WT	WT	WT	WT	WT	WT	WT	WT	WT	KRAS_p.G12D	WT	WT	WT	WT	WT	WT	WT	WT	WT	WT	WT	WT	WT	WT	WT	WT	WT	WT	WT	TP53_p.R248Q	WT	WT	WT	WT	WT
MSKCC_Cancer_Cell_2018	P-0012418-T01-IM5	WT	WT	WT	WT	WT	WT	WT	WT	WT	WT	WT	WT	WT	WT	WT	WT	WT	WT	WT	WT	WT	WT	WT	WT	WT	WT	WT	WT	WT	WT	WT	WT	WT	WT	WT	WT	WT	WT	WT	WT	WT	WT	WT	WT	WT	WT	WT	WT
MSKCC_Cancer_Cell_2018	P-0006405-T01-IM5	WT	WT	WT	WT	WT	WT	WT	WT	WT	WT	WT	WT	WT	WT	WT	WT	WT	WT	WT	WT	WT	WT	WT	WT	WT	WT	WT	WT	WT	WT	WT	WT	WT	WT	WT	WT	WT	WT	WT	WT	WT	WT	WT	TP53_p.R248W	WT	WT	WT	WT
MSKCC_Cancer_Cell_2018	P-0013881-T01-IM5	WT	WT	WT	WT	WT	WT	WT	WT	WT	WT	WT	WT	WT	WT	WT	WT	WT	WT	WT	WT	WT	WT	WT	WT	WT	WT	WT	WT	WT	WT	WT	WT	WT	WT	WT	WT	WT	WT	WT	WT	WT	WT	TP53_p.R248Q	WT	WT	WT	WT	WT
MSKCC_Cancer_Cell_2018	P-0000997-T02-IM3	WT	WT	WT	WT	WT	WT	WT	WT	WT	WT	WT	WT	WT	BRAF_p.V600E	WT	WT	WT	WT	WT	WT	WT	WT	WT	WT	WT	WT	WT	WT	WT	WT	WT	WT	WT	WT	WT	WT	WT	WT	WT	WT	WT	WT	WT	WT	WT	WT	WT	WT
MSKCC_Cancer_Cell_2018	P-0010665-T01-IM5	WT	WT	WT	WT	WT	WT	WT	WT	WT	WT	WT	WT	WT	WT	WT	WT	WT	WT	WT	WT	WT	WT	WT	WT	WT	WT	WT	WT	WT	WT	WT	WT	WT	WT	WT	WT	WT	WT	WT	WT	WT	TP53_p.R213*	WT	WT	WT	WT	WT	WT
DFCI_Cell_Reports_2016	coadread_dfci_2016_1249	WT	WT	WT	WT	WT	WT	WT	WT	WT	WT	WT	WT	WT	WT	WT	WT	WT	WT	WT	WT	WT	WT	WT	WT	WT	WT	WT	WT	WT	WT	WT	WT	WT	WT	WT	WT	WT	WT	WT	WT	WT	WT	TP53_p.R248Q	WT	WT	WT	WT	WT
TCGA	TCGA-DM-A288-01	WT	WT	WT	WT	WT	WT	WT	WT	WT	WT	WT	WT	WT	WT	WT	WT	WT	WT	WT	WT	WT	WT	WT	WT	WT	KRAS_p.G13D	WT	WT	WT	WT	WT	WT	WT	WT	WT	WT	WT	WT	WT	WT	WT	WT	WT	WT	WT	WT	WT	WT
UNSW_Cancer_Spectrum_2019	CRC_54	WT	WT	WT	WT	WT	WT	WT	WT	WT	WT	WT	WT	WT	WT	WT	WT	WT	WT	WT	WT	WT	WT	WT	WT	KRAS_p.G12V	WT	WT	WT	WT	WT	WT	WT	WT	WT	WT	WT	WT	WT	WT	TP53_p.R175H	WT	WT	WT	WT	WT	WT	WT	WT
DFCI_Cell_Reports_2016	coadread_dfci_2016_3451	WT	WT	WT	WT	WT	WT	WT	WT	WT	WT	WT	WT	WT	BRAF_p.V600E	WT	WT	WT	WT	WT	WT	WT	WT	WT	WT	WT	WT	WT	WT	PGM5_p.I98V	WT	WT	WT	WT	WT	WT	WT	WT	WT	WT	WT	WT	WT	WT	WT	WT	WT	WT	WT
DFCI_Cell_Reports_2016	coadread_dfci_2016_3336	WT	WT	WT	WT	WT	WT	WT	WT	WT	WT	WT	WT	WT	WT	WT	WT	WT	WT	WT	WT	WT	WT	WT	WT	KRAS_p.G12V	WT	WT	WT	WT	WT	WT	WT	PIK3CA_p.Q546K	WT	WT	WT	WT	WT	WT	WT	WT	WT	WT	WT	WT	WT	WT	WT
TCGA	TCGA-A6-3808-01	WT	WT	WT	WT	WT	WT	WT	WT	WT	WT	WT	WT	WT	WT	WT	WT	WT	WT	WT	WT	WT	WT	KRAS_p.G12D	WT	WT	WT	WT	WT	WT	WT	WT	PIK3CA_p.H1047R	WT	WT	WT	WT	WT	WT	WT	WT	WT	WT	WT	WT	WT	WT	WT	WT
TCGA	TCGA-DM-A1D0-01	WT	WT	WT	WT	WT	WT	WT	WT	WT	WT	WT	WT	WT	WT	WT	WT	WT	WT	WT	WT	WT	WT	WT	WT	KRAS_p.G12V	WT	WT	WT	WT	WT	WT	WT	WT	WT	WT	WT	WT	WT	WT	WT	WT	WT	WT	WT	WT	WT	WT	WT
UNSW_Cancer_Spectrum_2019	CRC_65	WT	WT	WT	WT	WT	WT	WT	WT	WT	WT	WT	WT	WT	WT	WT	WT	WT	WT	WT	WT	WT	WT	WT	WT	WT	WT	WT	WT	WT	WT	WT	WT	WT	WT	WT	WT	WT	WT	WT	WT	WT	WT	WT	WT	WT	WT	WT	WT
UNSW_Cancer_Spectrum_2019	CRC_50	WT	WT	WT	WT	WT	WT	WT	WT	WT	WT	WT	WT	WT	WT	WT	WT	WT	WT	WT	WT	WT	WT	WT	WT	WT	WT	WT	WT	WT	WT	WT	WT	WT	WT	WT	WT	WT	WT	WT	WT	WT	WT	WT	WT	WT	WT	WT	WT
DFCI_Cell_Reports_2016	coadread_dfci_2016_437	WT	WT	WT	WT	WT	WT	WT	WT	WT	WT	WT	WT	WT	WT	WT	WT	WT	WT	WT	WT	WT	WT	WT	WT	WT	WT	WT	WT	WT	WT	WT	WT	WT	WT	WT	WT	WT	WT	WT	WT	WT	WT	WT	WT	WT	WT	WT	WT
DFCI_Cell_Reports_2016	coadread_dfci_2016_3481	WT	WT	WT	WT	WT	WT	WT	WT	WT	WT	WT	WT	WT	WT	WT	WT	FBXW7_p.R465H	WT	WT	WT	WT	WT	WT	WT	WT	WT	WT	WT	WT	WT	WT	WT	WT	WT	WT	WT	WT	WT	WT	WT	WT	WT	WT	WT	WT	WT	WT	WT
MSKCC_Cancer_Cell_2018	P-0012781-T01-IM5	WT	WT	WT	WT	WT	WT	WT	WT	WT	WT	WT	WT	WT	WT	WT	WT	WT	WT	WT	WT	WT	WT	WT	WT	KRAS_p.G12V	WT	WT	WT	WT	WT	WT	WT	WT	WT	WT	WT	WT	WT	WT	WT	WT	WT	WT	WT	WT	WT	WT	WT
TCGA	TCGA-CM-5861-01	WT	WT	WT	WT	WT	WT	WT	WT	WT	WT	WT	WT	WT	BRAF_p.V600E	WT	WT	WT	WT	WT	WT	WT	WT	WT	WT	WT	WT	WT	WT	WT	WT	WT	WT	WT	WT	WT	WT	WT	WT	WT	WT	WT	WT	WT	WT	WT	WT	WT	WT
TCGA	TCGA-AG-A00Y-01	WT	WT	WT	WT	WT	WT	WT	WT	WT	WT	WT	WT	WT	WT	WT	WT	WT	WT	WT	WT	WT	WT	KRAS_p.G12D	WT	WT	WT	WT	WT	WT	WT	WT	WT	WT	WT	WT	WT	WT	WT	WT	WT	WT	WT	WT	WT	WT	WT	WT	WT
TCGA	TCGA-CM-6170-01	WT	WT	WT	WT	WT	WT	WT	WT	WT	APC_p.R499*	WT	WT	WT	WT	WT	WT	WT	WT	WT	WT	WT	WT	WT	WT	WT	WT	WT	WT	WT	WT	WT	WT	WT	WT	WT	WT	WT	WT	WT	WT	WT	WT	WT	WT	WT	WT	WT	WT
MSKCC_Cancer_Cell_2018	P-0007373-T01-IM5	WT	WT	WT	WT	WT	WT	WT	APC_p.R232*	WT	WT	WT	WT	WT	WT	WT	WT	WT	WT	WT	WT	WT	WT	WT	WT	WT	WT	WT	WT	WT	WT	WT	WT	WT	WT	WT	WT	WT	WT	TP53_p.G245S	WT	WT	WT	WT	WT	WT	WT	WT	WT
MSKCC_Cancer_Cell_2018	P-0003397-T01-IM5	WT	WT	WT	WT	WT	WT	WT	WT	WT	WT	WT	WT	WT	WT	WT	WT	WT	WT	WT	WT	WT	WT	WT	WT	WT	WT	WT	WT	WT	WT	WT	WT	WT	WT	WT	WT	WT	WT	WT	WT	WT	WT	WT	WT	WT	WT	WT	WT
DFCI_Cell_Reports_2016	coadread_dfci_2016_3016	WT	WT	WT	WT	WT	WT	WT	WT	WT	WT	WT	WT	WT	WT	WT	WT	WT	WT	WT	WT	WT	WT	WT	WT	WT	WT	WT	WT	WT	WT	WT	WT	WT	WT	WT	WT	WT	WT	WT	WT	WT	WT	WT	WT	WT	WT	WT	WT
MSKCC_Cancer_Cell_2018	P-0002792-T01-IM3	WT	WT	WT	WT	WT	WT	WT	WT	WT	WT	WT	WT	WT	WT	WT	WT	WT	WT	WT	WT	WT	WT	WT	WT	WT	WT	WT	WT	WT	WT	WT	WT	WT	WT	WT	WT	WT	WT	WT	WT	WT	WT	WT	WT	WT	WT	WT	WT
MSKCC_Cancer_Cell_2018	P-0001424-T01-IM3	WT	WT	WT	WT	WT	WT	WT	WT	WT	WT	WT	WT	WT	BRAF_p.V600E	WT	WT	WT	WT	WT	WT	WT	WT	WT	WT	WT	WT	WT	WT	WT	WT	PIK3CA_p.E545K	WT	WT	WT	WT	WT	WT	WT	WT	WT	WT	WT	WT	WT	WT	WT	WT	WT
TCGA	TCGA-AA-3560-01	WT	WT	WT	WT	WT	WT	WT	WT	WT	WT	WT	WT	WT	WT	WT	WT	WT	WT	WT	WT	WT	WT	KRAS_p.G12D	WT	WT	WT	WT	WT	WT	WT	WT	WT	WT	WT	WT	WT	WT	WT	WT	WT	WT	WT	WT	WT	WT	WT	WT	WT
TCGA	TCGA-A6-2683-01	WT	WT	WT	WT	WT	WT	WT	WT	WT	WT	WT	WT	WT	WT	WT	WT	WT	WT	WT	WT	WT	WT	WT	WT	KRAS_p.G12V	WT	WT	WT	WT	WT	WT	WT	WT	WT	WT	WT	WT	WT	WT	TP53_p.R175H	WT	WT	WT	WT	WT	WT	WT	WT
DFCI_Cell_Reports_2016	coadread_dfci_2016_2582	WT	WT	WT	WT	WT	WT	WT	WT	WT	WT	WT	WT	WT	WT	WT	WT	WT	WT	WT	WT	WT	WT	KRAS_p.G12D	WT	WT	WT	WT	WT	WT	WT	WT	WT	WT	WT	WT	WT	WT	WT	WT	WT	WT	WT	WT	WT	WT	WT	WT	WT
TCGA	TCGA-AF-2692-01	WT	WT	WT	WT	WT	WT	WT	WT	WT	WT	WT	WT	WT	WT	WT	WT	WT	WT	WT	WT	WT	WT	WT	WT	KRAS_p.G12V	WT	WT	WT	WT	WT	WT	WT	WT	WT	WT	WT	WT	WT	WT	WT	WT	WT	WT	WT	WT	WT	WT	WT
MSKCC_Cancer_Cell_2018	P-0008582-T01-IM5	WT	WT	WT	WT	WT	WT	WT	WT	WT	APC_p.R499*	WT	WT	WT	WT	WT	WT	WT	WT	WT	WT	WT	WT	WT	WT	KRAS_p.G12V	WT	WT	WT	WT	WT	WT	WT	WT	WT	WT	WT	WT	WT	WT	WT	WT	WT	WT	WT	WT	WT	WT	WT
DFCI_Cell_Reports_2016	coadread_dfci_2016_46	WT	WT	WT	WT	WT	WT	WT	WT	WT	WT	WT	WT	WT	WT	WT	WT	WT	WT	WT	WT	WT	WT	WT	WT	WT	WT	WT	WT	WT	WT	WT	WT	WT	WT	WT	WT	WT	WT	TP53_p.G245S	WT	WT	WT	WT	WT	WT	WT	WT	WT
MSKCC_Cancer_Cell_2018	P-0003901-T01-IM5	WT	WT	WT	WT	WT	WT	WT	WT	WT	WT	WT	WT	APC_p.R876*	WT	WT	WT	WT	WT	WT	WT	WT	KRAS_p.G12C	WT	WT	WT	WT	WT	WT	WT	WT	WT	WT	WT	WT	WT	WT	SMAD4_p.R361C	WT	WT	WT	WT	WT	WT	WT	WT	WT	WT	WT
DFCI_Cell_Reports_2016	coadread_dfci_2016_3064	WT	WT	WT	WT	WT	WT	WT	WT	WT	WT	WT	WT	WT	BRAF_p.V600E	WT	WT	WT	WT	WT	WT	WT	WT	WT	WT	WT	WT	WT	WT	WT	WT	WT	WT	WT	WT	WT	WT	WT	WT	WT	WT	WT	WT	WT	WT	WT	WT	WT	WT
DFCI_Cell_Reports_2016	coadread_dfci_2016_3650	WT	WT	WT	WT	WT	WT	WT	WT	WT	WT	WT	WT	WT	WT	WT	WT	WT	WT	WT	WT	WT	WT	WT	WT	WT	WT	WT	WT	WT	WT	WT	WT	WT	WT	WT	WT	WT	WT	WT	WT	WT	WT	TP53_p.R248Q	WT	WT	WT	WT	WT
TCGA	TCGA-DY-A1DC-01	WT	WT	APC_p.Q1429*	WT	WT	WT	WT	WT	WT	WT	WT	WT	WT	WT	WT	WT	WT	WT	WT	WT	WT	WT	WT	WT	WT	WT	WT	WT	WT	WT	WT	WT	WT	WT	WT	WT	WT	WT	WT	TP53_p.R175H	WT	WT	WT	WT	WT	WT	WT	WT
TCGA	TCGA-DY-A1DG-01	WT	WT	WT	WT	WT	APC_p.R213*	WT	WT	WT	WT	WT	WT	WT	WT	WT	WT	WT	WT	WT	WT	WT	WT	WT	WT	WT	WT	WT	WT	WT	WT	WT	WT	WT	WT	WT	WT	WT	WT	WT	WT	WT	WT	WT	WT	WT	WT	TP53_p.R282W	WT
TCGA	TCGA-A6-6782-01	WT	WT	WT	WT	WT	WT	WT	WT	WT	WT	WT	WT	WT	WT	WT	WT	WT	WT	WT	WT	WT	WT	WT	WT	WT	WT	WT	WT	WT	WT	WT	WT	WT	WT	WT	WT	WT	WT	WT	WT	WT	WT	WT	WT	WT	WT	WT	WT
TCGA	TCGA-AY-6196-01	WT	WT	WT	WT	WT	WT	WT	WT	WT	WT	WT	WT	WT	BRAF_p.V600E	WT	WT	WT	WT	WT	WT	WT	WT	WT	WT	WT	WT	WT	WT	WT	WT	WT	WT	WT	WT	WT	WT	WT	WT	WT	WT	WT	WT	WT	WT	WT	TP53_p.R273H	WT	WT
MSKCC_Cancer_Cell_2018	P-0009751-T01-IM5	WT	WT	WT	WT	WT	WT	WT	WT	WT	WT	WT	WT	WT	WT	WT	WT	WT	WT	WT	WT	WT	WT	WT	KRAS_p.G12S	WT	WT	WT	WT	WT	WT	WT	WT	WT	WT	WT	WT	WT	WT	WT	WT	WT	WT	WT	WT	WT	WT	WT	WT
MSKCC_Cancer_Cell_2018	P-0013062-T01-IM5	WT	WT	WT	WT	WT	WT	WT	WT	WT	WT	WT	WT	WT	WT	WT	WT	WT	WT	WT	WT	WT	WT	WT	WT	WT	WT	WT	WT	WT	WT	WT	WT	WT	WT	WT	WT	WT	WT	WT	WT	WT	WT	WT	WT	WT	WT	WT	WT
MSKCC_Cancer_Cell_2018	P-0005755-T01-IM5	WT	WT	WT	WT	WT	WT	APC_p.R216*	WT	WT	WT	WT	WT	WT	WT	WT	WT	WT	WT	WT	WT	WT	WT	WT	WT	WT	KRAS_p.G13D	WT	WT	WT	WT	WT	WT	WT	WT	WT	WT	WT	WT	WT	WT	WT	WT	WT	WT	WT	WT	WT	WT
TCGA	TCGA-DC-6160-01	WT	WT	WT	APC_p.R1114*	WT	WT	WT	WT	WT	WT	WT	WT	WT	WT	WT	WT	WT	WT	WT	WT	WT	WT	WT	WT	WT	WT	NRAS_p.Q61K	WT	WT	WT	WT	WT	WT	WT	WT	WT	WT	WT	WT	WT	WT	WT	WT	WT	WT	WT	WT	WT
TCGA	TCGA-G4-6295-01	WT	WT	WT	WT	WT	WT	WT	WT	WT	WT	WT	WT	WT	WT	WT	WT	WT	WT	WT	WT	WT	WT	WT	WT	WT	WT	WT	WT	WT	WT	WT	WT	WT	WT	WT	WT	WT	WT	WT	WT	WT	WT	WT	WT	WT	WT	WT	WT
MSKCC_Cancer_Cell_2018	P-0013088-T01-IM5	WT	WT	WT	WT	WT	WT	WT	WT	WT	WT	WT	WT	WT	WT	WT	WT	WT	WT	WT	WT	WT	WT	WT	WT	WT	KRAS_p.G13D	WT	WT	WT	WT	WT	WT	WT	WT	WT	WT	WT	WT	WT	WT	WT	WT	WT	WT	WT	WT	WT	WT
TCGA	TCGA-AM-5820-01	WT	WT	WT	WT	WT	WT	WT	WT	WT	WT	WT	WT	WT	WT	WT	WT	WT	WT	WT	WT	WT	WT	WT	WT	KRAS_p.G12V	WT	WT	WT	WT	WT	WT	WT	WT	WT	WT	WT	WT	WT	WT	WT	WT	WT	WT	WT	WT	WT	WT	WT
TCGA	TCGA-AG-A032-01	WT	WT	WT	WT	WT	WT	WT	WT	WT	WT	WT	WT	WT	WT	WT	WT	WT	WT	WT	WT	WT	KRAS_p.G12C	WT	WT	WT	WT	WT	WT	WT	WT	WT	WT	WT	WT	WT	WT	WT	WT	WT	WT	WT	WT	WT	TP53_p.R248W	WT	WT	WT	WT
MSKCC_Cancer_Cell_2018	P-0002291-T01-IM3	WT	WT	WT	WT	WT	WT	WT	WT	WT	WT	WT	WT	WT	WT	WT	WT	WT	WT	WT	WT	WT	WT	WT	WT	WT	WT	WT	WT	WT	PIK3CA_p.E542K	WT	WT	WT	WT	WT	WT	WT	WT	WT	WT	TP53_p.R196*	WT	WT	WT	WT	WT	TP53_p.R282W	WT
DFCI_Cell_Reports_2016	coadread_dfci_2016_1791	WT	WT	WT	WT	WT	WT	WT	WT	WT	WT	WT	WT	WT	BRAF_p.V600E	WT	WT	WT	WT	WT	WT	WT	WT	WT	WT	WT	WT	WT	WT	WT	WT	WT	PIK3CA_p.H1047R	WT	WT	WT	WT	WT	WT	WT	WT	WT	WT	WT	WT	WT	WT	WT	WT
MSKCC_Cancer_Cell_2018	P-0004957-T01-IM5	WT	WT	WT	WT	WT	WT	WT	WT	WT	WT	WT	WT	WT	WT	WT	WT	WT	WT	WT	WT	WT	WT	KRAS_p.G12D	WT	WT	WT	WT	WT	WT	WT	WT	WT	WT	WT	WT	WT	WT	WT	WT	WT	WT	WT	TP53_p.R248Q	WT	WT	WT	WT	WT
DFCI_Cell_Reports_2016	coadread_dfci_2016_3022	WT	WT	WT	WT	WT	WT	WT	WT	WT	WT	WT	WT	WT	WT	WT	WT	WT	WT	WT	WT	WT	WT	KRAS_p.G12D	WT	WT	WT	WT	WT	WT	WT	PIK3CA_p.E545K	WT	WT	PIK3CA_p.R88Q	WT	WT	WT	WT	WT	WT	WT	WT	WT	WT	WT	WT	WT	WT
DFCI_Cell_Reports_2016	coadread_dfci_2016_291403	WT	WT	WT	WT	WT	WT	WT	WT	WT	WT	WT	WT	WT	WT	WT	WT	WT	WT	WT	WT	WT	WT	WT	WT	WT	WT	WT	WT	WT	WT	WT	WT	WT	WT	WT	WT	WT	WT	WT	WT	WT	WT	WT	WT	WT	WT	WT	WT
MSKCC_Cancer_Cell_2018	P-0001778-T01-IM3	WT	WT	WT	WT	WT	WT	WT	WT	WT	WT	WT	WT	WT	WT	WT	WT	WT	WT	WT	WT	WT	WT	WT	WT	WT	WT	WT	WT	WT	WT	WT	WT	WT	WT	WT	WT	WT	WT	WT	WT	WT	WT	WT	WT	WT	WT	WT	WT
TCGA	TCGA-AA-3678-01	WT	WT	WT	WT	WT	WT	WT	WT	WT	WT	WT	WT	WT	WT	WT	WT	WT	WT	WT	WT	WT	WT	WT	WT	WT	WT	WT	WT	WT	WT	WT	WT	WT	WT	WT	WT	WT	WT	WT	WT	WT	WT	WT	WT	WT	WT	WT	WT
DFCI_Cell_Reports_2016	coadread_dfci_2016_280091	WT	WT	WT	WT	WT	WT	WT	WT	WT	WT	WT	WT	WT	BRAF_p.V600E	WT	WT	WT	WT	WT	WT	WT	WT	WT	WT	WT	WT	WT	WT	WT	WT	WT	WT	WT	WT	WT	WT	WT	WT	WT	WT	WT	WT	WT	WT	TP53_p.R273C	WT	WT	WT
TCGA	TCGA-QG-A5YX-01	WT	WT	WT	WT	WT	WT	WT	WT	WT	WT	WT	WT	WT	WT	WT	WT	WT	WT	WT	WT	WT	WT	WT	WT	WT	WT	WT	WT	WT	WT	WT	PIK3CA_p.H1047R	WT	WT	WT	WT	WT	WT	WT	WT	WT	WT	WT	WT	WT	WT	WT	WT
MSKCC_Cancer_Cell_2018	P-0009561-T01-IM5	WT	WT	WT	WT	WT	WT	WT	WT	WT	WT	WT	WT	WT	BRAF_p.V600E	WT	WT	WT	WT	WT	WT	WT	WT	WT	WT	WT	WT	WT	WT	WT	WT	WT	WT	WT	WT	WT	WT	WT	WT	WT	WT	WT	WT	WT	WT	WT	WT	WT	WT
MSKCC_Cancer_Cell_2018	P-0003756-T01-IM5	WT	WT	WT	WT	WT	WT	WT	WT	WT	WT	WT	WT	WT	WT	WT	WT	WT	FBXW7_p.R505C	WT	WT	WT	WT	WT	WT	KRAS_p.G12V	WT	WT	WT	WT	WT	WT	WT	PIK3CA_p.Q546K	WT	WT	WT	WT	WT	WT	WT	WT	TP53_p.R213*	WT	WT	WT	WT	WT	WT
DFCI_Cell_Reports_2016	coadread_dfci_2016_3024	WT	WT	WT	WT	WT	WT	WT	WT	WT	WT	WT	WT	WT	BRAF_p.V600E	WT	WT	WT	WT	WT	WT	WT	WT	WT	WT	WT	WT	WT	WT	WT	WT	WT	WT	WT	WT	WT	WT	WT	WT	WT	WT	WT	WT	WT	WT	WT	WT	WT	WT
MSKCC_Cancer_Cell_2018	P-0007272-T01-IM5	WT	WT	WT	WT	WT	WT	WT	WT	WT	APC_p.R499*	WT	WT	WT	WT	WT	WT	WT	WT	WT	WT	WT	WT	KRAS_p.G12D	WT	WT	WT	WT	WT	WT	WT	WT	WT	WT	WT	WT	WT	WT	WT	WT	WT	WT	WT	WT	WT	WT	WT	WT	WT
MSKCC_Cancer_Cell_2018	P-0010673-T01-IM5	WT	WT	WT	WT	WT	WT	WT	WT	WT	WT	WT	WT	WT	WT	WT	WT	WT	WT	WT	WT	WT	WT	WT	WT	WT	WT	WT	WT	WT	WT	WT	WT	WT	WT	WT	WT	WT	WT	WT	WT	WT	WT	WT	WT	WT	WT	WT	WT
TCGA	TCGA-AA-3531-01	WT	WT	WT	WT	WT	WT	WT	WT	WT	WT	WT	WT	WT	WT	WT	WT	WT	WT	WT	WT	WT	WT	WT	WT	WT	WT	WT	WT	WT	WT	WT	WT	WT	WT	WT	WT	WT	WT	WT	WT	WT	WT	WT	WT	WT	WT	WT	WT
MSKCC_Cancer_Cell_2018	P-0007066-T01-IM5	WT	WT	WT	WT	WT	WT	WT	WT	WT	WT	WT	WT	WT	WT	WT	WT	WT	WT	WT	WT	WT	WT	WT	WT	WT	WT	WT	WT	WT	WT	WT	WT	WT	WT	WT	WT	WT	WT	WT	WT	WT	WT	WT	WT	WT	WT	WT	WT
MSKCC_Cancer_Cell_2018	P-0002438-T01-IM3	WT	WT	WT	WT	WT	WT	WT	WT	WT	WT	WT	WT	WT	WT	WT	WT	WT	WT	WT	WT	WT	WT	WT	WT	WT	WT	WT	WT	WT	WT	WT	WT	WT	WT	WT	WT	WT	WT	WT	WT	WT	WT	WT	WT	WT	WT	WT	WT
Genentech_Nature_2012	587242	WT	WT	WT	WT	WT	WT	WT	WT	WT	WT	WT	WT	WT	WT	WT	WT	WT	WT	WT	WT	WT	WT	WT	WT	WT	WT	WT	WT	WT	WT	WT	WT	WT	WT	WT	WT	WT	WT	WT	WT	WT	WT	WT	WT	WT	WT	WT	WT
TCGA	TCGA-AA-3955-01	WT	WT	WT	WT	WT	WT	WT	WT	WT	WT	WT	WT	WT	WT	WT	WT	WT	WT	WT	WT	WT	WT	WT	WT	WT	WT	WT	WT	WT	WT	WT	WT	WT	WT	WT	WT	WT	WT	WT	WT	WT	WT	WT	WT	WT	WT	WT	WT
MSKCC_Cancer_Cell_2018	P-0004566-T01-IM5	WT	WT	WT	WT	WT	WT	WT	WT	WT	WT	WT	WT	WT	WT	WT	WT	WT	WT	WT	KRAS_p.A146T	WT	WT	WT	WT	WT	WT	WT	WT	WT	WT	PIK3CA_p.E545K	PIK3CA_p.H1047R	WT	WT	WT	WT	WT	WT	WT	WT	WT	WT	WT	WT	WT	WT	WT	WT
DFCI_Cell_Reports_2016	coadread_dfci_2016_2247	WT	WT	WT	WT	WT	WT	WT	WT	WT	WT	WT	WT	WT	WT	WT	WT	WT	WT	WT	WT	WT	WT	KRAS_p.G12D	WT	WT	WT	WT	WT	WT	WT	WT	WT	WT	WT	WT	WT	WT	WT	WT	WT	WT	WT	WT	WT	WT	WT	WT	WT
MSKCC_Cancer_Cell_2018	P-0005132-T01-IM5	WT	WT	WT	WT	WT	WT	WT	WT	WT	WT	WT	WT	WT	WT	WT	WT	WT	WT	WT	WT	WT	WT	WT	WT	WT	WT	WT	WT	WT	WT	WT	WT	WT	WT	WT	WT	WT	WT	WT	WT	WT	WT	WT	WT	WT	WT	TP53_p.R282W	WT
MSKCC_Cancer_Cell_2018	P-0006575-T01-IM5	WT	WT	WT	WT	WT	WT	WT	WT	WT	WT	WT	WT	WT	WT	WT	WT	WT	WT	WT	WT	WT	WT	WT	WT	WT	WT	WT	WT	WT	WT	WT	WT	WT	WT	WT	WT	WT	WT	WT	WT	WT	WT	WT	WT	WT	WT	WT	TP53_p.R342*
MSKCC_Cancer_Cell_2018	P-0010929-T01-IM5	WT	WT	WT	WT	WT	WT	WT	WT	WT	WT	WT	WT	WT	BRAF_p.V600E	WT	WT	WT	WT	WT	WT	WT	WT	WT	WT	WT	WT	WT	WT	WT	WT	WT	WT	WT	WT	WT	WT	WT	WT	WT	WT	WT	WT	WT	WT	WT	WT	WT	WT
DFCI_Cell_Reports_2016	coadread_dfci_2016_164221	WT	WT	WT	WT	WT	WT	WT	WT	WT	WT	WT	WT	WT	WT	WT	WT	WT	WT	WT	WT	WT	WT	WT	WT	WT	WT	WT	WT	WT	WT	WT	PIK3CA_p.H1047R	WT	WT	WT	WT	WT	WT	WT	WT	WT	WT	WT	WT	WT	WT	WT	WT
MSKCC_Cancer_Cell_2018	P-0001673-T01-IM3	WT	WT	WT	WT	WT	WT	WT	WT	WT	WT	WT	WT	WT	WT	WT	FBXW7_p.R465C	WT	WT	WT	WT	KRAS_p.G12A	WT	WT	WT	WT	WT	WT	WT	WT	WT	WT	WT	WT	WT	WT	WT	WT	WT	WT	WT	WT	WT	WT	WT	WT	WT	WT	WT
DFCI_Cell_Reports_2016	coadread_dfci_2016_2760	WT	WT	WT	WT	WT	WT	WT	WT	WT	WT	WT	WT	WT	WT	WT	WT	WT	WT	WT	WT	WT	WT	WT	WT	WT	WT	WT	WT	WT	WT	WT	WT	WT	WT	WT	WT	WT	WT	WT	WT	WT	WT	WT	WT	WT	WT	WT	WT
DFCI_Cell_Reports_2016	coadread_dfci_2016_3172	WT	WT	WT	WT	WT	WT	WT	WT	WT	WT	WT	WT	WT	WT	WT	WT	WT	WT	WT	WT	WT	WT	WT	WT	WT	WT	WT	WT	WT	WT	WT	WT	WT	WT	WT	WT	WT	WT	WT	WT	WT	WT	WT	WT	WT	WT	WT	WT
MSKCC_Cancer_Cell_2018	P-0005502-T01-IM5	WT	WT	WT	WT	WT	WT	WT	WT	WT	WT	WT	WT	WT	WT	WT	WT	WT	WT	WT	WT	WT	WT	WT	WT	WT	WT	WT	WT	WT	WT	WT	WT	WT	WT	WT	WT	WT	WT	WT	WT	WT	TP53_p.R213*	WT	WT	WT	WT	WT	WT
MSKCC_Cancer_Cell_2018	P-0007334-T01-IM5	WT	WT	WT	WT	WT	WT	WT	WT	WT	WT	WT	WT	WT	WT	WT	WT	WT	WT	WT	WT	WT	WT	WT	WT	WT	WT	WT	WT	WT	WT	WT	WT	WT	WT	WT	WT	WT	WT	WT	WT	WT	WT	WT	WT	WT	WT	WT	WT
TCGA	TCGA-DM-A28M-01	WT	WT	WT	WT	WT	WT	WT	WT	WT	WT	WT	WT	WT	WT	WT	WT	WT	WT	WT	WT	WT	WT	WT	WT	KRAS_p.G12V	WT	WT	WT	WT	WT	WT	PIK3CA_p.H1047R	WT	WT	WT	WT	WT	WT	WT	WT	WT	WT	WT	WT	WT	WT	WT	WT
UNSW_Cancer_Spectrum_2019	CRC_14	WT	WT	WT	WT	WT	WT	WT	WT	WT	WT	WT	WT	WT	WT	WT	WT	WT	WT	WT	WT	WT	WT	WT	WT	WT	WT	WT	WT	WT	WT	WT	WT	WT	WT	WT	WT	WT	WT	WT	WT	WT	WT	WT	WT	WT	WT	WT	WT
MSKCC_Cancer_Cell_2018	P-0003136-T01-IM5	WT	WT	WT	WT	WT	WT	WT	WT	WT	WT	WT	WT	WT	WT	WT	WT	WT	WT	WT	WT	WT	WT	KRAS_p.G12D	WT	WT	WT	WT	WT	WT	WT	WT	WT	WT	WT	WT	WT	WT	WT	WT	WT	WT	WT	WT	WT	WT	WT	WT	WT
DFCI_Cell_Reports_2016	coadread_dfci_2016_3288	WT	WT	WT	WT	WT	WT	WT	WT	WT	WT	WT	WT	WT	WT	WT	WT	WT	WT	WT	WT	WT	WT	WT	WT	WT	WT	WT	WT	WT	WT	WT	WT	WT	WT	WT	WT	WT	WT	WT	WT	WT	WT	WT	WT	WT	WT	WT	WT
MSKCC_Cancer_Cell_2018	P-0004486-T01-IM5	WT	WT	WT	WT	WT	WT	WT	WT	WT	WT	WT	WT	APC_p.R876*	WT	WT	WT	WT	WT	WT	WT	WT	KRAS_p.G12C	WT	WT	WT	WT	WT	WT	WT	WT	WT	WT	WT	WT	WT	WT	WT	WT	WT	WT	WT	WT	WT	WT	WT	WT	TP53_p.R282W	WT
TCGA	TCGA-A6-A567-01	WT	WT	WT	WT	WT	WT	WT	WT	APC_p.R283*	WT	WT	WT	WT	WT	WT	WT	WT	WT	WT	WT	WT	KRAS_p.G12C	WT	WT	WT	WT	WT	WT	WT	WT	WT	WT	WT	WT	WT	WT	WT	WT	WT	WT	WT	WT	WT	WT	WT	TP53_p.R273H	WT	WT
TCGA	TCGA-DM-A1D8-01	WT	WT	WT	WT	WT	WT	WT	WT	WT	WT	WT	WT	APC_p.R876*	WT	WT	WT	WT	WT	WT	WT	WT	WT	WT	WT	WT	KRAS_p.G13D	WT	WT	WT	PIK3CA_p.E542K	WT	WT	WT	WT	WT	WT	WT	WT	WT	TP53_p.R175H	WT	WT	WT	WT	WT	WT	WT	WT
TCGA	TCGA-AA-3875-01	WT	WT	WT	WT	WT	WT	WT	WT	WT	WT	WT	WT	WT	WT	WT	WT	WT	WT	WT	WT	WT	WT	WT	WT	WT	WT	WT	WT	WT	WT	WT	WT	WT	WT	WT	WT	WT	WT	WT	WT	WT	WT	WT	WT	WT	WT	WT	WT
MSKCC_Cancer_Cell_2018	P-0007590-T01-IM5	WT	WT	WT	WT	WT	WT	WT	WT	WT	WT	APC_p.R554*	WT	WT	WT	WT	WT	WT	WT	WT	WT	WT	WT	WT	KRAS_p.G12S	WT	WT	WT	WT	WT	WT	WT	WT	WT	WT	WT	WT	WT	WT	WT	WT	WT	WT	WT	WT	WT	WT	WT	WT
DFCI_Cell_Reports_2016	coadread_dfci_2016_353	WT	WT	WT	WT	WT	WT	WT	WT	WT	WT	WT	WT	WT	BRAF_p.V600E	WT	WT	WT	WT	WT	WT	WT	WT	WT	WT	WT	WT	WT	WT	WT	WT	WT	WT	WT	WT	WT	WT	WT	WT	WT	WT	WT	WT	WT	WT	WT	WT	WT	WT
MSKCC_Cancer_Cell_2018	P-0007226-T01-IM5	WT	WT	WT	WT	WT	WT	WT	WT	WT	WT	WT	WT	WT	WT	WT	WT	WT	WT	WT	WT	WT	WT	WT	WT	WT	WT	WT	WT	WT	WT	WT	WT	WT	WT	WT	WT	WT	WT	WT	TP53_p.R175H	WT	WT	WT	WT	WT	WT	WT	WT
DFCI_Cell_Reports_2016	coadread_dfci_2016_312708	WT	WT	WT	WT	WT	WT	WT	WT	WT	WT	WT	WT	WT	WT	WT	WT	WT	WT	WT	WT	WT	WT	WT	WT	KRAS_p.G12V	WT	WT	WT	WT	WT	PIK3CA_p.E545K	WT	WT	WT	WT	WT	WT	WT	WT	WT	WT	WT	WT	WT	WT	WT	WT	WT
MSKCC_Cancer_Cell_2018	P-0006023-T02-IM5	WT	WT	WT	WT	WT	APC_p.R213*	WT	WT	WT	WT	WT	WT	WT	WT	WT	WT	WT	WT	WT	WT	WT	WT	WT	WT	WT	WT	WT	WT	WT	WT	WT	WT	WT	WT	WT	WT	WT	WT	WT	TP53_p.R175H	WT	WT	WT	WT	WT	WT	TP53_p.R282W	WT
DFCI_Cell_Reports_2016	coadread_dfci_2016_2765	WT	WT	WT	WT	WT	WT	WT	WT	WT	WT	WT	WT	WT	BRAF_p.V600E	WT	WT	WT	WT	WT	WT	WT	WT	WT	WT	WT	WT	WT	WT	WT	WT	WT	WT	WT	WT	WT	WT	WT	WT	WT	WT	WT	WT	TP53_p.R248Q	WT	WT	WT	WT	WT
TCGA	TCGA-F5-6464-01	WT	WT	WT	WT	WT	WT	WT	WT	WT	WT	WT	WT	WT	WT	WT	WT	WT	WT	WT	WT	WT	WT	WT	WT	WT	WT	WT	WT	WT	WT	WT	WT	WT	WT	WT	WT	WT	WT	WT	WT	WT	WT	WT	WT	WT	WT	WT	WT
DFCI_Cell_Reports_2016	coadread_dfci_2016_2621	WT	WT	WT	WT	WT	WT	WT	WT	WT	WT	WT	WT	WT	WT	WT	WT	WT	WT	WT	WT	WT	WT	WT	WT	KRAS_p.G12V	WT	WT	WT	WT	PIK3CA_p.E542K	WT	WT	WT	WT	WT	WT	WT	WT	WT	WT	WT	WT	WT	WT	WT	WT	WT	WT
DFCI_Cell_Reports_2016	coadread_dfci_2016_311196	WT	WT	WT	WT	WT	WT	WT	WT	WT	WT	WT	WT	WT	WT	WT	WT	FBXW7_p.R465H	WT	WT	WT	WT	WT	WT	WT	WT	WT	WT	WT	WT	WT	WT	WT	WT	WT	WT	WT	WT	WT	WT	WT	WT	WT	WT	WT	WT	WT	TP53_p.R282W	WT
MSKCC_Cancer_Cell_2018	P-0006889-T01-IM5	APC_p.Q1367*	WT	WT	WT	WT	WT	WT	WT	WT	WT	WT	WT	WT	WT	WT	WT	WT	WT	WT	WT	WT	WT	WT	WT	WT	WT	WT	WT	WT	WT	WT	WT	WT	WT	WT	WT	WT	WT	WT	WT	WT	WT	WT	WT	WT	WT	TP53_p.R282W	WT
MSKCC_Cancer_Cell_2018	P-0006778-T01-IM5	WT	WT	WT	WT	WT	WT	WT	WT	WT	WT	WT	WT	WT	WT	WT	WT	WT	WT	WT	WT	WT	WT	KRAS_p.G12D	WT	WT	WT	WT	WT	WT	WT	WT	WT	WT	WT	WT	WT	WT	WT	WT	TP53_p.R175H	WT	WT	WT	WT	WT	WT	WT	WT
TCGA	TCGA-AZ-6600-01	WT	WT	WT	WT	APC_p.R1450*	WT	WT	WT	WT	WT	WT	WT	WT	WT	WT	WT	WT	WT	WT	WT	WT	WT	WT	WT	WT	KRAS_p.G13D	WT	WT	WT	WT	WT	WT	WT	WT	WT	WT	WT	WT	WT	WT	WT	WT	WT	WT	WT	WT	WT	WT
MSKCC_Cancer_Cell_2018	P-0010710-T01-IM5	WT	WT	WT	WT	WT	WT	WT	WT	WT	WT	WT	WT	WT	BRAF_p.V600E	WT	WT	WT	WT	WT	WT	WT	WT	WT	WT	WT	WT	WT	WT	WT	WT	WT	WT	WT	WT	WT	WT	SMAD4_p.R361C	WT	WT	WT	WT	WT	WT	WT	WT	WT	WT	WT
DFCI_Cell_Reports_2016	coadread_dfci_2016_2398	WT	WT	WT	WT	WT	WT	WT	WT	WT	WT	WT	WT	WT	WT	CHEK2_p.K373E	WT	WT	WT	WT	WT	WT	WT	WT	WT	WT	WT	WT	WT	WT	WT	WT	WT	WT	WT	WT	WT	WT	WT	WT	WT	WT	WT	WT	WT	WT	WT	WT	WT
DFCI_Cell_Reports_2016	coadread_dfci_2016_20	WT	WT	WT	WT	WT	WT	WT	WT	WT	WT	WT	WT	WT	BRAF_p.V600E	WT	WT	WT	WT	WT	WT	WT	WT	WT	WT	WT	WT	WT	WT	WT	WT	WT	WT	WT	WT	WT	WT	WT	WT	WT	WT	WT	WT	WT	WT	WT	WT	WT	WT
MSKCC_Cancer_Cell_2018	P-0006740-T01-IM5	WT	WT	WT	WT	APC_p.R1450*	WT	WT	WT	WT	WT	WT	WT	WT	WT	WT	WT	WT	WT	WT	WT	WT	WT	WT	WT	WT	WT	WT	WT	WT	WT	WT	WT	WT	WT	WT	WT	WT	WT	WT	WT	WT	WT	WT	WT	WT	WT	WT	WT
MSKCC_Cancer_Cell_2018	P-0013227-T01-IM5	WT	WT	WT	WT	WT	WT	WT	WT	WT	WT	WT	WT	WT	WT	WT	WT	WT	WT	WT	WT	WT	WT	WT	WT	WT	WT	WT	WT	WT	WT	WT	WT	WT	WT	WT	WT	WT	WT	WT	WT	WT	WT	WT	WT	WT	WT	WT	WT
DFCI_Cell_Reports_2016	coadread_dfci_2016_1748	WT	WT	WT	WT	WT	WT	WT	WT	WT	WT	WT	WT	WT	BRAF_p.V600E	WT	WT	WT	WT	WT	WT	WT	WT	WT	WT	WT	WT	WT	WT	WT	WT	WT	WT	WT	WT	WT	WT	WT	WT	WT	WT	WT	WT	WT	WT	WT	WT	WT	WT
MSKCC_Cancer_Cell_2018	P-0008590-T01-IM5	WT	WT	WT	WT	WT	WT	WT	WT	WT	WT	WT	WT	WT	WT	WT	WT	WT	WT	WT	WT	WT	KRAS_p.G12C	WT	WT	WT	WT	WT	WT	WT	WT	WT	WT	WT	WT	WT	WT	WT	WT	WT	WT	WT	WT	WT	WT	WT	WT	WT	WT
MSKCC_Cancer_Cell_2018	P-0006906-T01-IM5	WT	WT	WT	WT	WT	WT	WT	WT	WT	WT	WT	WT	WT	BRAF_p.V600E	WT	WT	WT	WT	WT	WT	WT	WT	WT	WT	WT	WT	WT	WT	WT	WT	WT	WT	WT	WT	WT	WT	SMAD4_p.R361C	WT	WT	WT	WT	WT	WT	WT	WT	WT	WT	WT
MSKCC_Cancer_Cell_2018	P-0007357-T01-IM5	WT	WT	WT	WT	WT	WT	WT	WT	WT	WT	WT	WT	APC_p.R876*	WT	WT	WT	WT	WT	WT	WT	WT	WT	WT	WT	WT	WT	WT	WT	WT	WT	WT	WT	WT	WT	WT	WT	WT	WT	WT	WT	WT	WT	WT	WT	WT	WT	WT	WT
DFCI_Cell_Reports_2016	coadread_dfci_2016_2227	WT	WT	WT	WT	WT	WT	WT	WT	WT	WT	WT	WT	WT	WT	WT	WT	WT	WT	WT	WT	WT	WT	WT	WT	WT	KRAS_p.G13D	WT	WT	WT	WT	WT	WT	WT	WT	WT	WT	WT	WT	WT	WT	WT	WT	WT	WT	WT	WT	WT	WT
TCGA	TCGA-QG-A5YV-01	WT	WT	WT	WT	WT	WT	WT	WT	WT	WT	WT	WT	WT	WT	WT	WT	WT	WT	WT	WT	WT	WT	WT	WT	KRAS_p.G12V	WT	WT	WT	WT	WT	WT	WT	WT	WT	WT	WT	WT	WT	WT	TP53_p.R175H	WT	WT	WT	WT	WT	WT	WT	WT
TCGA	TCGA-DM-A28C-01	WT	WT	WT	WT	WT	WT	WT	WT	WT	APC_p.R499*	WT	WT	WT	WT	WT	WT	WT	WT	WT	WT	WT	WT	WT	WT	WT	WT	WT	WT	WT	WT	PIK3CA_p.E545K	WT	WT	WT	WT	WT	WT	WT	WT	WT	WT	WT	WT	WT	WT	WT	WT	WT
TCGA	TCGA-DC-6683-01	WT	WT	WT	WT	WT	WT	WT	WT	WT	WT	WT	WT	WT	WT	WT	WT	WT	WT	WT	WT	WT	KRAS_p.G12C	WT	WT	WT	WT	WT	WT	WT	WT	WT	WT	WT	WT	WT	WT	WT	WT	WT	WT	WT	WT	WT	WT	WT	WT	WT	WT
TCGA	TCGA-AA-3511-01	WT	WT	WT	WT	WT	WT	WT	WT	WT	WT	WT	WT	WT	WT	WT	WT	WT	WT	WT	WT	WT	WT	KRAS_p.G12D	WT	WT	WT	WT	WT	WT	WT	WT	WT	WT	WT	WT	WT	WT	WT	TP53_p.G245S	WT	WT	WT	WT	WT	WT	WT	WT	WT
DFCI_Cell_Reports_2016	coadread_dfci_2016_402	WT	WT	WT	WT	WT	WT	WT	WT	WT	WT	WT	WT	WT	BRAF_p.V600E	WT	WT	WT	WT	WT	WT	WT	WT	WT	WT	WT	WT	WT	WT	WT	WT	WT	WT	WT	WT	WT	WT	WT	WT	WT	WT	WT	WT	WT	WT	WT	WT	WT	WT
MSKCC_Cancer_Cell_2018	P-0004051-T01-IM5	WT	WT	WT	WT	WT	WT	WT	WT	WT	WT	WT	WT	WT	BRAF_p.V600E	WT	WT	WT	WT	WT	WT	WT	WT	WT	WT	WT	WT	WT	WT	WT	WT	WT	WT	WT	WT	WT	WT	WT	WT	WT	WT	WT	WT	WT	WT	WT	WT	WT	WT
MSKCC_Cancer_Cell_2018	P-0010363-T01-IM5	WT	WT	WT	WT	WT	WT	WT	WT	WT	WT	WT	WT	WT	WT	WT	WT	WT	WT	WT	WT	WT	WT	WT	WT	KRAS_p.G12V	WT	WT	WT	WT	PIK3CA_p.E542K	WT	WT	WT	WT	WT	WT	WT	WT	WT	WT	WT	WT	WT	WT	WT	WT	WT	WT
MSKCC_Cancer_Cell_2018	P-0007216-T01-IM5	WT	WT	APC_p.Q1429*	APC_p.R1114*	WT	WT	WT	WT	WT	WT	WT	WT	WT	WT	WT	WT	WT	WT	WT	WT	WT	WT	WT	WT	WT	KRAS_p.G13D	WT	WT	WT	WT	PIK3CA_p.E545K	WT	WT	WT	WT	WT	WT	WT	WT	WT	WT	WT	WT	WT	WT	WT	WT	TP53_p.R342*
TCGA	TCGA-D5-5540-01	WT	WT	WT	WT	WT	WT	WT	WT	WT	WT	WT	WT	WT	WT	WT	WT	WT	WT	WT	WT	WT	WT	WT	WT	KRAS_p.G12V	WT	WT	WT	WT	WT	WT	WT	WT	WT	WT	WT	WT	WT	WT	TP53_p.R175H	WT	WT	WT	WT	WT	WT	WT	WT
MSKCC_Cancer_Cell_2018	P-0007419-T01-IM5	WT	WT	WT	WT	WT	WT	WT	WT	WT	WT	WT	WT	WT	WT	WT	WT	WT	WT	WT	WT	WT	WT	WT	WT	KRAS_p.G12V	WT	WT	WT	WT	WT	WT	WT	WT	WT	WT	WT	WT	SMAD4_p.R361H	WT	WT	WT	WT	WT	WT	WT	WT	WT	WT
UNSW_Cancer_Spectrum_2019	CRC_91	WT	WT	WT	WT	WT	WT	WT	WT	WT	WT	WT	WT	WT	WT	WT	WT	WT	WT	WT	WT	WT	WT	WT	WT	WT	WT	WT	WT	WT	WT	WT	WT	WT	WT	WT	WT	WT	WT	WT	WT	WT	WT	WT	WT	WT	WT	WT	WT
TCGA	TCGA-A6-2675-01	WT	WT	WT	WT	WT	WT	WT	WT	WT	WT	WT	WT	WT	WT	WT	WT	WT	WT	WT	WT	WT	WT	WT	WT	WT	WT	WT	WT	WT	WT	WT	WT	WT	WT	WT	WT	WT	WT	WT	WT	WT	WT	WT	WT	WT	WT	WT	WT
DFCI_Cell_Reports_2016	coadread_dfci_2016_114	WT	WT	WT	WT	WT	WT	WT	WT	WT	WT	WT	WT	WT	WT	WT	WT	WT	WT	WT	WT	WT	WT	WT	WT	WT	WT	WT	WT	WT	WT	WT	WT	WT	WT	WT	WT	WT	WT	WT	WT	WT	WT	WT	WT	WT	WT	WT	WT
MSKCC_Cancer_Cell_2018	P-0013963-T01-IM5	WT	WT	WT	WT	WT	WT	APC_p.R216*	WT	WT	WT	WT	WT	WT	WT	WT	WT	WT	FBXW7_p.R505C	WT	WT	WT	WT	KRAS_p.G12D	WT	WT	WT	WT	WT	WT	WT	WT	WT	WT	WT	WT	WT	WT	WT	WT	TP53_p.R175H	WT	WT	WT	WT	WT	WT	WT	WT
MSKCC_Cancer_Cell_2018	P-0007511-T01-IM5	WT	WT	WT	WT	WT	WT	WT	WT	WT	WT	WT	WT	APC_p.R876*	WT	WT	WT	WT	WT	WT	WT	WT	WT	WT	WT	KRAS_p.G12V	WT	WT	WT	WT	WT	WT	WT	WT	WT	WT	WT	WT	WT	TP53_p.G245S	WT	WT	WT	WT	WT	WT	WT	WT	WT
DFCI_Cell_Reports_2016	coadread_dfci_2016_2252	WT	WT	WT	WT	WT	WT	WT	WT	WT	WT	WT	WT	WT	WT	WT	WT	WT	WT	WT	WT	WT	WT	WT	WT	WT	WT	WT	WT	WT	WT	WT	WT	WT	WT	WT	WT	WT	WT	WT	WT	WT	WT	WT	WT	WT	WT	WT	WT
MSKCC_Cancer_Cell_2018	P-0004886-T01-IM5	WT	WT	WT	WT	WT	WT	WT	WT	WT	WT	WT	WT	WT	WT	WT	WT	WT	WT	WT	WT	WT	WT	WT	WT	WT	WT	WT	WT	WT	WT	WT	WT	WT	WT	WT	WT	WT	WT	WT	WT	WT	WT	WT	WT	WT	WT	WT	WT
TCGA	TCGA-A6-5667-01	WT	APC_p.Q1378*	WT	WT	WT	WT	WT	WT	WT	WT	WT	WT	WT	WT	WT	WT	WT	WT	WT	WT	WT	WT	WT	WT	WT	WT	WT	WT	WT	WT	WT	WT	WT	WT	WT	WT	WT	WT	WT	WT	WT	WT	TP53_p.R248Q	WT	WT	WT	WT	WT
DFCI_Cell_Reports_2016	coadread_dfci_2016_3234	WT	WT	WT	WT	WT	WT	WT	WT	WT	WT	WT	WT	WT	WT	WT	WT	WT	WT	WT	WT	WT	WT	WT	KRAS_p.G12S	WT	WT	WT	WT	WT	WT	WT	WT	WT	WT	WT	WT	WT	WT	WT	WT	WT	WT	WT	WT	WT	WT	WT	WT
TCGA	TCGA-AY-4070-01	WT	WT	WT	WT	WT	WT	WT	WT	WT	WT	WT	WT	WT	WT	WT	WT	WT	WT	WT	WT	WT	WT	WT	WT	WT	WT	WT	WT	WT	WT	WT	WT	WT	WT	WT	WT	WT	WT	WT	WT	WT	WT	WT	WT	TP53_p.R273C	WT	WT	WT
TCGA	TCGA-CM-5341-01	WT	WT	WT	WT	WT	WT	APC_p.R216*	WT	WT	WT	WT	WT	WT	WT	WT	WT	WT	WT	WT	WT	WT	WT	WT	WT	WT	WT	WT	WT	WT	WT	WT	WT	WT	WT	WT	WT	WT	WT	WT	WT	WT	WT	TP53_p.R248Q	WT	WT	WT	WT	WT
UNSW_Cancer_Spectrum_2019	CRC_83	WT	WT	WT	WT	WT	WT	WT	WT	WT	WT	WT	WT	WT	WT	WT	WT	WT	WT	WT	WT	WT	WT	WT	WT	WT	WT	WT	WT	WT	WT	WT	WT	WT	WT	WT	WT	WT	WT	WT	WT	WT	WT	WT	WT	WT	WT	WT	WT
MSKCC_Cancer_Cell_2018	P-0011195-T01-IM5	WT	WT	WT	WT	WT	WT	WT	WT	WT	WT	WT	APC_p.R564*	WT	WT	WT	WT	WT	WT	WT	WT	WT	WT	WT	WT	WT	WT	WT	WT	WT	WT	WT	WT	WT	WT	WT	WT	WT	WT	WT	WT	WT	WT	WT	WT	WT	WT	WT	WT
DFCI_Cell_Reports_2016	coadread_dfci_2016_3440	WT	WT	WT	WT	WT	WT	WT	WT	WT	WT	WT	WT	WT	WT	WT	WT	WT	WT	WT	WT	WT	WT	WT	WT	WT	KRAS_p.G13D	WT	WT	WT	WT	WT	WT	WT	WT	WT	WT	WT	WT	WT	TP53_p.R175H	WT	WT	WT	WT	WT	WT	WT	WT
DFCI_Cell_Reports_2016	coadread_dfci_2016_3094	WT	WT	WT	WT	WT	WT	WT	WT	WT	WT	WT	WT	WT	BRAF_p.V600E	WT	WT	WT	WT	WT	WT	WT	WT	WT	WT	WT	WT	WT	WT	WT	WT	WT	WT	PIK3CA_p.Q546K	WT	WT	WT	WT	WT	WT	WT	WT	WT	WT	WT	WT	WT	WT	WT
MSKCC_Cancer_Cell_2018	P-0005961-T01-IM5	WT	WT	WT	WT	WT	WT	WT	WT	WT	WT	WT	WT	WT	BRAF_p.V600E	WT	WT	WT	WT	WT	WT	WT	WT	WT	WT	WT	WT	WT	WT	WT	WT	WT	WT	WT	WT	WT	WT	WT	WT	WT	WT	WT	WT	WT	WT	WT	WT	WT	WT
MSKCC_Cancer_Cell_2018	P-0002049-T01-IM3	WT	WT	WT	WT	WT	WT	WT	WT	WT	WT	WT	WT	WT	WT	WT	WT	WT	WT	WT	WT	WT	WT	WT	WT	WT	KRAS_p.G13D	WT	WT	WT	WT	WT	WT	WT	WT	WT	WT	WT	WT	WT	WT	WT	WT	WT	WT	WT	WT	WT	WT
MSKCC_Cancer_Cell_2018	P-0007889-T01-IM5	WT	WT	WT	WT	WT	WT	WT	WT	WT	WT	WT	WT	WT	WT	WT	WT	WT	WT	WT	WT	WT	WT	WT	WT	WT	WT	WT	WT	WT	WT	WT	WT	WT	WT	WT	WT	WT	WT	WT	WT	WT	WT	WT	TP53_p.R248W	WT	WT	WT	WT
UNSW_Cancer_Spectrum_2019	CRC_1	WT	WT	WT	APC_p.R1114*	WT	WT	WT	WT	WT	WT	WT	WT	WT	WT	WT	WT	WT	WT	WT	WT	WT	WT	WT	WT	WT	KRAS_p.G13D	WT	WT	WT	WT	WT	WT	WT	WT	POLE_p.P286R	WT	WT	WT	WT	WT	WT	TP53_p.R213*	WT	WT	WT	WT	WT	WT
DFCI_Cell_Reports_2016	coadread_dfci_2016_4537	WT	WT	WT	WT	WT	WT	WT	WT	WT	WT	WT	WT	WT	WT	WT	WT	WT	WT	WT	WT	WT	WT	WT	WT	WT	KRAS_p.G13D	WT	WT	WT	WT	WT	WT	WT	WT	WT	WT	WT	WT	WT	WT	WT	WT	WT	WT	WT	WT	WT	WT
MSKCC_Cancer_Cell_2018	P-0000979-T01-IM3	WT	WT	WT	WT	WT	WT	WT	WT	WT	WT	WT	WT	WT	WT	WT	WT	WT	WT	WT	WT	WT	WT	KRAS_p.G12D	WT	WT	WT	WT	WT	WT	WT	WT	WT	WT	WT	WT	WT	WT	WT	WT	WT	WT	WT	WT	WT	WT	WT	WT	WT
MSKCC_Cancer_Cell_2018	P-0011545-T01-IM5	WT	WT	WT	WT	WT	WT	WT	WT	WT	WT	WT	WT	WT	BRAF_p.V600E	WT	WT	WT	WT	WT	WT	WT	WT	WT	WT	WT	WT	WT	WT	WT	WT	WT	WT	WT	WT	WT	WT	WT	WT	WT	WT	WT	WT	WT	WT	WT	WT	WT	WT
MSKCC_Cancer_Cell_2018	P-0006822-T01-IM5	WT	WT	WT	WT	WT	WT	WT	WT	WT	WT	WT	WT	WT	WT	WT	WT	WT	WT	WT	WT	WT	WT	WT	WT	WT	WT	WT	WT	WT	WT	WT	WT	WT	WT	WT	WT	WT	WT	WT	WT	WT	WT	WT	WT	TP53_p.R273C	WT	WT	WT
MSKCC_Cancer_Cell_2018	P-0008343-T01-IM5	WT	WT	WT	WT	WT	WT	WT	WT	WT	WT	WT	WT	WT	WT	WT	WT	WT	WT	WT	WT	WT	WT	WT	WT	WT	WT	WT	WT	WT	WT	WT	WT	WT	WT	WT	WT	WT	WT	WT	WT	WT	WT	WT	WT	WT	WT	WT	WT
MSKCC_Cancer_Cell_2018	P-0002884-T01-IM3	WT	WT	WT	WT	WT	WT	WT	WT	WT	WT	WT	WT	WT	WT	WT	WT	WT	WT	GNAS_p.R201H	WT	WT	WT	WT	WT	KRAS_p.G12V	WT	WT	WT	WT	WT	WT	WT	WT	WT	WT	WT	WT	WT	WT	WT	WT	WT	WT	WT	WT	WT	WT	WT
TCGA	TCGA-NH-A50T-01	WT	WT	WT	WT	WT	WT	WT	WT	WT	WT	WT	WT	WT	WT	WT	WT	FBXW7_p.R465H	WT	WT	WT	WT	WT	WT	WT	WT	WT	WT	WT	WT	PIK3CA_p.E542K	WT	WT	WT	WT	WT	WT	WT	WT	WT	WT	WT	WT	WT	WT	WT	WT	WT	WT
TCGA	TCGA-AA-A022-01	WT	WT	WT	WT	WT	WT	WT	WT	WT	WT	WT	WT	WT	BRAF_p.V600E	WT	WT	WT	WT	WT	WT	WT	WT	WT	WT	WT	WT	WT	WT	WT	WT	WT	WT	WT	WT	WT	WT	WT	WT	WT	WT	WT	WT	WT	WT	WT	WT	WT	WT
MSKCC_Cancer_Cell_2018	P-0001150-T01-IM3	WT	WT	WT	WT	WT	WT	WT	WT	WT	WT	WT	WT	WT	WT	WT	WT	WT	WT	WT	WT	WT	WT	WT	WT	WT	WT	WT	WT	WT	WT	WT	WT	WT	WT	WT	WT	WT	WT	WT	WT	WT	WT	WT	WT	WT	WT	WT	WT
MSKCC_Cancer_Cell_2018	P-0010432-T01-IM5	WT	WT	WT	WT	WT	WT	WT	WT	WT	WT	WT	WT	WT	WT	WT	WT	WT	WT	WT	WT	WT	WT	WT	WT	KRAS_p.G12V	WT	WT	WT	WT	WT	WT	WT	WT	WT	WT	WT	WT	SMAD4_p.R361H	WT	WT	WT	WT	WT	WT	WT	WT	WT	WT
TCGA	TCGA-D5-6930-01	WT	WT	WT	WT	WT	WT	WT	WT	WT	WT	WT	WT	WT	BRAF_p.V600E	WT	WT	WT	WT	WT	WT	WT	WT	WT	WT	WT	WT	WT	WT	WT	WT	WT	WT	WT	WT	WT	WT	WT	WT	WT	WT	WT	WT	WT	WT	WT	WT	WT	WT
TCGA	TCGA-G4-6298-01	WT	WT	WT	WT	WT	WT	WT	WT	WT	WT	WT	WT	WT	WT	WT	WT	WT	WT	WT	WT	WT	WT	WT	WT	WT	WT	NRAS_p.Q61K	WT	WT	WT	WT	WT	WT	WT	WT	WT	WT	WT	WT	TP53_p.R175H	WT	WT	WT	WT	WT	WT	WT	WT
MSKCC_Cancer_Cell_2018	P-0003154-T01-IM5	WT	WT	WT	WT	WT	WT	WT	WT	WT	WT	WT	WT	WT	WT	WT	WT	WT	WT	WT	WT	WT	WT	KRAS_p.G12D	WT	WT	WT	WT	WT	WT	WT	WT	WT	WT	WT	WT	WT	WT	WT	WT	WT	WT	WT	WT	WT	WT	WT	WT	WT
MSKCC_Cancer_Cell_2018	P-0009013-T02-IM5	WT	WT	WT	WT	WT	WT	WT	WT	WT	WT	WT	WT	WT	WT	WT	WT	WT	WT	WT	KRAS_p.A146T	WT	WT	WT	WT	WT	WT	WT	WT	WT	WT	WT	WT	WT	WT	WT	WT	WT	WT	WT	WT	WT	WT	WT	WT	WT	WT	WT	WT
DFCI_Cell_Reports_2016	coadread_dfci_2016_3111	WT	WT	WT	WT	WT	WT	WT	WT	WT	WT	WT	WT	WT	WT	WT	WT	WT	WT	WT	WT	WT	WT	WT	WT	WT	WT	WT	WT	WT	WT	WT	WT	WT	WT	WT	WT	WT	WT	WT	WT	WT	WT	WT	WT	WT	WT	WT	WT
MSKCC_Cancer_Cell_2018	P-0013828-T01-IM5	WT	WT	WT	WT	APC_p.R1450*	WT	WT	APC_p.R232*	WT	WT	WT	WT	WT	WT	WT	WT	WT	WT	WT	WT	WT	WT	KRAS_p.G12D	WT	WT	WT	WT	WT	WT	WT	PIK3CA_p.E545K	WT	WT	WT	WT	WT	WT	WT	WT	WT	WT	WT	TP53_p.R248Q	WT	WT	WT	WT	WT
MSKCC_Cancer_Cell_2018	P-0000674-T01-IM3	WT	WT	WT	WT	WT	WT	WT	WT	WT	WT	WT	APC_p.R564*	WT	WT	WT	WT	WT	WT	WT	WT	WT	WT	WT	WT	KRAS_p.G12V	WT	WT	WT	WT	WT	WT	WT	WT	WT	WT	WT	WT	WT	WT	WT	WT	WT	WT	WT	WT	WT	WT	WT
DFCI_Cell_Reports_2016	coadread_dfci_2016_374	WT	WT	WT	WT	WT	WT	WT	WT	WT	WT	WT	WT	WT	WT	WT	WT	WT	WT	WT	WT	WT	WT	WT	WT	WT	WT	WT	WT	WT	WT	WT	WT	WT	WT	WT	WT	WT	WT	WT	WT	WT	WT	WT	WT	WT	WT	WT	WT
TCGA	TCGA-AA-3713-01	WT	WT	WT	WT	WT	WT	WT	WT	WT	WT	WT	WT	WT	BRAF_p.V600E	WT	WT	WT	WT	WT	WT	WT	WT	WT	WT	WT	WT	WT	WT	WT	WT	WT	WT	WT	WT	WT	WT	WT	WT	WT	WT	WT	WT	WT	WT	WT	WT	WT	WT
MSKCC_Cancer_Cell_2018	P-0008651-T01-IM5	WT	WT	WT	WT	WT	WT	WT	WT	WT	WT	WT	WT	WT	WT	WT	WT	WT	WT	WT	WT	WT	WT	WT	WT	WT	WT	WT	WT	WT	WT	WT	WT	WT	WT	WT	WT	WT	WT	WT	WT	WT	WT	WT	WT	WT	WT	WT	WT
UNSW_Cancer_Spectrum_2019	CRC_22	WT	WT	WT	WT	WT	WT	WT	WT	WT	WT	WT	WT	WT	WT	WT	WT	WT	WT	WT	WT	WT	WT	WT	WT	WT	WT	WT	WT	WT	WT	WT	WT	WT	WT	WT	WT	WT	WT	WT	WT	WT	WT	WT	WT	WT	WT	WT	WT
MSKCC_Cancer_Cell_2018	P-0007912-T01-IM5	WT	WT	WT	WT	WT	WT	WT	WT	WT	WT	WT	WT	WT	WT	WT	WT	WT	WT	WT	WT	WT	WT	WT	WT	WT	WT	WT	WT	WT	WT	WT	WT	WT	WT	WT	WT	WT	WT	WT	WT	WT	WT	WT	WT	WT	WT	WT	WT
MSKCC_Cancer_Cell_2018	P-0008180-T01-IM5	WT	WT	WT	WT	WT	WT	WT	WT	WT	WT	WT	WT	WT	WT	WT	WT	WT	WT	WT	WT	WT	WT	WT	WT	WT	WT	WT	WT	WT	WT	WT	WT	WT	WT	WT	WT	WT	WT	WT	WT	WT	WT	WT	WT	TP53_p.R273C	WT	WT	WT
DFCI_Cell_Reports_2016	coadread_dfci_2016_3706	WT	WT	WT	WT	WT	WT	WT	WT	WT	WT	WT	WT	WT	WT	WT	WT	WT	WT	WT	WT	WT	WT	WT	WT	WT	WT	WT	WT	WT	WT	WT	WT	WT	WT	WT	WT	WT	WT	WT	WT	WT	WT	WT	WT	WT	WT	WT	WT
TCGA	TCGA-AF-2690-01	WT	WT	WT	WT	WT	APC_p.R213*	WT	WT	WT	WT	WT	WT	WT	WT	WT	WT	WT	WT	WT	WT	WT	WT	WT	WT	WT	WT	WT	WT	WT	WT	WT	WT	WT	WT	WT	WT	WT	WT	WT	WT	WT	WT	TP53_p.R248Q	WT	WT	WT	WT	WT
TCGA	TCGA-AY-5543-01	WT	WT	WT	WT	WT	WT	WT	WT	WT	APC_p.R499*	WT	WT	WT	WT	WT	WT	WT	WT	WT	WT	WT	WT	WT	WT	WT	KRAS_p.G13D	WT	WT	WT	WT	PIK3CA_p.E545K	WT	WT	WT	WT	WT	WT	WT	WT	WT	WT	TP53_p.R213*	WT	WT	WT	WT	WT	WT
DFCI_Cell_Reports_2016	coadread_dfci_2016_2647	WT	WT	WT	WT	WT	WT	WT	WT	WT	WT	WT	WT	WT	WT	WT	WT	WT	WT	WT	WT	WT	WT	WT	WT	WT	WT	WT	WT	WT	WT	WT	WT	WT	WT	WT	WT	WT	WT	WT	WT	WT	WT	WT	WT	WT	WT	WT	WT
TCGA	TCGA-EI-6506-01	WT	WT	WT	WT	WT	WT	WT	WT	WT	WT	WT	WT	WT	WT	WT	WT	WT	WT	WT	WT	WT	WT	WT	WT	WT	WT	WT	WT	WT	WT	WT	WT	WT	WT	WT	WT	WT	WT	WT	WT	WT	WT	WT	WT	TP53_p.R273C	WT	WT	WT
TCGA	TCGA-AF-2687-01	WT	WT	WT	WT	WT	WT	WT	WT	WT	WT	WT	WT	WT	WT	WT	WT	WT	WT	WT	WT	WT	WT	WT	WT	WT	WT	WT	WT	WT	WT	WT	WT	WT	WT	WT	WT	WT	WT	WT	WT	WT	WT	TP53_p.R248Q	WT	WT	WT	WT	WT
MSKCC_Cancer_Cell_2018	P-0001729-T01-IM3	WT	WT	WT	WT	WT	WT	WT	WT	WT	WT	WT	WT	WT	WT	WT	WT	WT	WT	WT	WT	WT	WT	KRAS_p.G12D	WT	WT	WT	WT	WT	WT	WT	WT	WT	WT	WT	WT	WT	WT	WT	WT	WT	WT	WT	WT	WT	WT	WT	WT	WT
MSKCC_Cancer_Cell_2018	P-0010009-T01-IM5	WT	WT	WT	WT	WT	WT	WT	WT	WT	WT	WT	WT	WT	WT	WT	WT	WT	WT	WT	WT	WT	WT	WT	WT	WT	WT	WT	WT	WT	WT	WT	WT	WT	WT	WT	WT	WT	WT	WT	WT	WT	WT	WT	WT	WT	WT	WT	WT
TCGA	TCGA-T9-A92H-01	WT	WT	WT	WT	WT	WT	WT	WT	WT	WT	WT	WT	WT	WT	WT	WT	WT	WT	WT	WT	WT	WT	WT	WT	WT	WT	WT	WT	WT	WT	PIK3CA_p.E545K	WT	WT	WT	WT	WT	WT	WT	TP53_p.G245S	WT	WT	WT	WT	WT	WT	WT	WT	WT
MSKCC_Cancer_Cell_2018	P-0010781-T01-IM5	WT	WT	WT	WT	WT	WT	WT	WT	WT	WT	WT	WT	WT	WT	WT	WT	WT	WT	WT	WT	WT	WT	WT	WT	WT	WT	WT	WT	WT	WT	WT	WT	WT	WT	WT	WT	SMAD4_p.R361C	WT	WT	WT	WT	WT	WT	WT	WT	WT	WT	WT
TCGA	TCGA-AH-6903-01	WT	WT	WT	WT	WT	WT	WT	WT	WT	WT	WT	WT	WT	WT	WT	WT	WT	WT	WT	WT	KRAS_p.G12A	WT	WT	WT	WT	WT	WT	WT	WT	WT	WT	PIK3CA_p.H1047R	WT	WT	WT	WT	SMAD4_p.R361C	WT	WT	WT	WT	WT	WT	WT	WT	WT	WT	WT
DFCI_Cell_Reports_2016	coadread_dfci_2016_1762	WT	WT	WT	WT	WT	WT	WT	WT	WT	WT	WT	WT	WT	WT	WT	WT	WT	WT	GNAS_p.R201H	WT	WT	WT	WT	WT	WT	WT	WT	WT	WT	WT	WT	WT	WT	WT	WT	WT	WT	WT	WT	WT	WT	WT	WT	WT	WT	WT	WT	WT
DFCI_Cell_Reports_2016	coadread_dfci_2016_3523	WT	WT	WT	WT	WT	WT	WT	WT	WT	WT	WT	WT	WT	WT	WT	WT	WT	WT	WT	WT	WT	KRAS_p.G12C	WT	WT	WT	WT	WT	WT	WT	WT	WT	WT	WT	WT	WT	WT	WT	WT	WT	WT	WT	WT	WT	WT	WT	WT	WT	WT
TCGA	TCGA-AG-A02G-01	WT	WT	WT	WT	WT	WT	WT	WT	WT	WT	WT	WT	WT	WT	WT	WT	WT	WT	WT	WT	WT	WT	WT	WT	WT	WT	WT	WT	WT	WT	WT	WT	WT	WT	WT	WT	WT	WT	WT	WT	WT	WT	WT	WT	WT	WT	WT	WT
Genentech_Nature_2012	587374	WT	WT	WT	WT	WT	WT	WT	WT	WT	WT	WT	WT	WT	BRAF_p.V600E	WT	WT	WT	WT	WT	WT	WT	WT	WT	WT	WT	WT	WT	WT	WT	WT	WT	WT	WT	WT	WT	WT	SMAD4_p.R361C	WT	WT	WT	WT	WT	WT	WT	WT	WT	TP53_p.R282W	WT
MSKCC_Cancer_Cell_2018	P-0010393-T01-IM5	WT	WT	WT	WT	WT	WT	WT	WT	WT	WT	WT	WT	WT	WT	WT	WT	WT	WT	WT	WT	WT	WT	WT	WT	WT	WT	WT	WT	WT	WT	WT	WT	WT	WT	WT	WT	WT	WT	WT	WT	WT	WT	WT	WT	TP53_p.R273C	WT	WT	WT
MSKCC_Cancer_Cell_2018	P-0004781-T01-IM5	WT	WT	WT	WT	WT	WT	WT	WT	WT	WT	WT	WT	WT	WT	WT	FBXW7_p.R465C	WT	WT	WT	WT	WT	WT	WT	WT	WT	WT	WT	WT	WT	WT	WT	WT	WT	WT	WT	WT	WT	WT	WT	WT	WT	WT	WT	WT	WT	WT	WT	WT
TCGA	TCGA-AG-3732-01	WT	WT	WT	WT	WT	WT	WT	WT	WT	WT	WT	WT	WT	WT	WT	WT	WT	WT	WT	WT	WT	WT	WT	WT	WT	WT	WT	WT	WT	WT	WT	WT	WT	WT	WT	WT	WT	WT	WT	WT	WT	WT	WT	WT	WT	WT	WT	WT
MSKCC_Cancer_Cell_2018	P-0005858-T01-IM5	WT	WT	WT	WT	WT	WT	WT	WT	WT	WT	WT	WT	WT	WT	WT	WT	WT	WT	WT	WT	WT	WT	WT	WT	WT	WT	WT	WT	WT	WT	WT	WT	WT	WT	WT	WT	WT	WT	WT	WT	WT	WT	WT	TP53_p.R248W	WT	WT	TP53_p.R282W	WT
MSKCC_Cancer_Cell_2018	P-0002407-T01-IM3	WT	WT	WT	WT	WT	WT	WT	WT	WT	WT	WT	WT	WT	WT	WT	WT	WT	WT	WT	WT	WT	WT	WT	WT	WT	WT	WT	WT	WT	WT	WT	WT	WT	WT	WT	WT	WT	WT	WT	WT	WT	TP53_p.R213*	WT	WT	WT	WT	WT	WT
MSKCC_Cancer_Cell_2018	P-0003284-T01-IM5	WT	WT	WT	WT	WT	WT	WT	WT	WT	WT	WT	WT	WT	WT	WT	WT	WT	WT	WT	WT	WT	WT	WT	WT	WT	WT	WT	WT	WT	WT	PIK3CA_p.E545K	WT	WT	WT	WT	WT	WT	WT	WT	WT	WT	WT	WT	WT	WT	WT	WT	WT
MSKCC_Cancer_Cell_2018	P-0008283-T01-IM5	WT	WT	WT	WT	WT	WT	WT	WT	WT	WT	WT	WT	WT	BRAF_p.V600E	WT	WT	WT	WT	WT	WT	WT	WT	WT	WT	WT	WT	WT	WT	WT	WT	WT	WT	WT	WT	WT	WT	WT	WT	WT	WT	WT	WT	WT	WT	TP53_p.R273C	WT	WT	WT
MSKCC_Cancer_Cell_2018	P-0012447-T01-IM5	WT	WT	WT	WT	WT	WT	WT	WT	WT	WT	WT	WT	WT	WT	WT	WT	WT	WT	WT	WT	WT	WT	WT	WT	WT	WT	WT	WT	WT	WT	WT	WT	WT	WT	WT	WT	WT	WT	WT	WT	WT	WT	WT	WT	WT	WT	WT	WT
MSKCC_Cancer_Cell_2018	P-0013186-T01-IM5	WT	WT	WT	WT	WT	WT	WT	WT	WT	WT	WT	WT	WT	WT	WT	WT	WT	WT	WT	WT	WT	WT	WT	WT	WT	WT	WT	WT	WT	WT	WT	WT	WT	WT	WT	WT	WT	SMAD4_p.R361H	WT	WT	WT	WT	WT	WT	WT	WT	WT	WT
MSKCC_Cancer_Cell_2018	P-0000552-T01-IM3	WT	WT	WT	WT	WT	WT	WT	WT	WT	WT	WT	WT	WT	WT	WT	WT	WT	WT	WT	WT	WT	WT	WT	WT	WT	WT	WT	WT	WT	WT	WT	WT	WT	WT	WT	WT	WT	WT	WT	WT	WT	WT	WT	WT	WT	WT	WT	WT
DFCI_Cell_Reports_2016	coadread_dfci_2016_3676	WT	WT	WT	WT	WT	WT	WT	WT	WT	WT	WT	WT	WT	BRAF_p.V600E	WT	WT	WT	WT	WT	WT	WT	WT	WT	WT	WT	WT	WT	WT	WT	WT	WT	WT	WT	WT	WT	WT	WT	WT	WT	WT	WT	WT	WT	WT	WT	WT	WT	WT
TCGA	TCGA-CK-5912-01	WT	WT	WT	WT	WT	WT	WT	WT	WT	WT	WT	WT	WT	WT	WT	WT	WT	WT	WT	WT	WT	WT	WT	WT	WT	WT	WT	WT	WT	WT	WT	WT	WT	WT	WT	WT	WT	WT	WT	WT	WT	WT	WT	WT	WT	WT	WT	WT
MSKCC_Cancer_Cell_2018	P-0010020-T01-IM5	WT	WT	WT	WT	WT	WT	WT	WT	WT	WT	WT	WT	WT	WT	WT	WT	WT	WT	WT	WT	WT	WT	WT	WT	WT	WT	WT	WT	WT	WT	WT	WT	WT	WT	WT	WT	WT	WT	WT	WT	WT	WT	WT	WT	WT	TP53_p.R273H	WT	WT
MSKCC_Cancer_Cell_2018	P-0008059-T01-IM5	WT	WT	WT	WT	WT	WT	WT	WT	WT	WT	WT	WT	WT	WT	WT	WT	WT	WT	WT	WT	WT	WT	WT	WT	KRAS_p.G12V	WT	WT	WT	WT	WT	WT	WT	WT	WT	WT	WT	WT	WT	WT	WT	WT	WT	WT	WT	WT	WT	WT	WT
TCGA	TCGA-CA-5796-01	WT	WT	WT	WT	WT	WT	WT	WT	WT	WT	WT	WT	WT	WT	WT	WT	WT	WT	WT	WT	WT	WT	WT	WT	KRAS_p.G12V	WT	WT	WT	WT	WT	WT	WT	WT	WT	WT	WT	WT	WT	WT	WT	WT	WT	WT	WT	WT	WT	WT	WT
MSKCC_Cancer_Cell_2018	P-0011366-T01-IM5	WT	WT	WT	WT	WT	WT	WT	WT	WT	WT	WT	WT	WT	WT	WT	WT	WT	WT	WT	WT	WT	WT	WT	WT	KRAS_p.G12V	WT	WT	WT	WT	WT	WT	WT	WT	WT	WT	WT	WT	WT	WT	WT	WT	WT	WT	WT	WT	WT	WT	WT
DFCI_Cell_Reports_2016	coadread_dfci_2016_3427	WT	WT	WT	WT	WT	WT	WT	WT	WT	WT	WT	WT	WT	WT	WT	WT	WT	WT	WT	WT	WT	WT	WT	WT	WT	WT	WT	WT	WT	WT	WT	WT	WT	WT	WT	WT	WT	WT	WT	WT	WT	WT	WT	WT	WT	WT	WT	WT
MSKCC_Cancer_Cell_2018	P-0001500-T04-IM5	WT	WT	WT	WT	WT	WT	WT	WT	WT	APC_p.R499*	WT	WT	WT	WT	WT	WT	WT	WT	WT	WT	WT	WT	WT	WT	WT	KRAS_p.G13D	WT	WT	WT	WT	WT	WT	WT	WT	WT	WT	WT	WT	WT	WT	WT	WT	WT	WT	WT	WT	WT	WT
TCGA	TCGA-AA-3529-01	WT	WT	WT	WT	WT	WT	WT	WT	WT	WT	WT	WT	WT	WT	WT	WT	WT	WT	WT	WT	WT	WT	WT	WT	WT	WT	WT	WT	WT	WT	WT	WT	WT	WT	WT	WT	WT	WT	WT	WT	WT	WT	WT	WT	WT	WT	WT	WT
MSKCC_Cancer_Cell_2018	P-0007380-T01-IM5	WT	WT	WT	WT	WT	WT	WT	WT	WT	WT	WT	APC_p.R564*	WT	WT	WT	WT	WT	WT	WT	WT	WT	WT	WT	WT	WT	WT	WT	WT	WT	WT	WT	WT	WT	WT	WT	WT	WT	WT	WT	WT	WT	WT	WT	WT	WT	WT	WT	WT
DFCI_Cell_Reports_2016	coadread_dfci_2016_3261	WT	WT	WT	WT	WT	WT	WT	WT	WT	WT	WT	WT	WT	WT	WT	WT	WT	WT	WT	WT	WT	WT	WT	WT	WT	WT	WT	WT	WT	WT	WT	WT	WT	WT	WT	WT	WT	WT	WT	WT	WT	WT	WT	WT	WT	WT	WT	WT
DFCI_Cell_Reports_2016	coadread_dfci_2016_201263	WT	WT	WT	WT	WT	WT	WT	WT	WT	WT	WT	WT	WT	WT	WT	WT	WT	WT	WT	WT	WT	WT	WT	KRAS_p.G12S	WT	WT	WT	WT	WT	WT	WT	WT	WT	WT	WT	WT	WT	WT	WT	WT	WT	WT	WT	WT	WT	WT	WT	WT
DFCI_Cell_Reports_2016	coadread_dfci_2016_230737	WT	WT	WT	WT	WT	WT	WT	WT	WT	WT	WT	WT	WT	BRAF_p.V600E	WT	WT	WT	WT	WT	WT	WT	WT	WT	WT	WT	WT	WT	WT	WT	WT	WT	WT	WT	WT	WT	WT	WT	WT	WT	WT	WT	WT	WT	WT	WT	WT	WT	WT
MSKCC_Cancer_Cell_2018	P-0006819-T02-IM5	WT	WT	WT	WT	WT	WT	WT	WT	WT	WT	WT	WT	WT	WT	WT	WT	WT	WT	WT	WT	WT	WT	WT	WT	WT	WT	WT	WT	WT	WT	WT	WT	WT	WT	WT	WT	WT	WT	WT	WT	WT	WT	WT	WT	WT	WT	TP53_p.R282W	WT
Genentech_Nature_2012	587300	WT	WT	WT	WT	WT	WT	WT	WT	WT	WT	WT	WT	WT	WT	WT	WT	WT	WT	WT	WT	WT	WT	WT	KRAS_p.G12S	WT	WT	WT	WT	WT	WT	WT	WT	WT	WT	WT	WT	WT	WT	WT	WT	TP53_p.R196*	WT	WT	WT	WT	WT	WT	WT
MSKCC_Cancer_Cell_2018	P-0005487-T01-IM5	WT	WT	WT	WT	WT	WT	WT	WT	WT	WT	WT	WT	WT	BRAF_p.V600E	WT	WT	WT	WT	WT	WT	WT	WT	WT	WT	WT	WT	WT	WT	WT	WT	WT	WT	WT	WT	WT	WT	WT	WT	WT	WT	WT	WT	WT	WT	WT	WT	WT	WT
MSKCC_Cancer_Cell_2018	P-0011158-T01-IM5	WT	WT	WT	WT	WT	WT	WT	WT	WT	WT	APC_p.R554*	WT	WT	WT	WT	WT	WT	WT	WT	WT	WT	WT	WT	WT	WT	WT	WT	WT	WT	WT	WT	WT	WT	WT	WT	WT	WT	WT	WT	TP53_p.R175H	WT	WT	WT	WT	WT	WT	WT	WT
DFCI_Cell_Reports_2016	coadread_dfci_2016_2624	WT	WT	WT	WT	WT	WT	WT	WT	WT	WT	WT	WT	WT	BRAF_p.V600E	WT	WT	WT	WT	WT	WT	WT	WT	WT	WT	WT	WT	WT	WT	PGM5_p.I98V	WT	WT	WT	PIK3CA_p.Q546K	WT	WT	WT	WT	WT	WT	WT	WT	WT	WT	WT	WT	WT	WT	WT
DFCI_Cell_Reports_2016	coadread_dfci_2016_498	WT	WT	WT	WT	WT	WT	WT	WT	WT	WT	WT	WT	WT	WT	WT	WT	WT	WT	WT	WT	WT	WT	WT	WT	WT	WT	WT	WT	WT	WT	WT	WT	WT	WT	WT	WT	WT	WT	WT	WT	WT	WT	WT	WT	WT	WT	WT	WT
MSKCC_Cancer_Cell_2018	P-0000625-T01-IM3	WT	WT	WT	WT	WT	WT	WT	WT	WT	WT	WT	WT	WT	WT	WT	WT	WT	WT	WT	WT	WT	WT	WT	WT	KRAS_p.G12V	WT	WT	WT	WT	WT	WT	WT	WT	WT	WT	WT	WT	WT	WT	WT	WT	WT	WT	WT	WT	WT	WT	WT
DFCI_Cell_Reports_2016	coadread_dfci_2016_55	WT	WT	WT	WT	WT	WT	WT	WT	WT	WT	WT	WT	WT	BRAF_p.V600E	WT	WT	WT	WT	WT	WT	WT	WT	WT	WT	WT	WT	WT	WT	WT	WT	WT	WT	WT	WT	WT	WT	WT	WT	WT	WT	WT	WT	WT	WT	WT	WT	WT	WT
MSKCC_Cancer_Cell_2018	P-0002321-T01-IM3	WT	WT	WT	WT	WT	WT	WT	WT	WT	WT	WT	WT	WT	WT	WT	WT	WT	WT	WT	WT	WT	WT	WT	WT	WT	KRAS_p.G13D	WT	WT	WT	WT	WT	WT	WT	WT	WT	WT	WT	WT	WT	WT	WT	WT	WT	WT	TP53_p.R273C	WT	WT	WT
DFCI_Cell_Reports_2016	coadread_dfci_2016_3079	WT	WT	WT	WT	WT	WT	WT	WT	WT	WT	WT	WT	WT	WT	WT	WT	WT	WT	WT	WT	WT	WT	WT	WT	WT	WT	WT	WT	WT	WT	WT	WT	WT	WT	WT	WT	WT	WT	WT	WT	WT	WT	WT	WT	WT	WT	WT	WT
DFCI_Cell_Reports_2016	coadread_dfci_2016_3665	WT	WT	WT	WT	WT	WT	WT	WT	WT	WT	WT	WT	WT	WT	WT	WT	WT	WT	WT	WT	WT	WT	WT	WT	WT	WT	WT	WT	WT	WT	WT	PIK3CA_p.H1047R	WT	WT	WT	WT	WT	WT	WT	WT	WT	WT	WT	WT	WT	WT	WT	WT
MSKCC_Cancer_Cell_2018	P-0009949-T01-IM5	WT	WT	WT	WT	WT	WT	WT	WT	WT	APC_p.R499*	WT	WT	WT	WT	WT	WT	WT	WT	WT	WT	WT	WT	WT	WT	WT	WT	WT	WT	WT	WT	WT	WT	WT	WT	WT	WT	WT	WT	WT	WT	WT	WT	WT	WT	WT	WT	WT	WT
MSKCC_Cancer_Cell_2018	P-0007588-T01-IM5	WT	WT	WT	WT	WT	WT	WT	WT	WT	WT	WT	WT	WT	WT	WT	WT	WT	WT	WT	WT	WT	WT	WT	WT	WT	WT	WT	WT	WT	WT	WT	WT	WT	WT	WT	WT	WT	WT	WT	WT	WT	TP53_p.R213*	WT	WT	WT	WT	WT	WT
MSKCC_Cancer_Cell_2018	P-0014195-T01-IM6	WT	WT	APC_p.Q1429*	WT	WT	WT	WT	WT	APC_p.R283*	WT	WT	WT	WT	WT	WT	WT	WT	WT	WT	WT	WT	WT	WT	WT	KRAS_p.G12V	WT	WT	WT	WT	WT	WT	WT	WT	WT	WT	WT	WT	WT	WT	WT	WT	WT	WT	WT	WT	WT	WT	WT
TCGA	TCGA-AU-3779-01	WT	WT	WT	WT	WT	APC_p.R213*	WT	WT	WT	WT	WT	WT	WT	WT	WT	WT	WT	WT	WT	WT	WT	WT	WT	WT	WT	WT	WT	WT	WT	WT	WT	WT	WT	WT	WT	WT	WT	WT	WT	TP53_p.R175H	WT	WT	WT	WT	WT	WT	WT	WT
MSKCC_Cancer_Cell_2018	P-0007090-T02-IM5	WT	WT	WT	WT	WT	WT	WT	WT	WT	WT	WT	WT	APC_p.R876*	BRAF_p.V600E	WT	WT	WT	WT	WT	WT	WT	WT	WT	WT	WT	WT	WT	WT	WT	WT	PIK3CA_p.E545K	WT	WT	WT	WT	WT	WT	WT	WT	WT	WT	WT	WT	WT	WT	TP53_p.R273H	WT	WT
MSKCC_Cancer_Cell_2018	P-0004754-T01-IM5	WT	WT	WT	WT	WT	WT	WT	WT	WT	WT	WT	WT	WT	WT	WT	WT	WT	WT	WT	WT	WT	WT	WT	WT	WT	WT	WT	WT	WT	WT	WT	WT	WT	WT	WT	WT	WT	WT	WT	WT	WT	WT	WT	WT	WT	WT	WT	WT
MSKCC_Cancer_Cell_2018	P-0002154-T01-IM3	WT	WT	WT	WT	WT	WT	WT	WT	WT	WT	WT	WT	WT	WT	WT	WT	WT	WT	WT	WT	WT	WT	WT	WT	WT	WT	WT	WT	WT	WT	WT	WT	WT	WT	WT	WT	WT	WT	WT	WT	WT	WT	WT	WT	WT	TP53_p.R273H	WT	WT
DFCI_Cell_Reports_2016	coadread_dfci_2016_162841	WT	WT	WT	WT	WT	WT	WT	WT	WT	WT	WT	WT	WT	BRAF_p.V600E	WT	WT	WT	WT	WT	WT	WT	WT	WT	WT	WT	WT	WT	WT	WT	WT	WT	WT	WT	WT	WT	WT	WT	WT	WT	WT	WT	WT	WT	WT	WT	WT	WT	WT
MSKCC_Cancer_Cell_2018	P-0009972-T01-IM5	WT	WT	WT	WT	WT	WT	WT	WT	WT	WT	WT	WT	WT	WT	WT	WT	WT	WT	WT	WT	WT	WT	WT	WT	WT	WT	WT	WT	WT	WT	WT	WT	WT	WT	WT	WT	WT	WT	WT	WT	WT	WT	WT	WT	WT	WT	TP53_p.R282W	WT
Genentech_Nature_2012	587222	WT	WT	WT	APC_p.R1114*	WT	WT	WT	WT	WT	WT	WT	WT	WT	WT	WT	WT	WT	WT	WT	WT	WT	WT	WT	WT	WT	WT	WT	WT	WT	WT	WT	WT	WT	WT	POLE_p.P286R	WT	WT	WT	WT	WT	WT	TP53_p.R213*	WT	WT	WT	WT	WT	WT
MSKCC_Cancer_Cell_2018	P-0010141-T01-IM5	WT	WT	WT	WT	WT	WT	WT	WT	WT	WT	WT	WT	WT	WT	WT	WT	WT	WT	WT	WT	WT	WT	WT	WT	WT	WT	WT	WT	WT	WT	WT	WT	WT	WT	WT	WT	WT	WT	WT	WT	WT	WT	WT	WT	WT	WT	WT	WT
MSKCC_Cancer_Cell_2018	P-0013258-T01-IM5	WT	WT	WT	WT	WT	WT	WT	WT	WT	WT	WT	WT	WT	BRAF_p.V600E	WT	WT	WT	WT	WT	WT	WT	WT	WT	WT	WT	WT	WT	WT	WT	WT	WT	WT	WT	WT	WT	WT	WT	WT	WT	TP53_p.R175H	WT	WT	WT	WT	WT	WT	WT	WT
TCGA	TCGA-G4-6321-01	WT	WT	WT	WT	WT	WT	WT	WT	WT	WT	WT	WT	WT	BRAF_p.V600E	WT	WT	WT	WT	WT	WT	WT	WT	WT	WT	WT	WT	WT	WT	WT	WT	WT	WT	WT	WT	WT	WT	WT	WT	WT	WT	WT	WT	WT	WT	WT	WT	WT	WT
MSKCC_Cancer_Cell_2018	P-0007868-T01-IM5	WT	WT	WT	WT	WT	WT	WT	WT	WT	WT	WT	WT	WT	WT	WT	WT	WT	WT	WT	WT	WT	WT	WT	WT	WT	WT	WT	WT	WT	WT	WT	WT	WT	WT	WT	WT	SMAD4_p.R361C	WT	WT	WT	WT	WT	WT	WT	WT	WT	WT	WT
TCGA	TCGA-CM-6680-01	WT	WT	WT	WT	WT	WT	WT	WT	WT	WT	WT	APC_p.R564*	WT	WT	WT	WT	WT	WT	WT	WT	WT	WT	WT	WT	WT	WT	NRAS_p.Q61K	PCBP1_p.L100Q	WT	WT	PIK3CA_p.E545K	WT	WT	WT	WT	WT	WT	WT	WT	WT	WT	WT	WT	WT	WT	WT	WT	WT
DFCI_Cell_Reports_2016	coadread_dfci_2016_2976	WT	WT	WT	WT	WT	WT	WT	WT	WT	WT	WT	WT	WT	WT	WT	WT	WT	WT	WT	WT	WT	WT	WT	WT	WT	WT	WT	WT	WT	WT	WT	WT	WT	WT	WT	WT	WT	WT	WT	WT	WT	WT	WT	WT	TP53_p.R273C	WT	TP53_p.R282W	WT
DFCI_Cell_Reports_2016	coadread_dfci_2016_2370	WT	WT	WT	WT	WT	WT	WT	WT	WT	WT	WT	WT	WT	WT	WT	WT	WT	WT	WT	WT	WT	WT	WT	WT	KRAS_p.G12V	WT	WT	WT	WT	WT	WT	WT	PIK3CA_p.Q546K	WT	WT	WT	WT	WT	WT	WT	WT	WT	WT	WT	WT	WT	WT	WT
MSKCC_Cancer_Cell_2018	P-0004626-T01-IM5	WT	WT	WT	WT	WT	WT	WT	WT	WT	WT	WT	WT	WT	WT	WT	WT	WT	WT	WT	WT	WT	WT	WT	WT	WT	WT	WT	WT	WT	WT	WT	WT	WT	WT	WT	WT	WT	WT	WT	WT	WT	WT	WT	WT	WT	WT	WT	WT
MSKCC_Cancer_Cell_2018	P-0005910-T01-IM5	WT	WT	WT	WT	WT	APC_p.R213*	WT	WT	WT	WT	WT	WT	WT	WT	WT	WT	WT	WT	WT	WT	WT	WT	WT	WT	WT	KRAS_p.G13D	WT	WT	WT	WT	PIK3CA_p.E545K	WT	WT	WT	WT	WT	WT	WT	WT	WT	WT	WT	WT	WT	WT	WT	WT	WT
TCGA	TCGA-G4-6293-01	WT	WT	WT	WT	WT	WT	WT	WT	WT	WT	WT	WT	APC_p.R876*	WT	WT	WT	WT	WT	WT	WT	WT	WT	WT	WT	WT	WT	WT	WT	WT	PIK3CA_p.E542K	WT	WT	WT	WT	WT	WT	WT	WT	WT	WT	WT	WT	WT	WT	WT	WT	WT	WT
TCGA	TCGA-AA-3856-01	WT	WT	WT	WT	WT	WT	WT	WT	WT	WT	WT	WT	WT	WT	WT	WT	WT	WT	WT	WT	WT	WT	WT	WT	WT	WT	WT	WT	WT	WT	WT	WT	WT	WT	WT	WT	WT	WT	WT	WT	WT	WT	WT	WT	WT	WT	WT	WT
TCGA	TCGA-AA-A02J-01	WT	WT	WT	WT	WT	WT	WT	WT	WT	WT	WT	WT	WT	WT	WT	WT	WT	WT	WT	WT	WT	WT	WT	WT	WT	WT	WT	WT	WT	WT	WT	WT	WT	WT	WT	WT	WT	WT	WT	WT	WT	WT	WT	WT	WT	WT	WT	WT
DFCI_Cell_Reports_2016	coadread_dfci_2016_2394	WT	WT	WT	WT	WT	WT	WT	WT	WT	WT	WT	WT	WT	WT	WT	WT	WT	WT	WT	WT	WT	WT	WT	WT	WT	WT	WT	WT	WT	WT	WT	WT	WT	WT	WT	WT	WT	WT	WT	WT	WT	WT	WT	WT	WT	WT	WT	WT
MSKCC_Cancer_Cell_2018	P-0004786-T01-IM5	WT	APC_p.Q1378*	WT	WT	WT	WT	WT	WT	WT	WT	WT	WT	WT	WT	WT	WT	WT	WT	WT	WT	WT	WT	KRAS_p.G12D	WT	WT	WT	WT	WT	WT	WT	WT	WT	WT	WT	WT	WT	WT	WT	WT	WT	WT	WT	WT	WT	WT	WT	WT	WT
TCGA	TCGA-AD-6888-01	WT	WT	WT	WT	WT	WT	APC_p.R216*	WT	WT	WT	WT	WT	WT	WT	WT	WT	WT	WT	WT	WT	WT	WT	WT	WT	WT	WT	WT	WT	WT	WT	WT	WT	WT	WT	WT	WT	WT	WT	WT	WT	WT	WT	WT	WT	WT	WT	WT	WT
MSKCC_Cancer_Cell_2018	P-0005634-T01-IM5	WT	WT	WT	WT	WT	WT	WT	WT	WT	WT	WT	WT	WT	WT	WT	WT	WT	WT	WT	WT	WT	WT	WT	WT	WT	KRAS_p.G13D	WT	WT	WT	WT	WT	WT	WT	WT	WT	WT	WT	WT	TP53_p.G245S	WT	WT	WT	WT	WT	WT	WT	WT	WT
MSKCC_Cancer_Cell_2018	P-0004018-T01-IM3	WT	WT	WT	WT	WT	WT	WT	WT	WT	WT	WT	WT	APC_p.R876*	WT	WT	WT	WT	WT	WT	WT	WT	WT	WT	KRAS_p.G12S	WT	WT	WT	WT	WT	WT	WT	WT	WT	WT	WT	WT	WT	WT	WT	WT	WT	WT	WT	WT	WT	WT	WT	WT
MSKCC_Cancer_Cell_2018	P-0012823-T02-IM5	WT	WT	WT	WT	WT	WT	WT	WT	WT	WT	WT	WT	APC_p.R876*	WT	WT	WT	WT	WT	WT	WT	KRAS_p.G12A	WT	WT	WT	WT	WT	WT	WT	WT	WT	WT	WT	WT	WT	WT	WT	WT	WT	WT	WT	WT	WT	WT	WT	WT	WT	WT	WT
MSKCC_Cancer_Cell_2018	P-0008868-T01-IM5	WT	WT	WT	WT	WT	WT	WT	WT	WT	WT	WT	WT	WT	WT	WT	WT	WT	WT	WT	WT	WT	WT	WT	WT	WT	WT	WT	WT	WT	WT	WT	WT	WT	WT	WT	WT	WT	WT	WT	WT	WT	WT	WT	WT	WT	TP53_p.R273H	WT	WT
MSKCC_Cancer_Cell_2018	P-0007132-T01-IM5	WT	WT	WT	WT	WT	WT	WT	WT	WT	WT	WT	WT	WT	WT	WT	WT	WT	WT	WT	WT	WT	WT	WT	WT	WT	WT	WT	WT	WT	WT	WT	WT	WT	WT	WT	WT	WT	WT	WT	WT	WT	WT	WT	WT	WT	WT	WT	WT
MSKCC_Cancer_Cell_2018	P-0013277-T01-IM5	WT	WT	WT	WT	WT	WT	WT	WT	WT	WT	WT	WT	APC_p.R876*	WT	WT	WT	WT	WT	WT	WT	WT	WT	KRAS_p.G12D	WT	WT	WT	WT	WT	WT	WT	WT	WT	WT	WT	WT	WT	WT	WT	WT	WT	WT	WT	WT	WT	WT	WT	WT	WT
DFCI_Cell_Reports_2016	coadread_dfci_2016_304	WT	WT	WT	WT	WT	WT	WT	WT	WT	WT	WT	WT	WT	WT	WT	WT	WT	WT	WT	WT	KRAS_p.G12A	WT	WT	WT	WT	WT	WT	WT	WT	WT	WT	WT	WT	WT	WT	WT	WT	WT	WT	WT	WT	WT	TP53_p.R248Q	WT	WT	WT	WT	WT
MSKCC_Cancer_Cell_2018	P-0004140-T03-IM5	WT	WT	WT	WT	WT	WT	WT	WT	WT	WT	WT	WT	WT	BRAF_p.V600E	WT	WT	WT	WT	WT	WT	WT	WT	WT	WT	WT	WT	WT	WT	WT	WT	WT	WT	WT	WT	WT	WT	WT	WT	WT	WT	WT	WT	WT	WT	WT	WT	WT	WT
TCGA	TCGA-AA-3860-01	WT	WT	WT	WT	WT	WT	WT	WT	WT	WT	WT	WT	WT	WT	WT	WT	WT	WT	WT	WT	WT	WT	WT	WT	WT	WT	WT	WT	WT	WT	WT	WT	WT	WT	WT	WT	WT	WT	WT	WT	WT	WT	WT	WT	WT	WT	WT	WT
DFCI_Cell_Reports_2016	coadread_dfci_2016_2963	WT	WT	WT	WT	WT	WT	WT	WT	WT	WT	WT	WT	WT	WT	WT	WT	WT	WT	WT	WT	WT	WT	WT	WT	WT	WT	WT	WT	WT	WT	WT	WT	WT	WT	WT	WT	WT	WT	WT	WT	WT	WT	WT	WT	WT	WT	WT	WT
UNSW_Cancer_Spectrum_2019	CRC_35	WT	WT	WT	WT	WT	WT	WT	WT	WT	WT	WT	WT	WT	WT	WT	WT	WT	WT	WT	WT	WT	WT	WT	WT	WT	WT	WT	WT	WT	WT	WT	WT	WT	WT	WT	WT	WT	WT	WT	WT	WT	WT	WT	WT	WT	WT	WT	WT
MSKCC_Cancer_Cell_2018	P-0001104-T05-IM3	WT	WT	WT	WT	WT	WT	WT	WT	WT	WT	WT	WT	WT	BRAF_p.V600E	WT	WT	WT	WT	WT	WT	WT	WT	WT	WT	WT	WT	WT	WT	WT	WT	WT	WT	WT	WT	WT	WT	WT	WT	WT	WT	WT	WT	WT	WT	WT	TP53_p.R273H	WT	WT
TCGA	TCGA-QG-A5Z1-01	WT	WT	WT	WT	WT	WT	WT	WT	WT	WT	WT	WT	WT	WT	WT	WT	WT	WT	WT	WT	WT	WT	WT	WT	WT	WT	WT	WT	WT	WT	WT	WT	WT	WT	WT	WT	WT	WT	WT	WT	WT	WT	WT	WT	WT	WT	WT	WT
TCGA	TCGA-AG-A00C-01	WT	WT	WT	WT	WT	WT	WT	WT	WT	WT	WT	WT	WT	WT	WT	WT	WT	WT	WT	WT	WT	WT	WT	WT	KRAS_p.G12V	WT	WT	WT	WT	WT	WT	WT	WT	WT	WT	WT	WT	WT	WT	TP53_p.R175H	WT	WT	WT	WT	WT	WT	WT	WT
MSKCC_Cancer_Cell_2018	P-0007548-T01-IM5	WT	WT	WT	WT	WT	WT	WT	WT	WT	WT	WT	WT	WT	WT	WT	WT	WT	WT	WT	WT	WT	WT	KRAS_p.G12D	WT	WT	WT	WT	WT	WT	WT	WT	WT	WT	WT	WT	WT	WT	WT	WT	WT	WT	WT	WT	WT	WT	WT	TP53_p.R282W	WT
DFCI_Cell_Reports_2016	coadread_dfci_2016_3194	WT	WT	WT	WT	WT	WT	WT	WT	WT	WT	WT	WT	WT	WT	WT	WT	WT	WT	WT	WT	WT	WT	WT	WT	WT	WT	WT	WT	WT	WT	WT	WT	WT	WT	WT	WT	WT	WT	WT	TP53_p.R175H	WT	WT	WT	WT	WT	WT	WT	WT
Genentech_Nature_2012	587264	WT	WT	WT	WT	WT	WT	WT	WT	WT	WT	WT	WT	WT	WT	WT	WT	WT	WT	WT	WT	WT	WT	WT	WT	WT	KRAS_p.G13D	WT	PCBP1_p.L100Q	WT	WT	WT	WT	WT	WT	WT	WT	WT	WT	WT	WT	WT	WT	WT	WT	WT	WT	WT	WT
MSKCC_Cancer_Cell_2018	P-0004862-T01-IM5	WT	WT	WT	WT	WT	WT	WT	WT	WT	APC_p.R499*	WT	WT	WT	WT	WT	WT	WT	WT	WT	WT	WT	WT	WT	WT	KRAS_p.G12V	WT	WT	WT	WT	WT	WT	WT	WT	WT	WT	WT	WT	WT	WT	WT	WT	WT	WT	TP53_p.R248W	WT	WT	WT	WT
MSKCC_Cancer_Cell_2018	P-0008753-T01-IM5	WT	WT	WT	WT	WT	WT	WT	WT	WT	WT	WT	WT	WT	WT	WT	WT	WT	WT	WT	WT	WT	WT	WT	WT	WT	KRAS_p.G13D	WT	WT	WT	WT	WT	WT	WT	WT	WT	WT	WT	WT	WT	WT	WT	WT	WT	WT	WT	WT	WT	WT
MSKCC_Cancer_Cell_2018	P-0002327-T01-IM3	WT	WT	WT	WT	WT	WT	WT	WT	WT	WT	WT	WT	WT	BRAF_p.V600E	WT	WT	WT	WT	WT	WT	WT	WT	WT	WT	WT	WT	WT	WT	WT	WT	PIK3CA_p.E545K	WT	WT	WT	WT	WT	WT	WT	WT	WT	WT	WT	WT	WT	WT	WT	WT	WT
MSKCC_Cancer_Cell_2018	P-0014119-T01-IM5	WT	WT	WT	WT	WT	WT	WT	WT	WT	WT	WT	WT	APC_p.R876*	WT	WT	WT	WT	WT	WT	WT	WT	WT	WT	WT	WT	WT	WT	WT	WT	WT	WT	WT	WT	WT	WT	WT	WT	WT	WT	WT	WT	WT	WT	WT	WT	WT	WT	WT
DFCI_Cell_Reports_2016	coadread_dfci_2016_1798	WT	WT	WT	WT	WT	WT	WT	WT	WT	WT	WT	WT	WT	WT	WT	WT	WT	WT	WT	WT	WT	WT	WT	WT	WT	WT	WT	WT	WT	WT	WT	WT	WT	WT	WT	WT	WT	WT	WT	WT	WT	WT	WT	TP53_p.R248W	WT	WT	WT	WT
MSKCC_Cancer_Cell_2018	P-0002463-T01-IM3	WT	WT	WT	WT	WT	WT	WT	WT	WT	WT	WT	WT	WT	BRAF_p.V600E	WT	WT	WT	WT	WT	WT	KRAS_p.G12A	WT	WT	WT	WT	WT	WT	WT	WT	WT	WT	PIK3CA_p.H1047R	WT	WT	WT	WT	WT	WT	WT	WT	WT	WT	WT	WT	WT	WT	WT	WT
DFCI_Cell_Reports_2016	coadread_dfci_2016_204	WT	WT	WT	WT	WT	WT	WT	WT	WT	WT	WT	WT	WT	WT	WT	WT	WT	WT	WT	WT	WT	WT	WT	WT	WT	WT	NRAS_p.Q61K	WT	WT	WT	PIK3CA_p.E545K	WT	WT	WT	WT	WT	WT	WT	WT	WT	WT	WT	WT	WT	WT	WT	WT	WT
MSKCC_Cancer_Cell_2018	P-0012685-T01-IM5	WT	WT	WT	WT	WT	WT	WT	WT	WT	WT	WT	WT	WT	WT	WT	WT	WT	WT	WT	WT	WT	WT	WT	WT	WT	WT	WT	WT	WT	WT	WT	WT	WT	WT	WT	WT	WT	WT	WT	WT	WT	WT	WT	WT	WT	WT	WT	WT
MSKCC_Cancer_Cell_2018	P-0002770-T01-IM3	WT	WT	WT	WT	WT	WT	APC_p.R216*	WT	WT	WT	WT	WT	WT	WT	WT	WT	WT	WT	WT	WT	WT	WT	WT	WT	WT	WT	WT	WT	WT	WT	WT	WT	WT	WT	WT	WT	WT	WT	WT	WT	WT	WT	WT	WT	WT	WT	WT	WT
UNSW_Cancer_Spectrum_2019	CRC_44	WT	WT	WT	WT	WT	WT	WT	WT	WT	WT	WT	WT	WT	WT	WT	WT	WT	WT	WT	WT	WT	WT	KRAS_p.G12D	WT	WT	WT	WT	WT	WT	WT	WT	WT	WT	WT	WT	WT	WT	WT	WT	WT	WT	WT	WT	WT	WT	WT	WT	WT
MSKCC_Cancer_Cell_2018	P-0003582-T01-IM5	WT	WT	WT	WT	WT	WT	WT	WT	APC_p.R283*	WT	WT	WT	WT	WT	WT	WT	WT	WT	WT	WT	WT	WT	WT	WT	WT	WT	WT	WT	WT	WT	WT	WT	WT	WT	WT	WT	WT	WT	WT	WT	WT	WT	TP53_p.R248Q	WT	WT	WT	WT	WT
MSKCC_Cancer_Cell_2018	P-0009200-T01-IM5	WT	WT	WT	WT	WT	WT	WT	WT	WT	WT	WT	WT	WT	WT	WT	WT	WT	WT	WT	WT	WT	WT	WT	WT	WT	WT	WT	WT	WT	WT	WT	WT	WT	WT	WT	WT	WT	WT	WT	WT	WT	WT	WT	WT	WT	WT	TP53_p.R282W	WT
TCGA	TCGA-G4-6309-01	WT	WT	WT	WT	WT	WT	WT	WT	WT	WT	APC_p.R554*	WT	WT	WT	WT	WT	WT	WT	WT	WT	WT	WT	WT	WT	WT	WT	WT	WT	WT	WT	WT	WT	WT	WT	WT	WT	WT	WT	WT	WT	WT	WT	WT	WT	WT	WT	WT	WT
TCGA	TCGA-AG-A026-01	WT	WT	WT	WT	WT	WT	WT	WT	WT	WT	WT	WT	WT	WT	WT	WT	WT	WT	WT	WT	WT	WT	WT	WT	WT	WT	WT	WT	WT	WT	WT	WT	WT	WT	WT	WT	WT	WT	WT	WT	WT	WT	WT	WT	WT	WT	WT	WT
TCGA	TCGA-AA-A01G-01	WT	WT	WT	WT	WT	WT	WT	WT	WT	WT	WT	WT	WT	WT	WT	WT	WT	WT	WT	WT	WT	WT	WT	WT	WT	WT	WT	WT	WT	WT	WT	WT	WT	WT	WT	WT	WT	WT	WT	TP53_p.R175H	WT	WT	WT	WT	WT	WT	WT	WT
MSKCC_Cancer_Cell_2018	P-0013082-T01-IM5	WT	WT	WT	WT	WT	WT	WT	WT	WT	WT	WT	WT	WT	WT	WT	WT	WT	WT	WT	WT	WT	WT	WT	WT	WT	KRAS_p.G13D	WT	WT	WT	PIK3CA_p.E542K	WT	WT	WT	WT	WT	WT	WT	WT	WT	WT	WT	WT	WT	WT	WT	WT	WT	WT
DFCI_Cell_Reports_2016	coadread_dfci_2016_2379	WT	WT	WT	WT	WT	WT	WT	WT	WT	WT	WT	WT	WT	BRAF_p.V600E	WT	WT	WT	WT	WT	WT	WT	WT	WT	WT	WT	WT	WT	WT	WT	WT	WT	WT	WT	WT	WT	WT	WT	WT	WT	WT	WT	WT	WT	WT	WT	WT	WT	WT
MSKCC_Cancer_Cell_2018	P-0002488-T01-IM3	WT	WT	WT	WT	WT	WT	WT	WT	WT	WT	WT	WT	WT	WT	WT	WT	WT	WT	WT	WT	WT	WT	WT	WT	WT	WT	WT	WT	WT	WT	WT	WT	WT	WT	WT	WT	WT	WT	WT	WT	WT	WT	WT	WT	WT	WT	TP53_p.R282W	WT
DFCI_Cell_Reports_2016	coadread_dfci_2016_3721	WT	WT	WT	WT	WT	WT	WT	WT	WT	WT	WT	WT	WT	WT	WT	WT	WT	WT	WT	WT	WT	WT	WT	WT	WT	WT	WT	WT	WT	WT	WT	WT	WT	WT	WT	WT	WT	WT	WT	WT	WT	WT	WT	WT	WT	WT	WT	WT
DFCI_Cell_Reports_2016	coadread_dfci_2016_2214	WT	WT	WT	WT	WT	WT	WT	WT	WT	WT	WT	WT	WT	BRAF_p.V600E	WT	WT	WT	WT	WT	WT	WT	WT	WT	WT	WT	WT	WT	WT	WT	WT	WT	WT	WT	WT	WT	WT	WT	WT	WT	WT	WT	WT	WT	WT	WT	WT	WT	WT
Genentech_Nature_2012	587230	WT	APC_p.Q1378*	WT	WT	WT	WT	WT	WT	WT	WT	WT	WT	WT	WT	WT	WT	WT	WT	WT	WT	WT	WT	WT	WT	WT	WT	WT	WT	WT	WT	WT	WT	WT	WT	WT	WT	WT	WT	WT	WT	WT	WT	WT	WT	WT	WT	WT	WT
MSKCC_Cancer_Cell_2018	P-0008521-T01-IM5	WT	WT	WT	WT	WT	WT	WT	WT	WT	WT	WT	WT	WT	WT	WT	FBXW7_p.R465C	WT	WT	WT	WT	WT	WT	WT	WT	WT	KRAS_p.G13D	WT	WT	WT	WT	WT	WT	WT	WT	WT	WT	WT	WT	WT	WT	WT	WT	WT	WT	WT	WT	WT	WT
DFCI_Cell_Reports_2016	coadread_dfci_2016_2281	WT	WT	WT	WT	WT	WT	WT	WT	WT	WT	WT	WT	WT	BRAF_p.V600E	WT	WT	WT	WT	WT	WT	WT	WT	WT	WT	WT	WT	WT	WT	WT	WT	WT	WT	WT	WT	WT	WT	WT	WT	WT	WT	WT	WT	WT	WT	WT	WT	WT	WT
MSKCC_Cancer_Cell_2018	P-0006225-T01-IM5	WT	WT	WT	WT	WT	WT	WT	WT	WT	WT	WT	WT	WT	WT	WT	WT	WT	WT	WT	WT	WT	WT	KRAS_p.G12D	WT	WT	WT	WT	WT	WT	WT	WT	WT	WT	WT	WT	WT	WT	WT	WT	WT	WT	WT	WT	WT	TP53_p.R273C	WT	WT	WT
TCGA	TCGA-AG-3581-01	WT	WT	WT	WT	WT	WT	WT	WT	WT	WT	WT	WT	WT	WT	WT	WT	WT	WT	WT	WT	WT	WT	WT	WT	WT	KRAS_p.G13D	WT	WT	WT	WT	WT	WT	WT	WT	WT	WT	WT	WT	WT	WT	WT	WT	WT	WT	WT	TP53_p.R273H	WT	WT
MSKCC_Cancer_Cell_2018	P-0010343-T01-IM5	WT	WT	WT	WT	WT	WT	WT	WT	WT	WT	WT	WT	WT	WT	WT	WT	WT	WT	WT	WT	WT	WT	WT	WT	WT	WT	WT	WT	WT	WT	WT	WT	WT	WT	WT	WT	WT	WT	WT	WT	WT	WT	WT	WT	WT	WT	WT	WT
MSKCC_Cancer_Cell_2018	P-0007591-T01-IM5	APC_p.Q1367*	WT	WT	WT	WT	APC_p.R213*	WT	WT	WT	WT	WT	WT	WT	WT	WT	WT	WT	WT	WT	WT	WT	WT	WT	WT	WT	WT	WT	WT	WT	WT	WT	WT	WT	WT	WT	WT	WT	WT	WT	WT	WT	WT	WT	WT	WT	WT	WT	WT
DFCI_Cell_Reports_2016	coadread_dfci_2016_471	WT	WT	WT	WT	WT	WT	WT	WT	WT	WT	WT	WT	WT	WT	WT	WT	WT	WT	WT	WT	WT	WT	WT	WT	WT	WT	WT	WT	WT	WT	WT	WT	WT	WT	WT	WT	WT	WT	WT	TP53_p.R175H	WT	WT	WT	WT	WT	WT	WT	WT
DFCI_Cell_Reports_2016	coadread_dfci_2016_165	WT	WT	WT	WT	WT	WT	WT	WT	WT	WT	WT	WT	WT	WT	WT	WT	WT	WT	WT	WT	WT	WT	WT	WT	WT	WT	WT	WT	WT	WT	WT	WT	WT	WT	WT	WT	WT	WT	WT	WT	WT	WT	WT	WT	WT	WT	WT	WT
DFCI_Cell_Reports_2016	coadread_dfci_2016_4500	WT	WT	WT	WT	WT	WT	WT	WT	WT	WT	WT	WT	WT	BRAF_p.V600E	CHEK2_p.K373E	WT	WT	WT	WT	WT	WT	WT	WT	WT	WT	WT	WT	WT	WT	WT	WT	WT	WT	WT	WT	WT	WT	WT	WT	WT	WT	WT	WT	WT	WT	WT	WT	WT
TCGA	TCGA-AG-3902-01	WT	WT	WT	WT	WT	WT	WT	WT	WT	WT	WT	WT	WT	WT	WT	WT	WT	WT	WT	WT	WT	WT	WT	WT	WT	KRAS_p.G13D	WT	WT	WT	WT	WT	WT	WT	WT	WT	WT	WT	WT	WT	WT	WT	WT	WT	WT	WT	TP53_p.R273H	WT	WT
MSKCC_Cancer_Cell_2018	P-0007177-T01-IM5	WT	WT	WT	WT	WT	WT	WT	WT	WT	WT	WT	WT	WT	WT	WT	WT	WT	WT	WT	WT	WT	WT	WT	WT	WT	WT	WT	WT	WT	WT	WT	WT	WT	WT	WT	WT	WT	WT	WT	WT	WT	WT	WT	WT	WT	WT	WT	WT
DFCI_Cell_Reports_2016	coadread_dfci_2016_311	WT	WT	WT	WT	WT	WT	WT	WT	WT	WT	WT	WT	WT	WT	WT	WT	WT	WT	WT	WT	WT	WT	WT	WT	WT	WT	WT	WT	WT	WT	WT	WT	WT	WT	WT	WT	WT	WT	WT	WT	WT	WT	WT	WT	WT	WT	TP53_p.R282W	WT
MSKCC_Cancer_Cell_2018	P-0004960-T01-IM5	WT	WT	WT	WT	WT	WT	WT	WT	WT	WT	WT	WT	WT	WT	WT	WT	WT	WT	WT	WT	WT	WT	WT	WT	WT	WT	WT	WT	WT	WT	PIK3CA_p.E545K	WT	WT	WT	WT	WT	WT	WT	WT	WT	WT	WT	WT	WT	WT	WT	WT	WT
MSKCC_Cancer_Cell_2018	P-0014168-T01-IM5	WT	WT	WT	WT	WT	WT	WT	WT	WT	WT	WT	WT	WT	WT	WT	WT	WT	WT	WT	WT	WT	WT	KRAS_p.G12D	WT	WT	WT	WT	WT	WT	WT	WT	PIK3CA_p.H1047R	WT	WT	WT	WT	WT	WT	WT	WT	WT	WT	WT	WT	WT	WT	TP53_p.R282W	WT
MSKCC_Cancer_Cell_2018	P-0008579-T01-IM5	WT	WT	WT	WT	WT	WT	WT	WT	WT	WT	WT	WT	WT	WT	WT	WT	WT	WT	WT	WT	WT	WT	WT	WT	WT	WT	WT	WT	WT	WT	WT	WT	WT	WT	WT	WT	WT	SMAD4_p.R361H	WT	WT	WT	WT	WT	WT	WT	WT	WT	WT
MSKCC_Cancer_Cell_2018	P-0001732-T01-IM3	WT	WT	WT	WT	WT	WT	WT	WT	WT	WT	WT	WT	WT	WT	WT	WT	WT	WT	WT	WT	WT	WT	WT	WT	KRAS_p.G12V	WT	WT	WT	WT	PIK3CA_p.E542K	WT	WT	WT	WT	WT	WT	WT	WT	WT	WT	WT	WT	WT	WT	WT	WT	WT	WT
UNSW_Cancer_Spectrum_2019	CRC_43	WT	WT	WT	WT	WT	WT	WT	WT	WT	WT	WT	WT	WT	WT	WT	WT	WT	WT	WT	WT	WT	WT	WT	WT	WT	WT	WT	WT	WT	WT	WT	WT	WT	WT	WT	WT	WT	WT	TP53_p.G245S	WT	WT	WT	WT	WT	WT	WT	WT	WT
TCGA	TCGA-AG-4021-01	WT	WT	WT	WT	WT	WT	WT	WT	WT	WT	WT	WT	WT	WT	WT	WT	WT	WT	WT	WT	WT	WT	WT	WT	KRAS_p.G12V	WT	WT	WT	WT	WT	WT	WT	WT	WT	WT	WT	WT	WT	WT	WT	WT	WT	WT	WT	WT	WT	WT	WT
MSKCC_Cancer_Cell_2018	P-0001295-T01-IM3	WT	WT	WT	WT	WT	WT	WT	WT	WT	WT	WT	WT	WT	WT	WT	WT	WT	WT	WT	WT	WT	KRAS_p.G12C	WT	WT	WT	WT	WT	WT	WT	WT	WT	WT	WT	WT	WT	WT	WT	WT	WT	WT	WT	WT	WT	WT	WT	WT	WT	WT
DFCI_Cell_Reports_2016	coadread_dfci_2016_3235	WT	WT	WT	WT	WT	WT	WT	WT	WT	WT	WT	WT	WT	WT	WT	WT	WT	WT	WT	WT	WT	WT	WT	WT	WT	WT	WT	WT	WT	WT	WT	WT	WT	WT	POLE_p.P286R	WT	WT	WT	WT	WT	WT	WT	WT	WT	WT	WT	WT	WT
DFCI_Cell_Reports_2016	coadread_dfci_2016_3045	WT	WT	WT	WT	WT	WT	WT	WT	WT	WT	WT	WT	WT	BRAF_p.V600E	WT	WT	WT	WT	WT	WT	WT	WT	WT	WT	WT	WT	WT	PCBP1_p.L100Q	WT	WT	WT	WT	WT	WT	WT	WT	WT	WT	WT	WT	WT	WT	WT	WT	WT	WT	WT	WT
[truncated: 5,347 more rows]
[truncated: 3 more columns]
