# Supplementary material for: Mutational processes of distinct POLE exonuclease domain mutants drive an enrichment of a specific TP53 mutation in colorectal cancer
Source: PLoS Genet. 2020 Feb 3;16(2):e1008572. doi: 10.1371/journal.pgen.1008572 (PMC7018097; doi:10.1371/journal.pgen.1008572)
Supplement: S3 Table — (XLSX) [file pgen.1008572.s012.xlsx]

## Sheet: Supplementary table 3
Supplementary table 3. Significance of enrichment of each mutation hotspot in the different POLE mutants.
Gene	Acid change	Frequency in 2506 samples	P-value (P286R)	P-value (V411L)	P-value (Other-Exo)
TP53	R213*	0.0211831	0.00785463	0.202355	0.193411
PIK3CA	R88Q	0.0127898	0.176496	0.480977	0.725223
KRAS	G13D	0.0731415	0.263953	1	0.541166
FBXW7	R465H	0.0131894	0.340426	1	1
PIK3CA	E542K	0.0283773	0.340426	1	1
APC	R1450*	0.028777	0.39563	0.0263324	0.39563
TP53	R273C	0.0295763	0.541166	0.541166	1
TP53	R342*	0.0103917	0.541166	0.541166	1
APC	R1114*	0.0151878	0.742248	0.507929	0.202355
APC	R564*	0.00839329	1	0.319149	1
APC	R876*	0.0319744	1	0.541166	0.541166
BRAF	V600E	0.107514	1	1	0.340426
KRAS	A146T	0.0247802	1	0.697415	0.465845
KRAS	G12D	0.107914	1	0.319149	1
SMAD4	R361H	0.0159872	1	0.541166	0.263953
TP53	R248Q	0.0291767	1	1	0.340426
APC	Q1367*	0.0103917	NA	NA	NA
APC	Q1378*	0.00879297	NA	NA	NA
APC	Q1429*	0.0107914	NA	NA	NA
APC	R213*	0.0195843	NA	NA	NA
APC	R216*	0.0203837	NA	NA	NA
APC	R232*	0.0155875	NA	NA	NA
APC	R283*	0.0107914	NA	NA	NA
APC	R499*	0.0119904	NA	NA	NA
APC	R554*	0.00919265	NA	NA	NA
CHEK2	K373E	0.00839329	NA	NA	NA
FBXW7	R465C	0.0159872	NA	NA	NA
FBXW7	R505C	0.00999201	NA	NA	NA
GNAS	R201H	0.00879297	NA	NA	NA
KRAS	G12A	0.018785	NA	NA	NA
KRAS	G12C	0.0263789	NA	NA	NA
KRAS	G12S	0.0147882	NA	NA	NA
KRAS	G12V	0.0815348	NA	NA	NA
NRAS	Q61K	0.0107914	NA	NA	NA
PCBP1	L100Q	0.00919265	NA	NA	NA
PGM5	I98V	0.0127898	NA	NA	NA
PIK3CA	E545K	0.0455635	NA	NA	NA
PIK3CA	H1047R	0.0283773	NA	NA	NA
PIK3CA	Q546K	0.00879297	NA	NA	NA
SMAD4	R361C	0.00959233	NA	NA	NA
TP53	G245S	0.0211831	NA	NA	NA
TP53	R175H	0.0655476	NA	NA	NA
TP53	R196*	0.00959233	NA	NA	NA
TP53	R248W	0.0239808	NA	NA	NA
TP53	R273H	0.0343725	NA	NA	NA
TP53	R282W	0.0327738	NA	NA	NA
TRIM48	Y192H	0.0131894	NA	NA	NA
