# Supplementary material for: Mutational processes of distinct POLE exonuclease domain mutants drive an enrichment of a specific TP53 mutation in colorectal cancer
Source: PLoS Genet. 2020 Feb 3;16(2):e1008572. doi: 10.1371/journal.pgen.1008572 (PMC7018097; doi:10.1371/journal.pgen.1008572)
Supplement: S4 Table — (XLSX) [file pgen.1008572.s013.xlsx]

## Sheet: Supplementary table 4
Supplementary table 4. Extended contingency table comparing enrichment of the TP53 R213* mutation in colorectal cancer.
	TP53 Other mutation (non-silent)	TP53 R213*	TP53 WT
Others with Sig10	5	3	8
P286R	2	10	4
V411L	4	3	8
All others without Sig10	4487	163	2648
