# Supplementary material for: Mutational processes of distinct POLE exonuclease domain mutants drive an enrichment of a specific TP53 mutation in colorectal cancer
Source: PLoS Genet. 2020 Feb 3;16(2):e1008572. doi: 10.1371/journal.pgen.1008572 (PMC7018097; doi:10.1371/journal.pgen.1008572)
Supplement: S5 Table — (XLSX) [file pgen.1008572.s014.xlsx]

## Sheet: Supplementary table 5
Supplementary table 5. Mutation counts in TTCGA sequence context
	Total mutations	C>T in CpG (NN[C>T]GN) count	TT[C>T]GA count	Normalised TT[C>T]GA count	% TTCGA mutated in human genome (total = 900928)
P286R (n=3)	5723809	376424	57274	51208.6	0.0568399
V411L (n=3)	2718952	478211	63318	44562.6	0.049463
Other-Exo (n=3)	1456476	155046	20708	44951.1	0.0498942
