# Supplementary material for: Mutational processes of distinct POLE exonuclease domain mutants drive an enrichment of a specific TP53 mutation in colorectal cancer
Source: PLoS Genet. 2020 Feb 3;16(2):e1008572. doi: 10.1371/journal.pgen.1008572 (PMC7018097; doi:10.1371/journal.pgen.1008572)
Supplement: S8 Table — (XLSX) [file pgen.1008572.s017.xlsx]

## Sheet: Supplementary table 8
Supplementary table 8. Summary of cohorts used in the study
Cohort	Data type	Total samples	POLE mutants	Analysis
TCGA	WGS	53	9	Mutational Landscape	Driver hotspot detection	Driver hotspot-POLE mutation association
TCGA	WES	539	5
DFCI (Cell Reports)	WES	619	5
Genentech (Nature)	WES	72	2
MSKCC (Cancer Cell)	TCS	1128	8
UNSW (JNCI Cancer Spectrum)	TCS	95	3
GENIE	Mutations in hotspot genes	4582	11
Helsinki_University (Nature Genetics)	Mutations in hotspot genes	257	4
