# Supplementary material for: Mutational processes of distinct POLE exonuclease domain mutants drive an enrichment of a specific TP53 mutation in colorectal cancer
Source: PLoS Genet. 2020 Feb 3;16(2):e1008572. doi: 10.1371/journal.pgen.1008572 (PMC7018097; doi:10.1371/journal.pgen.1008572)
Supplement: S9 Table — (XLSX) [file pgen.1008572.s018.xlsx]

## Sheet: Supplementary table 9
Supplementary table 9. Context names of Figure 1D and Figure 3A.
Context names for Figure 1D	Context names for Figure 3A
AACAA	AACGA
AACAC	AACGC
AACAG	AACGG
AACAT	AACGT
CACAA	CACGA
CACAC	CACGC
CACAG	CACGG
CACAT	CACGT
GACAA	GACGA
GACAC	GACGC
GACAG	GACGG
GACAT	GACGT
TACAA	TACGA
TACAC	TACGC
TACAG	TACGG
TACAT	TACGT
ACCAA	ACCGA
ACCAC	ACCGC
ACCAG	ACCGG
ACCAT	ACCGT
CCCAA	CCCGA
CCCAC	CCCGC
CCCAG	CCCGG
CCCAT	CCCGT
GCCAA	GCCGA
GCCAC	GCCGC
GCCAG	GCCGG
GCCAT	GCCGT
TCCAA	TCCGA
TCCAC	TCCGC
TCCAG	TCCGG
TCCAT	TCCGT
AGCAA	AGCGA
AGCAC	AGCGC
AGCAG	AGCGG
AGCAT	AGCGT
CGCAA	CGCGA
CGCAC	CGCGC
CGCAG	CGCGG
CGCAT	CGCGT
GGCAA	GGCGA
GGCAC	GGCGC
GGCAG	GGCGG
GGCAT	GGCGT
TGCAA	TGCGA
TGCAC	TGCGC
TGCAG	TGCGG
TGCAT	TGCGT
ATCAA	ATCGA
ATCAC	ATCGC
ATCAG	ATCGG
ATCAT	ATCGT
CTCAA	CTCGA
CTCAC	CTCGC
CTCAG	CTCGG
CTCAT	CTCGT
GTCAA	GTCGA
GTCAC	GTCGC
GTCAG	GTCGG
GTCAT	GTCGT
TTCAA	TTCGA
TTCAC	TTCGC
TTCAG	TTCGG
TTCAT	TTCGT
AACTA
AACTC
AACTG
AACTT
CACTA
CACTC
CACTG
CACTT
GACTA
GACTC
GACTG
GACTT
TACTA
TACTC
TACTG
TACTT
ACCTA
ACCTC
ACCTG
ACCTT
CCCTA
CCCTC
CCCTG
CCCTT
GCCTA
GCCTC
GCCTG
GCCTT
TCCTA
TCCTC
TCCTG
TCCTT
AGCTA
AGCTC
AGCTG
AGCTT
CGCTA
CGCTC
CGCTG
CGCTT
GGCTA
GGCTC
GGCTG
GGCTT
TGCTA
TGCTC
TGCTG
TGCTT
ATCTA
ATCTC
ATCTG
ATCTT
CTCTA
CTCTC
CTCTG
CTCTT
GTCTA
GTCTC
GTCTG
GTCTT
TTCTA
TTCTC
TTCTG
TTCTT
AACCA
AACCC
AACCG
AACCT
CACCA
CACCC
CACCG
CACCT
GACCA
GACCC
GACCG
GACCT
TACCA
TACCC
TACCG
TACCT
ACCCA
ACCCC
ACCCG
ACCCT
CCCCA
CCCCC
CCCCG
CCCCT
GCCCA
GCCCC
GCCCG
GCCCT
TCCCA
TCCCC
TCCCG
TCCCT
AGCCA
AGCCC
AGCCG
AGCCT
CGCCA
CGCCC
CGCCG
CGCCT
GGCCA
GGCCC
GGCCG
GGCCT
TGCCA
TGCCC
TGCCG
TGCCT
ATCCA
ATCCC
ATCCG
ATCCT
CTCCA
CTCCC
CTCCG
CTCCT
GTCCA
GTCCC
GTCCG
GTCCT
TTCCA
TTCCC
TTCCG
TTCCT
AACGA
AACGC
AACGG
AACGT
CACGA
CACGC
CACGG
CACGT
GACGA
GACGC
GACGG
GACGT
TACGA
TACGC
TACGG
TACGT
ACCGA
ACCGC
ACCGG
ACCGT
CCCGA
CCCGC
CCCGG
CCCGT
GCCGA
GCCGC
GCCGG
GCCGT
TCCGA
TCCGC
TCCGG
TCCGT
AGCGA
AGCGC
AGCGG
AGCGT
CGCGA
CGCGC
CGCGG
CGCGT
GGCGA
GGCGC
GGCGG
GGCGT
TGCGA
TGCGC
TGCGG
TGCGT
ATCGA
ATCGC
ATCGG
ATCGT
CTCGA
CTCGC
CTCGG
CTCGT
GTCGA
GTCGC
GTCGG
GTCGT
TTCGA
TTCGC
TTCGG
TTCGT
