# Supplementary material for: Mutational processes of distinct POLE exonuclease domain mutants drive an enrichment of a specific TP53 mutation in colorectal cancer
Source: PLoS Genet. 2020 Feb 3;16(2):e1008572. doi: 10.1371/journal.pgen.1008572 (PMC7018097; doi:10.1371/journal.pgen.1008572)
Supplement: S10 Table — (XLSX) [file pgen.1008572.s019.xlsx]

## Sheet: Supplementary table 10
Supplementary table 10. All mutations identified in POLE mutants.
Sample	AA1	AA2	AA3
TCGA-A6-6141	S297F
TCGA-AZ-4315	V411L
TCGA-CA-6717	P286R	P286C	L1235I
TCGA-CA-6718	P286R
TCGA-EI-6917	V411L	A426V
TCGA-F5-6814	P286R	I899T
TCGA-AA-3977	F367S	K777N
TCGA-AG-3892	S459F
TCGA-AA-3555	P286H
TCGA-AA-3984	V411L
TCGA-AA-A00N	V411L	L1255V
TCGA-AA-A010	P436R	A189T
TCGA-AG-A002	S459F	R150X
dfci_116	P286R	P1159S
dfci_2269	V411L
dfci_3235	P286R
dfci_578	S459F
dfci_593	S459F	L1235I	R1826W
587222	P286R	F104L
587376	P286R
P-0001215	P286R
P-0001808	P286R
P-0006612	S459F	S2Y
P-0005824	P286R	R114*
P-0004865	P286R
P-0011357	S459F	F1672L	D275G
P-0012402	V411L	A2262S
P-0010499	V411L
CRC_2	M444K
CRC_8	S297F
CRC_1	P286R
TCGA-AA-3510	A456P	D213A	P135S
